# Supplementary material for: Emerging Trends and Research Foci in Tumor Microenvironment of Pancreatic Cancer: A Bibliometric and Visualized Study
Source: Front Oncol. 2022 Apr 19;12:810774. doi: 10.3389/fonc.2022.810774 (PMC9063039; doi:10.3389/fonc.2022.810774)
Supplement: Supplemental File 1 — Raw data. Detailed information on 2,155 articles was obtained from the Web of Science (this database is publicly available). [file DataSheet_1.zip]

Archive with 2 entries (2 files):
- Raw data 2.txt
- Raw data 1.TXT
