# Supplementary material for: Emerging Trends and Research Foci in Tumor Microenvironment of Pancreatic Cancer: A Bibliometric and Visualized Study
Source: Front Oncol. 2022 Apr 19;12:810774. doi: 10.3389/fonc.2022.810774 (PMC9063039; doi:10.3389/fonc.2022.810774)
Supplement: Supplemental File 1 — Raw data. Detailed information on 2,155 articles was obtained from the Web of Science (this database is publicly available). [file DataSheet_1.zip › Raw data 2.txt]

FN Clarivate Analytics Web of Science
VR 1.0
PT J
AU Samadi, R
   Ghanbari, M
   Shafiei, B
   Gheibi, S
   Azizi, F
   Ghasemi, A
AF Samadi, Roghaieh
   Ghanbari, Mahboubeh
   Shafiei, Babak
   Gheibi, Sevda
   Azizi, Fereidoun
   Ghasemi, Asghar
TI High dose of radioactive iodine per se has no effect on glucose
   metabolism in thyroidectomized rats
SO ENDOCRINE
LA English
DT Article
DE Radioactive iodine; Sodium-iodide symporter; Glucose metabolism;
   Thyroidectomy; Rat
ID THYROID-HORMONE EXCESS; RADIOIODINE THERAPY; INSULIN-SECRETION; MATERNAL
   HYPOTHYROIDISM; SODIUM/IODIDE SYMPORTER; HYPERTHYROID PATIENTS;
   ADIPOSE-TISSUE; PLASMA TSH; THYROXINE; PANCREAS
AB Purpose Thyroid concentrates radioactive iodine by sodium-iodide symporter; this is used for treating hyperthyroidism and thyroid cancer. Pancreas expresses NIS and radioactive iodine uptake may damage pancreatic beta-cells and predispose patients to type 2 diabetes. The aim of this study was to determine whether radioactive iodine is associated with glucose metabolism in thyroidectomized rats.
   Methods Forty male Wistar rats were divided into four groups (n = 10/each); control, thyroidectomized, thyroidectomized-treated with 131-I (TX+I), and thyroidectomized-treated with 131-I and l-thyroxine (TX+I+T-4). At the end of study, serum fasting glucose, insulin, thyroid-stimulating hormone, and free tetraiodothyronine were measured, intraperitoneal glucose tolerance test was performed, and homeostasis model assessment-insulin resistance was calculated. In in vitro experiments, glucose-stimulated insulin secretion from pancreatic islets and sodium-iodide symporter mRNA expression in thyroid and islets were determined.
   Results Compared to control group, free tetraiodothyronine was lower by 41 and 77% and thyroid-stimulating hormone was higher by 36 and 126% in thyroidectomized and TX+I groups, respectively. Compared to controls, rats in TX+I group had glucose intolerance as assessed using the area under curve of intraperitoneal glucose tolerance test (12,376 +/- 542 vs. 20,769 +/- 1070, P < 0.001) and l-thyroxine replacement therapy restored the value (14,286 +/- 328.24) to near normal. Fasting insulin and homeostasis model assessment-insulin resistance were comparable in all groups, however fasting glucose was higher in TX+I group. In in vitro experiments, glucose-stimulated insulin secretion from islets did not differ between groups.
   Conclusion Radioactive iodine therapy per se had no effect on glucose metabolism, just intensified thyroid hormone deficiency and the alterations on glucose metabolism in thyroidectomized rats. l-thyroxine therapy restored the glucose intolerance observed in radioactive iodine-treated thyroidectomized rats.
C1 [Samadi, Roghaieh; Ghanbari, Mahboubeh; Gheibi, Sevda; Ghasemi, Asghar] Shahid Beheshti Univ Med Sci, Res Inst Endocrine Sci, Endocrine Physiol Res Ctr, Tehran, Iran.
   [Shafiei, Babak] Shahid Beheshti Univ Med Sci, Dept Nucl Med, Taleghani Hosp, Tehran, Iran.
   [Azizi, Fereidoun] Shahid Beheshti Univ Med Sci, Res Inst Endocrine Sci, Endocrine Res Ctr, Tehran, Iran.
RP Ghasemi, A (corresponding author), Shahid Beheshti Univ Med Sci, Res Inst Endocrine Sci, Endocrine Physiol Res Ctr, Tehran, Iran.
EM Ghasemi@endocrine.ac.ir
RI Gheibi, Sevda/AAF-5321-2020; azizi, Fereidoun/K-1572-2017; Ghasemi,
   Asghar/O-4145-2017
OI azizi, Fereidoun/0000-0002-6470-2517; Ghasemi,
   Asghar/0000-0001-6867-2151; Shafiei, Babak/0000-0003-2850-5505
FU RIES [768]
FX The authors wish to thank Ms. Niloofar. Shiva for critical editing for
   English grammar and syntax of the manuscript. The proposal of this study
   was approved by the ethics committee of the Research Institute for
   Endocrine Science (RIES), Shahid Beheshti University of Medical Science.
   This study was supported by grant number No. 768 from the RIES.
CR Alva-Sanchez C, 2012, NEUROENDOCRINOL LETT, V33, P703
   Brenta G, 2009, THYROID, V19, P665, DOI 10.1089/thy.2009.0108
   CORTIZO AM, 1985, ACTA PHYSIOL PHARM L, V35, P181
   Dariyerli N, 2003, TOHOKU J EXP MED, V199, P59, DOI 10.1620/tjem.199.59
   Dimitriadis G, 2005, HORM METAB RES, V37, P15, DOI 10.1055/s-2005-861026
   DIMITRIADIS G, 1985, AM J PHYSIOL, V248, pE593
   Dimitriadis G, 2006, J CLIN ENDOCR METAB, V91, P4930, DOI 10.1210/jc.2006-0478
   Dohan O, 2003, ENDOCR REV, V24, P48, DOI 10.1210/er.2001-0029
   Doong ML, 1997, METABOLISM, V46, P154, DOI 10.1016/S0026-0495(97)90294-8
   Durmaz SA, 2014, ENDOCRINOLOGY, V35, P1025
   Dwyer RM, 2006, HUM GENE THER, V17, P661, DOI 10.1089/hum.2006.17.661
   Eijun N., 2011, INT J ENDOCRINOL MET, V2011, P377
   Fernandes Jyotika K, 2005, Curr Treat Options Oncol, V6, P47, DOI 10.1007/s11864-005-0012-3
   Fisher J.W., 2010, QUANTITATIVE MODELIN, P262
   Francisco J.C., 2013, J CLIN EXP CARDIOL, V11, P2
   Gierach M, 2014, ENDOKRYNOL POL, V65, P70, DOI 10.5603/EP.2014.0010
   Godini A, 2014, HORM METAB RES, V46, P710, DOI 10.1055/s-0034-1370962
   Grzesiuk W, 2006, J MOL ENDOCRINOL, V37, P527, DOI 10.1677/jme.1.02174
   Hallengren B, 1996, J INTERN MED, V239, P63, DOI 10.1046/j.1365-2796.1996.417758000.x
   Handisurya A, 2008, CLIN ENDOCRINOL, V69, P963, DOI 10.1111/j.1365-2265.2008.03280.x
   Herwig A, 2014, THYROID, V24, P1575, DOI 10.1089/thy.2014.0169
   Karbalaei N, 2014, EXP PHYSIOL, V99, P701, DOI 10.1113/expphysiol.2013.073825
   Karbalaei N, 2013, SCAND J CLIN LAB INV, V73, P87, DOI 10.3109/00365513.2012.743164
   KATSILAMBROS N, 1972, HORM METAB RES, V4, P377, DOI 10.1055/s-0028-1094037
   Kiani J, 2010, INT J ENDOCRINOL MET, V8, P132
   La Vecchia C, 2015, INT J CANCER, V136, P2187, DOI 10.1002/ijc.29251
   LACY PE, 1967, DIABETES, V16, P35, DOI 10.2337/diab.16.1.35
   LENZEN S, 1976, ENDOCRINOLOGY, V99, P125, DOI 10.1210/endo-99-1-125
   Levy O, 1998, J BIOENERG BIOMEMBR, V30, P195, DOI 10.1023/A:1020577426732
   Luster M, 2008, EUR J NUCL MED MOL I, V35, P1941, DOI 10.1007/s00259-008-0883-1
   MALAISSE JW, 1967, DIABETES, V16, P643
   Mitsuma T, 1997, ENDOCR REGUL, V31, P15
   MONTES A, 1977, HORM RES, V8, P148
   MUNIESA A, 1979, HORM RES, V11, P254, DOI 10.1159/000179061
   Nada AM, 2013, WORLD J DIABETES, V4, P157, DOI 10.4239/wjd.v4.i4.157
   Nagao H, 2011, J ENDOCRINOL, V210, P117, DOI 10.1530/JOE-10-0484
   Nolan LA, 2004, J ENDOCRINOL, V180, P35, DOI 10.1677/joe.0.1800035
   Owecki M, 2006, ACTA CLIN BELG, V61, P69, DOI 10.1179/acb.2006.013
   Piciu D, 2012, NUCL ENDOCRINOLOGY
   Pisarev MA, 2010, CURR OPIN ENDOCRINOL, V17, P437, DOI 10.1097/MED.0b013e32833e0750
   Pryma DA, 2014, J NUCL MED, V55, P1485, DOI 10.2967/jnumed.113.131508
   REICHLIN S, 1970, ENDOCRINOLOGY, V87, P1022, DOI 10.1210/endo-87-5-1022
   REILLY CP, 1986, J ENDOCRINOL INVEST, V9, P367, DOI 10.1007/BF03346944
   Rivkees SA, 2009, COMPREHENSIVE HANDBOOK OF IODINE: NUTRITIONAL, BIOCHEMICAL, PATHOLOGICAL AND THERAPEUTIC ASPECTS, P943
   Robbins RJ, 2005, J NUCL MED, V46, p28S
   Salvatore D., 2011, WILLIAMS TXB ENDOCRI, P327
   Samadi R, 2017, CELL J, V19, P184, DOI 10.22074/cellj.2016.4251
   Sawin CT, 1997, THYROID, V7, P163, DOI 10.1089/thy.1997.7.163
   Solans R, 2001, J NUCL MED, V42, P738
   Spitzweg C, 1999, J CLIN ENDOCR METAB, V84, P4178, DOI 10.1210/jc.84.11.4178
   Spitzweg C, 1998, J CLIN ENDOCR METAB, V83, P1746, DOI 10.1210/jc.83.5.1746
   Sundaram PS, 2011, INDIAN J MED RES, V133, P401
   Syed MA, 1999, THYROID, V9, P503, DOI 10.1089/thy.1999.9.503
   Tohidi M, 2014, CLIN BIOCHEM, V47, P432, DOI 10.1016/j.clinbiochem.2014.02.007
   TONOOKA N, 1980, ENDOCRINOL JAPON, V27, P27
   Torlak V, 2007, BRAZ J MED BIOL RES, V40, P1087, DOI 10.1590/S0100-879X2006005000127
   Usenko V, 1999, EXP TOXICOL PATHOL, V51, P223, DOI 10.1016/S0940-2993(99)80100-6
   Vayre L, 1999, EUR J ENDOCRINOL, V141, P382, DOI 10.1530/eje.0.1410382
   Wapnir IL, 2003, J CLIN ENDOCR METAB, V88, P1880, DOI 10.1210/jc.2002-021544
   Wu S, 2013, PLOS ONE, V8, DOI 10.1371/journal.pone.0055599
NR 60
TC 3
Z9 3
U1 0
U2 3
PU SPRINGER
PI NEW YORK
PA 233 SPRING ST, NEW YORK, NY 10013 USA
SN 1355-008X
EI 1559-0100
J9 ENDOCRINE
JI Endocrine
PD MAY
PY 2017
VL 56
IS 2
BP 399
EP 407
DI 10.1007/s12020-017-1274-9
PG 9
WC Endocrinology & Metabolism
SC Endocrinology & Metabolism
GA ES7NX
UT WOS:000399738100021
PM 28283939
DA 2020-11-03
ER

PT J
AU Zhan, HX
   Zhou, B
   Cheng, YG
   Xu, JW
   Wang, L
   Zhang, GY
   Hu, SY
AF Zhan, Han-xiang
   Zhou, Bin
   Cheng, Yu-gang
   Xu, Jian-wei
   Wang, Lei
   Zhang, Guang-yong
   Hu, San-yuan
TI Crosstalk between stromal cells and cancer cells in pancreatic cancer:
   New insights into stromal biology
SO CANCER LETTERS
LA English
DT Review
DE Pancreatic cancer; Tumor microenvironment; Stroma; Crosstalk; Targeted
   therapy
ID CARCINOMA-ASSOCIATED FIBROBLASTS; TUMOR-ASSOCIATED MACROPHAGES;
   MARROW-DERIVED CELLS; PHASE-III TRIAL; STELLATE CELLS;
   ENDOTHELIAL-CELLS; SUPPRESSOR-CELLS; MAST-CELLS; POLYMORPHONUCLEAR
   NEUTROPHILS; MYELOID CELLS
AB Pancreatic cancer (PC) remains one of the most lethal malignancies worldwide. Increasing evidence has confirmed the pivotal role of stromal components in the regulation of carcinogenesis, invasion, metastasis, and therapeutic resistance in PC. Interaction between neoplastic cells and stromal cells builds a specific microenvironment, which further modulates the malignant properties of cancer cells, Instead of being a "passive bystander", stroma may play a role as a "partner in crime" in PC. However, the role of stromal components in PC is complex and requires further investigation. In this article, we review recent advances regarding the regulatory roles and mechanisms of stroma biology, especially the cellular components such as pancreatic stellate cells, macrophages, neutrophils, adipocytes, epithelial cells, pericytes, mast cells, and lymphocytes, in PC. Crosstalk between stromal cells and cancer cells is thoroughly investigated. We also review the prognostic value and molecular therapeutic targets of stroma in PC. This review may help us further understand the molecular mechanisms of stromal biology and its role in PC development and therapeutic resistance. Moreover, targeting stroma components may provide new therapeutic strategies for this stubborn disease. (C) 2017 Elsevier B.V. All rights reserved.
C1 [Zhan, Han-xiang; Cheng, Yu-gang; Xu, Jian-wei; Wang, Lei; Zhang, Guang-yong; Hu, San-yuan] Shandong Univ, Qilu Hosp, Dept Gen Surg, Jinan 250012, Shandong, Peoples R China.
   [Zhou, Bin] Qingdao Univ, Dept Hepatobiliary Surg, Affiliated Hosp, Qingdao 266003, Shandong, Peoples R China.
RP Zhang, GY; Hu, SY (corresponding author), Shandong Univ, Qilu Hosp, Dept Gen Surg, Jinan 250012, Shandong, Peoples R China.
EM guangyongzhang@hotmail.com; husanyuan1962@hotmail.com
FU Natural Science Foundation of ChinaNational Natural Science Foundation
   of China (NSFC) [81302077]; China Postdoctoral Science FoundationChina
   Postdoctoral Science Foundation [2013M531606]; Shandong Provincial
   Natural Science Foundation, ChinaNatural Science Foundation of Shandong
   Province [ZR2013HQ049]
FX This work was supported by Natural Science Foundation of China
   (81302077), the China Postdoctoral Science Foundation (2013M531606), and
   the Shandong Provincial Natural Science Foundation, China (ZR2013HQ049).
CR Alvarez R, 2013, BRIT J CANCER, V109, P926, DOI 10.1038/bjc.2013.415
   Apte MV, 1999, GUT, V44, P534, DOI 10.1136/gut.44.4.534
   Arpin CC, 2016, MOL CANCER THER, V15, P794, DOI 10.1158/1535-7163.MCT-15-0003
   Bachem MG, 1998, GASTROENTEROLOGY, V115, P421, DOI 10.1016/S0016-5085(98)70209-4
   Balkwill FR, 2012, J CELL SCI, V125, P5591, DOI 10.1242/jcs.116392
   Bausch D, 2011, ANGIOGENESIS, V14, P235, DOI 10.1007/s10456-011-9207-3
   Bayne LJ, 2012, CANCER CELL, V21, P822, DOI 10.1016/j.ccr.2012.04.025
   Beatty GL, 2013, CLIN CANCER RES, V19, P6286, DOI 10.1158/1078-0432.CCR-13-1320
   Bever KM, 2015, HPB, V17, P292, DOI 10.1111/hpb.12334
   Bochet L, 2013, CANCER RES, V73, P5657, DOI 10.1158/0008-5472.CAN-13-0530
   Brahmer JR, 2012, NEW ENGL J MED, V366, P2455, DOI 10.1056/NEJMoa1200694
   Bramhall SR, 2002, BRIT J CANCER, V87, P161, DOI 10.1038/sj.bjc.6600446
   Broz ML, 2014, CANCER CELL, V26, P638, DOI 10.1016/j.ccell.2014.09.007
   Catenacci DVT, 2015, J CLIN ONCOL, V33, P4284, DOI 10.1200/JCO.2015.62.8719
   Chang DZ, 2011, CLIN CANCER RES, V17, P7015, DOI 10.1158/1078-0432.CCR-11-0607
   Chen HY, 2014, ENDOCR-RELAT CANCER, V21, P783, DOI 10.1530/ERC-14-0236
   Cheng J, 2007, MOL THER, V15, P1982, DOI 10.1038/sj.mt.6300264
   Chronopoulos A, 2016, NAT COMMUN, V7, DOI 10.1038/ncomms12630
   Clark CE, 2007, CANCER RES, V67, P9518, DOI 10.1158/0008-5472.CAN-07-0175
   Costa-Silva B, 2015, NAT CELL BIOL, V17, P816, DOI 10.1038/ncb3169
   Coultas L, 2005, NATURE, V438, P937, DOI 10.1038/nature04479
   Crivellato E, 2008, CANCER LETT, V269, P1, DOI 10.1016/j.canlet.2008.03.031
   Cui PL, 2012, J PINEAL RES, V52, P236, DOI 10.1111/j.1600-079X.2011.00933.x
   Cui R., 2016, ONCOTARGET
   Daley D, 2016, CELL, V166, P1485, DOI 10.1016/j.cell.2016.07.046
   De Monte L, 2011, J EXP MED, V208, P469, DOI 10.1084/jem.20101876
   Deng T, 2016, ANNU REV PATHOL-MECH, V11, P421, DOI 10.1146/annurev-pathol-012615-044359
   Diana A., 2016, ONCOTARGET, DOI 10.18632/oncotarget.10038
   Dineen SP, 2008, CANCER RES, V68, P4340, DOI 10.1158/0008-5472.CAN-07-6705
   Elzarrad MK, 2008, BMC MED, V6, DOI 10.1186/1741-7015-6-20
   Engblom C, 2016, NAT REV CANCER, V16, P447, DOI 10.1038/nrc.2016.54
   Erkan M, 2008, CLIN GASTROENTEROL H, V6, P1155, DOI 10.1016/j.cgh.2008.05.006
   Erkan M, 2012, NAT REV GASTRO HEPAT, V9, P454, DOI 10.1038/nrgastro.2012.115
   Erkan M, 2012, GUT, V61, P172, DOI 10.1136/gutjnl-2011-301220
   Erkan MM, 2009, NEOPLASIA, V11, P497, DOI 10.1593/neo.81618
   Esposito I, 2004, J CLIN PATHOL, V57, P630, DOI 10.1136/jcp.2003.014498
   Feig C, 2013, P NATL ACAD SCI USA, V110, P20212, DOI 10.1073/pnas.1320318110
   Felix K, 2016, INT J BIOL SCI, V12, P302, DOI 10.7150/ijbs.14996
   Fleming JB, 2009, ARCH SURG-CHICAGO, V144, P216, DOI 10.1001/archsurg.2008.580
   Fridlender ZG, 2009, CANCER CELL, V16, P183, DOI 10.1016/j.ccr.2009.06.017
   Fujita H, 2010, PANCREAS
   Gabrilovich DI, 2009, NAT REV IMMUNOL, V9, P162, DOI 10.1038/nri2506
   Gaida MM, 2008, CLIN EXP IMMUNOL, V154, P216, DOI 10.1111/j.1365-2249.2008.03745.x
   Gaida MM, 2012, EUR J IMMUNOL, V42, P3369, DOI 10.1002/eji.201242628
   Gascard P, 2016, GENE DEV, V30, P1002, DOI 10.1101/gad.279737.116
   Gilkes DM, 2014, NAT REV CANCER, V14, P430, DOI 10.1038/nrc3726
   Ginhoux F, 2016, NAT IMMUNOL, V17, P34, DOI 10.1038/ni.3324
   Gore J, 2014, CANCER CELL, V25, P711, DOI 10.1016/j.ccr.2014.05.026
   Grosse-Steffen T, 2012, CLIN DEV IMMUNOL, DOI 10.1155/2012/720768
   Gunderson AJ, 2016, CANCER DISCOV, V6, P270, DOI 10.1158/2159-8290.CD-15-0827
   Guo XH, 2016, INT J MOL SCI, V17, DOI 10.3390/ijms17091437
   Halberg N, 2008, ENDOCRIN METAB CLIN, V37, P753, DOI 10.1016/j.ecl.2008.07.002
   Hamanishi J, 2016, INT J CLIN ONCOL, V21, P462, DOI 10.1007/s10147-016-0959-z
   Hanahan D, 2011, CELL, V144, P646, DOI 10.1016/j.cell.2011.02.013
   Haqq J, 2014, EUR J CANCER, V50, P2570, DOI 10.1016/j.ejca.2014.06.021
   Hida K, 2016, INT J CLIN ONCOL, V21, P206, DOI 10.1007/s10147-016-0957-1
   Hingorani SR, 2016, CLIN CANCER RES, V22, P2848, DOI 10.1158/1078-0432.CCR-15-2010
   Hinz B, 2007, AM J PATHOL, V170, P1807, DOI 10.2353/ajpath.2007.070112
   Hirakawa T, 2016, PLOS ONE, V11, DOI 10.1371/journal.pone.0159912
   Hiraoka N, 2006, CLIN CANCER RES, V12, P5423, DOI 10.1158/1078-0432.CCR-06-0369
   Hori M, 2014, CLIN TRANSL GASTROEN, V5, DOI 10.1038/ctg.2014.5
   Hosaka K, 2016, P NATL ACAD SCI USA, V113, pE5618, DOI 10.1073/pnas.1608384113
   Incio J, 2016, CANCER DISCOV, V6, P852, DOI 10.1158/2159-8290.CD-15-1177
   Infante JR, 2007, J CLIN ONCOL, V25, P319, DOI 10.1200/JCO.2006.07.8824
   Ino Y, 2013, BRIT J CANCER, V108, P914, DOI 10.1038/bjc.2013.32
   Iwano M, 2002, J CLIN INVEST, V110, P341, DOI 10.1172/JCI200215518
   Jablonska J, 2010, J CLIN INVEST, V120, P4163, DOI 10.1172/JCI37223C1
   Jacobetz MA, 2013, GUT, V62, P112, DOI 10.1136/gutjnl-2012-302529
   Kalluri R, 2006, NAT REV CANCER, V6, P392, DOI 10.1038/nrc1877
   Kalluri R, 2016, NAT REV CANCER, V16, P582, DOI 10.1038/nrc.2016.73
   Kaur S, 2013, NAT REV GASTRO HEPAT, V10, P607, DOI 10.1038/nrgastro.2013.120
   Kessenbrock K, 2010, CELL, V141, P52, DOI 10.1016/j.cell.2010.03.015
   Khorana AA, 2016, J CLIN ONCOL, V34, P2541, DOI 10.1200/JCO.2016.67.5553
   Kindler HL, 2011, LANCET ONCOL, V12, P256, DOI 10.1016/S1470-2045(11)70004-3
   Kindler HL, 2010, J CLIN ONCOL, V28, P3617, DOI 10.1200/JCO.2010.28.1386
   Kitamura T, 2015, J EXP MED, V212, P1043, DOI 10.1084/jem.20141836
   Klemm F, 2015, TRENDS CELL BIOL, V25, P198, DOI 10.1016/j.tcb.2014.11.006
   Ko AH, 2016, PANCREAS, V45, P370, DOI 10.1097/MPA.0000000000000458
   Koliaraki V, 2015, J EXP MED, V212, P2235, DOI 10.1084/jem.20150542
   Korc M, 2007, AM J SURG, V194, pS84, DOI 10.1016/j.amjsurg.2007.05.004
   Kubota Y, 2009, J EXP MED, V206, P1089, DOI 10.1084/jem.20081605
   LaGory EL, 2016, NAT CELL BIOL, V18, P356, DOI 10.1038/ncb3330
   Lang SA, 2008, MOL CANCER THER, V7, P3509, DOI 10.1158/1535-7163.MCT-08-0373
   Le DT, 2013, J IMMUNOTHER, V36, P382, DOI 10.1097/CJI.0b013e31829fb7a2
   Leca J., 2016, J CLIN INVEST
   Lee E, 2015, EXPERT REV MOL MED, V17, DOI 10.1017/erm.2015.2
   Lee KE, 2016, CANCER DISCOV, V6, P256, DOI 10.1158/2159-8290.CD-15-0822
   Li AH, 2011, AM J PATHOL, V178, P1340, DOI 10.1016/j.ajpath.2010.11.058
   Li AH, 2011, TRANSL ONCOL, V4, P20, DOI 10.1593/tlo.10184
   Lin WR, 2012, INT J EXP PATHOL, V93, P130, DOI 10.1111/j.1365-2613.2011.00804.x
   Lu TY, 2011, J CLIN INVEST, V121, P4015, DOI 10.1172/JCI45862
   Lunardi S, 2014, CANCER LETT, V343, P147, DOI 10.1016/j.canlet.2013.09.039
   Lutz E, 2011, ANN SURG, V253, P328, DOI 10.1097/SLA.0b013e3181fd271c
   Ma Y, 2013, CANCER RES, V73, P3927, DOI 10.1158/0008-5472.CAN-12-4479
   Mahadevan D, 2007, MOL CANCER THER, V6, P1186, DOI 10.1158/1535-7163.MCT-06-0686
   Makohon-Moore A, 2016, NAT REV CANCER, V16, P553, DOI 10.1038/nrc.2016.66
   Marechal R, 2015, CLIN CANCER RES, V21, P1215, DOI 10.1158/1078-0432.CCR-14-0667
   Matsuoka T, 2016, WORLD J GASTROENTERO, V22, P776, DOI 10.3748/wjg.v22.i2.776
   McCarty MF, 2007, J CLIN INVEST, V117, P2114, DOI 10.1172/JCI31334
   Mei L, 2016, J GASTROINTEST ONCOL, V7, P487, DOI 10.21037/jgo.2016.03.03
   Mews P, 2002, GUT, V50, P535, DOI 10.1136/gut.50.4.535
   Mizukami Y, 2012, J GASTROEN HEPATOL, V27, P23, DOI 10.1111/j.1440-1746.2011.07012.x
   Moore MJ, 2003, J CLIN ONCOL, V21, P3296, DOI 10.1200/JCO.2003.02.098
   Nagathihalli N.S., 2016, ONCOTARGET
   Neesse A, 2015, GUT, V64, P1476, DOI 10.1136/gutjnl-2015-309304
   Neesse A, 2013, P NATL ACAD SCI USA, V110, P12325, DOI 10.1073/pnas.1300415110
   Nielsen MFB, 2016, WORLD J GASTROENTERO, V22, P2678, DOI 10.3748/wjg.v22.i9.2678
   Nielsen SR, 2016, NAT CELL BIOL, V18, P549, DOI 10.1038/ncb3340
   Nishida T, 2016, PANCREAS, V45, P593, DOI 10.1097/MPA.0000000000000499
   Noy R, 2014, IMMUNITY, V41, P49, DOI 10.1016/j.immuni.2014.06.010
   Nywening TM, 2016, LANCET ONCOL, V17, P651, DOI 10.1016/S1470-2045(16)00078-4
   Ohlund D, 2014, J EXP MED, V211, P1503, DOI 10.1084/jem.20140692
   Ozdemir BC, 2014, CANCER CELL, V25, P719, DOI 10.1016/j.ccr.2014.04.005
   Olive KP, 2009, SCIENCE, V324, P1457, DOI 10.1126/science.1171362
   Pallangyo CK, 2015, J EXP MED, V212, P2253, DOI 10.1084/jem.20150576
   Pan BJ, 2015, FUTURE ONCOL, V11, P2603, DOI [10.2217/fon.15.176, 10.2217/FON.15.176]
   Patel MB, 2014, CARCINOGENESIS, V35, P1891, DOI 10.1093/carcin/bgu122
   Paunescu V, 2011, J CELL MOL MED, V15, P635, DOI 10.1111/j.1582-4934.2010.01044.x
   Porembka MR, 2012, CANCER IMMUNOL IMMUN, V61, P1373, DOI 10.1007/s00262-011-1178-0
   Pothula SP, 2016, CANCER LETT, V381, P194, DOI 10.1016/j.canlet.2015.10.035
   Provenzano PP, 2012, CANCER CELL, V21, P418, DOI 10.1016/j.ccr.2012.01.007
   Pylayeva-Gupta Y, 2016, CANCER DISCOV, V6, P247, DOI 10.1158/2159-8290.CD-15-0843
   Rahib L, 2014, CANCER RES, V74, P2913, DOI 10.1158/0008-5472.CAN-14-0155
   Reid MD, 2011, MODERN PATHOL, V24, P1612, DOI 10.1038/modpathol.2011.113
   Reid PE, 2009, MOL CANCER, V8, DOI 10.1186/1476-4598-8-49
   Renehan AG, 2015, NAT REV CANCER, V15, P484, DOI 10.1038/nrc3967
   Rhim AD, 2014, CANCER CELL, V25, P735, DOI 10.1016/j.ccr.2014.04.021
   Richards K.E., 2016, ONCOGENE
   Rio MC, 2015, HORM MOL BIOL CLIN I, V21, P43, DOI 10.1515/hmbci-2014-0044
   Royal RE, 2010, J IMMUNOTHER, V33, P828, DOI 10.1097/CJI.0b013e3181eec14c
   Rucki AA, 2014, WORLD J GASTROENTERO, V20, P2237, DOI 10.3748/wjg.v20.i9.2237
   Ryan DP, 2014, NEW ENGL J MED, V371, P1039, DOI 10.1056/NEJMra1404198
   Sanford DE, 2013, CLIN CANCER RES, V19, P3404, DOI 10.1158/1078-0432.CCR-13-0525
   Scarlett CJ, 2013, FRONT PHYSIOL, V4, DOI 10.3389/fphys.2013.00056
   Scarlett CJ, 2011, PLOS ONE, V6, DOI 10.1371/journal.pone.0026088
   Schmidt J, 2012, SURGERY, V152, pS89, DOI 10.1016/j.surg.2012.05.027
   Shi CJ, 2014, LAB INVEST, V94, P409, DOI 10.1038/labinvest.2014.10
   Siegel RL, 2016, CA-CANCER J CLIN, V66, P7, DOI 10.3322/caac.21332
   Song J, 2016, ONCOTARGET, V7, P51840, DOI 10.18632/oncotarget.10123
   Sousa CM, 2016, NATURE, V536, P479, DOI 10.1038/nature19084
   Spano JP, 2008, LANCET, V371, P2101, DOI 10.1016/S0140-6736(08)60661-3
   Stromnes IM, 2014, GUT, V63, P1769, DOI 10.1136/gutjnl-2013-306271
   Strouch MJ, 2010, CLIN CANCER RES, V16, P2257, DOI 10.1158/1078-0432.CCR-09-1230
   Sun Y, 2016, CANCER LETT, V380, P205, DOI 10.1016/j.canlet.2015.07.044
   Taeger J, 2011, MOL CANCER THER, V10, P2157, DOI 10.1158/1535-7163.MCT-11-0312
   Tang YK, 2014, PLOS ONE, V9, DOI 10.1371/journal.pone.0088267
   Theoharides TC, 2008, NEW ENGL J MED, V358, P1860, DOI 10.1056/NEJMcibr0801519
   Turley SJ, 2015, NAT REV IMMUNOL, V15, P669, DOI 10.1038/nri3902
   Vincent A, 2011, LANCET, V378, P607, DOI 10.1016/S0140-6736(10)62307-0
   Waghray M, 2016, CANCER DISCOV, V6, P886, DOI 10.1158/2159-8290.CD-15-0947
   Wagner EF, 2016, NATURE, V530, P42, DOI 10.1038/530042a
   Wang LM, 2016, ONCOTARGET, V7, P4183, DOI 10.18632/oncotarget.6770
   Wang YD, 2014, DIABETES, V63, P4239, DOI 10.2337/db14-0480
   Welte T, 2016, NAT CELL BIOL, V18, P632, DOI 10.1038/ncb3355
   Wilson JS, 2014, FRONT PHYSIOL, V5, DOI 10.3389/fphys.2014.00052
   Wormann SM, 2014, ONCOGENE, V33, P2956, DOI 10.1038/onc.2013.257
   Xiao Q, 2016, CANCER RES, V76, P5395, DOI 10.1158/0008-5472.CAN-15-3264
   Xu ZH, 2010, AM J PATHOL, V177, P2585, DOI 10.2353/ajpath.2010.090899
   Yang JJ, 2015, WORLD J GASTROENTERO, V21, P2807, DOI 10.3748/wjg.v21.i9.2807
   Zhan HX, 2015, CANCER LETT, V357, P429, DOI 10.1016/j.canlet.2014.12.004
   Zhou Z, 2016, ADV DRUG DELIV REV
   Zyromski NJ, 2009, SURGERY, V146, P258, DOI 10.1016/j.surg.2009.02.024
NR 162
TC 39
Z9 40
U1 1
U2 31
PU ELSEVIER IRELAND LTD
PI CLARE
PA ELSEVIER HOUSE, BROOKVALE PLAZA, EAST PARK SHANNON, CO, CLARE, 00000,
   IRELAND
SN 0304-3835
EI 1872-7980
J9 CANCER LETT
JI Cancer Lett.
PD APR 28
PY 2017
VL 392
BP 83
EP 93
DI 10.1016/j.canlet.2017.01.041
PG 11
WC Oncology
SC Oncology
GA EO8OR
UT WOS:000396949600009
PM 28189533
DA 2020-11-03
ER

PT J
AU Carstens, JL
   de Sampaio, PC
   Yang, DL
   Barua, S
   Wang, HM
   Rao, A
   Allison, JP
   LeBleu, VS
   Kalluri, R
AF Carstens, Julienne L.
   de Sampaio, Pedro Correa
   Yang, Dalu
   Barua, Souptik
   Wang, Huamin
   Rao, Arvind
   Allison, James P.
   LeBleu, Valerie S.
   Kalluri, Raghu
TI Spatial computation of intratumoral T cells correlates with survival of
   patients with pancreatic cancer
SO NATURE COMMUNICATIONS
LA English
DT Article
ID TUMOR MICROENVIRONMENT; DUCTAL ADENOCARCINOMA; IMMUNOTHERAPY; CARCINOMA;
   BLOCKADE; INFILTRATION; FIBROBLASTS; RESISTANCE; IMMUNITY; PD-1
AB The exact nature and dynamics of pancreatic ductal adenocarcinoma (PDAC) immune composition remains largely unknown. Desmoplasia is suggested to polarize PDAC immunity. Therefore, a comprehensive evaluation of the composition and distribution of desmoplastic elements and T-cell infiltration is necessary to delineate their roles. Here we develop a novel computational imaging technology for the simultaneous evaluation of eight distinct markers, allowing for spatial analysis of distinct populations within the same section. We report a heterogeneous population of infiltrating T lymphocytes. Spatial distribution of cytotoxic Tcells in proximity to cancer cells correlates with increased overall patient survival. Collagen-I and alpha SMA(+) fibroblasts do not correlate with paucity in T-cell accumulation, suggesting that PDAC desmoplasia may not be a simple physical barrier. Further exploration of this technology may improve our understanding of how specific stromal composition could impact T-cell activity, with potential impact on the optimization of immune-modulatory therapies.
C1 [Carstens, Julienne L.; de Sampaio, Pedro Correa; LeBleu, Valerie S.; Kalluri, Raghu] Univ Texas MD Anderson Canc Ctr, Dept Canc Biol, Metastasis Res Ctr, Houston, TX 77030 USA.
   [Yang, Dalu; Barua, Souptik; Rao, Arvind] Univ Texas MD Anderson Canc Ctr, Dept Bioinformat & Computat Biol, Houston, TX 77030 USA.
   [Yang, Dalu; Barua, Souptik; Rao, Arvind] Rice Univ, Dept Elect & Comp Engn, Houston, TX 77005 USA.
   [Wang, Huamin] Univ Texas MD Anderson Canc Ctr, Dept Pathol, Houston, TX 77030 USA.
   [Rao, Arvind] Univ Texas MD Anderson Canc Ctr, Dept Radiat Oncol, Houston, TX 77030 USA.
   [Allison, James P.] Univ Texas MD Anderson Canc Ctr, Dept Immunol, Houston, TX 77030 USA.
   [Kalluri, Raghu] Rice Univ, Dept Bioengn, Houston, TX 77005 USA.
   [Kalluri, Raghu] Baylor Coll Med, Dept Mol & Cellular Biol, Houston, TX 77030 USA.
RP Kalluri, R (corresponding author), Univ Texas MD Anderson Canc Ctr, Dept Canc Biol, Metastasis Res Ctr, Houston, TX 77030 USA.; Kalluri, R (corresponding author), Rice Univ, Dept Bioengn, Houston, TX 77005 USA.; Kalluri, R (corresponding author), Baylor Coll Med, Dept Mol & Cellular Biol, Houston, TX 77030 USA.
EM rkalluri@mdanderson.org
OI Carstens, Julienne/0000-0001-9914-0430; Correa de Sampaio,
   Pedro/0000-0001-5597-2825; Allison, James/0000-0001-8980-5697
FU Lustgarten Foundation; NCIUnited States Department of Health & Human
   ServicesNational Institutes of Health (NIH) - USANIH National Cancer
   Institute (NCI) [P01 CA117969]; Cancer Prevention and Research Institute
   of Texas; UT MDACC Khalifa Bin Zayed Al Nahya Foundation; NCI Cancer
   CenterUnited States Department of Health & Human ServicesNational
   Institutes of Health (NIH) - USANIH National Cancer Institute (NCI) [NCI
   P30 CA016672]; CPRIT [RP110532]; American Cancer SocietyAmerican Cancer
   Society [RSG-16-005-01]; Center for Radiation Oncology Research; NIH
   NCIUnited States Department of Health & Human ServicesNational
   Institutes of Health (NIH) - USANIH National Cancer Institute (NCI)
   [CA196403]; University of Texas MD Anderson Cancer Center; Career
   Development Award from the Brain Tumor SPORE [P50CA127001-07]; NVidia;
   NIH through MDACC [CA016672]
FX We thank Dr Jared Burks, Director at the MDACC Flow Cytometry and
   Cellular Imaging Facility, for originally introducing J.L.C. and P.C.S.
   to the Opal Multiplexing technology and for his assistance with the
   initial optimization of the eight-colour multiplexed panel. We also
   thank Peter Miller, Cliff Hoyt, Aaron Risinger, Damara Gebauer, Edward
   Stack, Mike Campisano and Kent Johnson of Perkin Elmer for optimization
   support concerning multiplex fluorophore physics, multispectral imaging,
   spectral unmixing and phenotyping algorithm optimizations, as well as
   the generous gift of the Opal 9 and 10 TSA fluorophores. This study was
   primarily supported by funding from the Lustgarten Foundation to R.K.
   and J.P.A. R.K. and J.P.A. are also supported by NCI P01 CA117969 grant.
   Research in the R.K. laboratory is in part supported by the Cancer
   Prevention and Research Institute of Texas. Research in the V.S.L.
   laboratory is supported by the UT MDACC Khalifa Bin Zayed Al Nahya
   Foundation. Research in the A.R. laboratory is supported by the NCI
   Cancer Center Support Grant NCI P30 CA016672, CPRIT RP110532, American
   Cancer Society (RSG-16-005-01), Center for Radiation Oncology Research
   Pilot Grant, NIH NCI U01 (CA196403), Institutional research grant from
   The University of Texas MD Anderson Cancer Center, Career Development
   Award from the Brain Tumor SPORE P50CA127001-07 and Equipment grant from
   NVidia. Some of this research was performed at the MDACC Flow Cytometry
   and Cellular Imaging Facility, which is supported in part by the NIH
   through MDACC Support Grant CA016672.
CR Alrifai D, 2016, IMMUNOPHARM IMMUNOT, V38, P50, DOI 10.3109/08923973.2015.1100204
   Baddeley A, 2015, SPATIAL POINT PATTER
   Beatty GL, 2015, GASTROENTEROLOGY, V149, P201, DOI 10.1053/j.gastro.2015.04.010
   BESAG J, 1977, J ROY STAT SOC B MET, V39, P73
   Clark CE, 2007, CANCER RES, V67, P9518, DOI 10.1158/0008-5472.CAN-07-0175
   De Monte L, 2011, J EXP MED, V208, P469, DOI 10.1084/jem.20101876
   Ene-Obong A, 2013, GASTROENTEROLOGY, V145, P1121, DOI 10.1053/j.gastro.2013.07.025
   Feig C, 2013, P NATL ACAD SCI USA, V110, P20212, DOI 10.1073/pnas.1320318110
   Feng ZP, 2015, J IMMUNOTHER CANCER, V3, DOI 10.1186/s40425-015-0091-z
   Fukunaga A, 2004, PANCREAS, V28, pE26, DOI 10.1097/00006676-200401000-00023
   Galon J, 2012, J TRANSL MED, V10, DOI 10.1186/1479-5876-10-205
   Haanen John B A G, 2013, EJC Suppl, V11, P97, DOI 10.1016/j.ejcsup.2013.07.013
   HARKNESS RD, 1983, J R STAT SOC C-APPL, V32, P293
   Heindl A, 2015, LAB INVEST, V95, P377, DOI 10.1038/labinvest.2014.155
   Hinz S, 2007, CANCER RES, V67, P8344, DOI 10.1158/0008-5472.CAN-06-3304
   Hiraoka N, 2006, CLIN CANCER RES, V12, P5423, DOI 10.1158/1078-0432.CCR-06-0369
   Ino Y, 2013, BRIT J CANCER, V108, P914, DOI 10.1038/bjc.2013.32
   Janeway Jr. C.A., 2001, IMMUNOBIOLOGY IMMUNE
   Jiang H, 2016, NAT MED, V22, P851, DOI 10.1038/nm.4123
   Lutz ER, 2014, CANCER IMMUNOL RES, V2, P616, DOI 10.1158/2326-6066.CIR-14-0027
   Ozdemir BC, 2014, CANCER CELL, V25, P719, DOI 10.1016/j.ccr.2014.04.005
   Redman JM, 2016, BMC MED, V14, DOI 10.1186/s12916-016-0571-0
   RIPLEY BD, 1976, J APPL PROBAB, V13, P255, DOI 10.2307/3212829
   Royal RE, 2010, J IMMUNOTHER, V33, P828, DOI 10.1097/CJI.0b013e3181eec14c
   Schmitz-Winnenthal FH, 2005, CANCER RES, V65, P10079, DOI 10.1158/0008-5472.CAN-05-1098
   Schueneman AJ, 2013, ANN SURG ONCOL, V20, pS725, DOI 10.1245/s10434-013-3262-5
   Shibuya KC, 2014, PLOS ONE, V9, DOI 10.1371/journal.pone.0096565
   Soares KC, 2015, ONCOTARGET, V6, P43005, DOI 10.18632/oncotarget.5656
   Soares KC, 2015, J IMMUNOTHER, V38, P1, DOI 10.1097/CJI.0000000000000062
   Tassi E, 2008, J IMMUNOL, V181, P6595, DOI 10.4049/jimmunol.181.9.6595
   Tumeh PC, 2014, NATURE, V515, P568, DOI 10.1038/nature13954
   Vonderheide RH, 2013, CURR OPIN IMMUNOL, V25, P200, DOI 10.1016/j.coi.2013.01.006
   Wang HM, 2002, BRAIN PATHOL, V12, P95
   Wang OH, 2016, PLOS ONE, V11, DOI 10.1371/journal.pone.0152300
   Wartenberg M, 2015, ONCOTARGET, V6, P4190, DOI 10.18632/oncotarget.2775
   Winograd R, 2015, CANCER IMMUNOL RES, V3, P399, DOI 10.1158/2326-6066.CIR-14-0215
   Yuan Y, 2012, SCI TRANSL MED, V4, DOI 10.1126/scitranslmed.3005298
NR 37
TC 131
Z9 135
U1 0
U2 23
PU NATURE PUBLISHING GROUP
PI LONDON
PA MACMILLAN BUILDING, 4 CRINAN ST, LONDON N1 9XW, ENGLAND
SN 2041-1723
J9 NAT COMMUN
JI Nat. Commun.
PD APR 27
PY 2017
VL 8
AR 15095
DI 10.1038/ncomms15095
PG 13
WC Multidisciplinary Sciences
SC Science & Technology - Other Topics
GA ET3CY
UT WOS:000400155900001
PM 28447602
OA DOAJ Gold, Green Published
DA 2020-11-03
ER

PT J
AU Beer, M
   Kuppalu, N
   Stefanini, M
   Becker, H
   Schulz, I
   Manoli, S
   Schuette, J
   Schmees, C
   Casazza, A
   Stelzle, M
   Arcangeli, A
AF Beer, Meike
   Kuppalu, Nirmala
   Stefanini, Matteo
   Becker, Holger
   Schulz, Ingo
   Manoli, Sagar
   Schuette, Julia
   Schmees, Christian
   Casazza, Armando
   Stelzle, Martin
   Arcangeli, Annarosa
TI A novel microfluidic 3D platform for culturing pancreatic ductal
   adenocarcinoma cells: comparison with in vitro cultures and in vivo
   xenografts
SO SCIENTIFIC REPORTS
LA English
DT Article
ID ORGANS-ON-CHIPS; DRUG DISCOVERY; TUMOR MICROENVIRONMENT; PRECLINICAL
   MODELS; HIGH-THROUGHPUT; CANCER; RESISTANCE; MATRIX; GEMCITABINE;
   CISPLATIN
AB The integration of microfluidics and cell biology has reached a significant milestone with the development of "organ-on-chips", smart technological platforms that, once applied to the study of human diseases, such as cancer, might ultimately contribute to design personalised treatments and hence improve health outcomes. This paper reports that the combination of microfluidics and dielectrophoresis (DEP) allows to culture different pancreatic ductal adenocarcinoma (PDAC) human cell lines into a cyclic olefin polymer (COP) chamber (HepaChip (R)), enriched by the extracellular matrix (ECM) protein collagen. We show that PDAC cells cultured into the HepaChip (R) (1) are vital and grow, provided they properly attach to collagen; (2) show morphological appearance and growth characteristics closer to those of cells grown as spheroids than as classical 2 dimensional (2D) in vitro cultures. Finally, preliminary experiments show that PDAC cells respond to high doses of Cisplatin perfused through the chip. Overall, the present microfluidic platform could be exploited in the future for a personalised approach to PDAC.
C1 [Beer, Meike; Schuette, Julia; Schmees, Christian; Stelzle, Martin] Univ Tubingen, NMI Nat & Med Inst, Tubingen, Germany.
   [Kuppalu, Nirmala; Manoli, Sagar; Arcangeli, Annarosa] Univ Florence, Dept Expt & Clin Med, Florence, Italy.
   [Stefanini, Matteo; Casazza, Armando] Dival Toscana Srl, Sesto Fiorentino, Italy.
   [Becker, Holger; Schulz, Ingo] Microfluid ChipShop, Jena, Germany.
RP Arcangeli, A (corresponding author), Univ Florence, Dept Expt & Clin Med, Florence, Italy.
EM annarosa.arcangeli@unifi.it
RI Stefanini, Matteo/AAC-8857-2019
OI Stefanini, Matteo/0000-0002-4556-5166; Schmees,
   Christian/0000-0003-4883-2642
FU Associazione Italiana per la Ricerca sul CancroAssociazione Italiana per
   la Ricerca sul Cancro (AIRC) [IG 15627]; Fondi per la Ricerca
   Scientifica di Ateneo; German Ministry of Education and ResearchFederal
   Ministry of Education & Research (BMBF) [031A121F]; Federal Ministry of
   Education and Research (BMBF)Federal Ministry of Education & Research
   (BMBF) [031B0088D]
FX This work was supported by Associazione Italiana per la Ricerca sul
   Cancro (grant No. IG 15627) and by "Fondi per la Ricerca Scientifica di
   Ateneo" 2015 grant to AA. This work was funded by the German Ministry of
   Education and Research through grant no. 031A121F to the NMI, and by the
   Federal Ministry of Education and Research (BMBF) through grant
   031B0088D ("OncoChip"). The Authors acknowledge Prof. R. Coppola (Campus
   Biomedico, University of Rome) for his support and advice.
CR Astashkina A, 2014, ADV DRUG DELIVER REV, V69, P1, DOI 10.1016/j.addr.2014.02.008
   Boussommier-Calleja A, 2016, TRENDS CANCER, V2, P6, DOI 10.1016/j.trecan.2015.12.003
   Breslin S, 2013, DRUG DISCOV TODAY, V18, P240, DOI 10.1016/j.drudis.2012.10.003
   Chen WJ, 2014, JOVE-J VIS EXP, DOI 10.3791/51639
   Chiu DT, 2000, P NATL ACAD SCI USA, V97, P2408, DOI 10.1073/pnas.040562297
   Coleman SJ, 2014, WORLD J GASTROENTERO, V20, P8471, DOI 10.3748/wjg.v20.i26.8471
   Deer EL, 2010, PANCREAS, V39, P425, DOI 10.1097/MPA.0b013e3181c15963
   Denayer T, 2014, NEW HORIZ TRANSL MED, V2, P5, DOI 10.1016/j.nhtm.2014.08.001
   Dickinson LE, 2012, LAB CHIP, V12, P4244, DOI 10.1039/c2lc40819h
   Drifka CR, 2013, LAB CHIP, V13, P3965, DOI 10.1039/c3lc50487e
   Edmondson R, 2014, ASSAY DRUG DEV TECHN, V12, P207, DOI 10.1089/adt.2014.573
   Elliott NT, 2011, J PHARM SCI-US, V100, P59, DOI 10.1002/jps.22257
   Esch EW, 2015, NAT REV DRUG DISCOV, V14, P248, DOI 10.1038/nrd4539
   Feldmann G, 2009, EXPERT OPIN DRUG DIS, V4, P429, DOI 10.1517/17460440902821657
   Fujiwara M, 2008, J EXP CLIN CANC RES, V27, DOI 10.1186/1756-9966-27-76
   Hagmeyer B, 2014, BIOMICROFLUIDICS, V8, DOI 10.1063/1.4896063
   Heinemann V, 2006, J CLIN ONCOL, V24, P3946, DOI 10.1200/JCO.2005.05.1490
   Herreros-Villanueva M, 2012, WORLD J GASTROENTERO, V18, P1286, DOI 10.3748/wjg.v18.i12.1286
   Herrmann D, 2014, CARCINOGENESIS, V35, P1671, DOI 10.1093/carcin/bgu108
   Hirschhaeuser F, 2010, J BIOTECHNOL, V148, P3, DOI 10.1016/j.jbiotec.2010.01.012
   Ho CT, 2006, LAB CHIP, V6, P724, DOI 10.1039/b602036d
   Holzner F, 2011, ELECTROPHORESIS, V32, P2366, DOI 10.1002/elps.201100026
   Huh D, 2012, LAB CHIP, V12, P2156, DOI 10.1039/c2lc40089h
   Huh D, 2011, TRENDS CELL BIOL, V21, P745, DOI 10.1016/j.tcb.2011.09.005
   Hwang CI, 2016, J PATHOL, V238, P197, DOI 10.1002/path.4651
   Hwang IG, 2012, INVEST NEW DRUG, V30, P2371, DOI 10.1007/s10637-012-9792-z
   Koong AC, 2000, INT J RADIAT ONCOL, V48, P919, DOI 10.1016/S0360-3016(00)00803-8
   Lovitt Carrie J, 2014, Biology (Basel), V3, P345, DOI 10.3390/biology3020345
   Pampaloni F, 2007, NAT REV MOL CELL BIO, V8, P839, DOI 10.1038/nrm2236
   Pillozzi S, 2011, BLOOD, V117, P902, DOI 10.1182/blood-2010-01-262691
   Santini MT, 2000, CRIT REV ONCOL HEMAT, V36, P75, DOI 10.1016/S1040-8428(00)00078-0
   Schutte J, 2011, BIOMED MICRODEVICES, V13, P493, DOI 10.1007/s10544-011-9517-7
   Schutte J, 2010, LAB CHIP, V10, P2551, DOI 10.1039/c005307d
   Seo BR, 2014, ADV DRUG DELIVER REV, V69, P205, DOI 10.1016/j.addr.2013.11.011
   Toh YC, 2009, LAB CHIP, V9, P2026, DOI 10.1039/b900912d
   Tredan O, 2007, J NATL CANCER I, V99, P1441, DOI 10.1093/jnci/djm135
   VANHENNIK MB, 1987, CANCER RES, V47, P6297
   Verhulsel M, 2014, BIOMATERIALS, V35, P1816, DOI 10.1016/j.biomaterials.2013.11.021
   Vidi PA, 2014, LAB CHIP, V14, P172, DOI [10.1039/c3lc50819f, 10.1039/c3lc60819f]
   Xu Hong, 2016, Shengli Xuebao, V68, P179, DOI 10.13294/j.aps.2016.0017
   Yamaguchi H, 2007, BBA-MOL CELL RES, V1773, P642, DOI 10.1016/j.bbamcr.2006.07.001
   Yates C, 2007, ADV CANCER RES, V97, P225, DOI 10.1016/S0065-230X(06)97010-9
   Zhang Yang, 2015, Zhongguo Zhong Yao Za Zhi, V40, P4672
NR 43
TC 17
Z9 16
U1 1
U2 14
PU NATURE PUBLISHING GROUP
PI LONDON
PA MACMILLAN BUILDING, 4 CRINAN ST, LONDON N1 9XW, ENGLAND
SN 2045-2322
J9 SCI REP-UK
JI Sci Rep
PD APR 25
PY 2017
VL 7
AR 1325
DI 10.1038/s41598-017-01256-8
PG 12
WC Multidisciplinary Sciences
SC Science & Technology - Other Topics
GA FX2PZ
UT WOS:000425905300001
PM 28465513
OA DOAJ Gold, Green Published
DA 2020-11-03
ER

PT J
AU Lei, YF
   Tang, LX
   Xie, YZY
   Xianyu, YL
   Zhang, LM
   Wang, P
   Hamada, Y
   Jiang, K
   Zheng, WF
   Jiang, XY
AF Lei, Yifeng
   Tang, Lixue
   Xie, Yangzhouyun
   Xianyu, Yunlei
   Zhang, Lingmin
   Wang, Peng
   Hamada, Yoh
   Jiang, Kai
   Zheng, Wenfu
   Jiang, Xingyu
TI Gold nanoclusters-assisted delivery of NGF siRNA for effective treatment
   of pancreatic cancer
SO NATURE COMMUNICATIONS
LA English
DT Article
ID NERVE GROWTH-FACTOR; DUCTAL ADENOCARCINOMA; PERINEURAL INVASION; TUMOR
   XENOGRAFTS; MOUSE MODEL; NANOPARTICLES; EXPRESSION; RNAI; THERAPEUTICS;
   CARCINOMA
AB Pancreatic cancer is one of the deadliest human cancers, whose progression is highly dependent on the nervous microenvironment. The suppression of gene expression of nerve growth factor (NGF) may have great potential in pancreatic cancer treatment. Here we show that gold nanocluster-assisted delivery of siRNA of NGF (GNC-siRNA) allows efficient NGF gene silencing and pancreatic cancer treatment. The GNC-siRNA complex increases the stability of siRNA in serum, prolongs the circulation lifetime of siRNA in blood and enhances the cellular uptake and tumour accumulation of siRNA. The GNC-siRNA complex potently downregulates the NGF expression in Panc-1 cells and in pancreatic tumours, and effectively inhibits the tumour progression in three pancreatic tumour models (subcutaneous model, orthotopic model and patient-derived xenograft model) without adverse effects. Our study constitutes a straightforward but effective approach to inhibit pancreatic cancer via NGF knockdown, suggesting a promising therapeutic direction for pancreatic cancer.
C1 [Lei, Yifeng; Tang, Lixue; Xie, Yangzhouyun; Xianyu, Yunlei; Zhang, Lingmin; Wang, Peng; Zheng, Wenfu; Jiang, Xingyu] Natl Ctr NanoSci & Technol, CAS Ctr Excellence Nanosci, Beijing Engn Res Ctr BioNanotechnol, Beijing 100190, Peoples R China.
   [Lei, Yifeng; Tang, Lixue; Xie, Yangzhouyun; Xianyu, Yunlei; Zhang, Lingmin; Wang, Peng; Zheng, Wenfu; Jiang, Xingyu] Natl Ctr NanoSci & Technol, CAS Ctr Excellence Nanosci, CAS Key Lab Biol Effects Nanomat & Nanosafety, Beijing 100190, Peoples R China.
   [Hamada, Yoh] Tohoku Univ, Grad Sch Med, Dept Nanomed Sci, Sendai, Miyagi 9808575, Japan.
   [Jiang, Kai] Chinese Peoples Liberat Army Gen Hosp, Dept Hepatobiliary Surg, Beijing 100853, Peoples R China.
   [Jiang, Xingyu] Univ Chinese Acad Sci, Beijing 100049, Peoples R China.
   [Lei, Yifeng] Wuhan Univ, Cross Disciplinary Inst Engn Sci, Sch Power & Mech Engn, Wuhan 430072, Peoples R China.
RP Zheng, WF; Jiang, XY (corresponding author), Natl Ctr NanoSci & Technol, CAS Ctr Excellence Nanosci, Beijing Engn Res Ctr BioNanotechnol, Beijing 100190, Peoples R China.; Zheng, WF; Jiang, XY (corresponding author), Natl Ctr NanoSci & Technol, CAS Ctr Excellence Nanosci, CAS Key Lab Biol Effects Nanomat & Nanosafety, Beijing 100190, Peoples R China.; Jiang, XY (corresponding author), Univ Chinese Acad Sci, Beijing 100049, Peoples R China.
EM zhengwf@nanoctr.cn; xingyujiang@nanoctr.cn
RI Zheng, Wenfu/E-1277-2011; jiang, xingyu/U-3976-2018; Zhang,
   Lingmin/P-1330-2019
OI jiang, xingyu/0000-0002-5008-4703; Lei, Yifeng/0000-0002-3523-6887;
   Zhang, Lingmin/0000-0002-4215-5401; Xianyu, Yunlei/0000-0003-1299-3460
FU CASChinese Academy of Sciences [XDA09030305]; CAS/SAFEA International
   Partnership Program for Creative Research TeamsChinese Academy of
   Sciences; NSFCNational Natural Science Foundation of China (NSFC)
   [81361140345, 31470911, 21535001, 81673039]; Scientific Research
   Foundation for the Returned Overseas Chinese Scholars, State Education
   MinistryScientific Research Foundation for the Returned Overseas Chinese
   Scholars
FX We thank Professor Jane Y. Wu at Northwestern University for critical
   suggestion and insightful discussions. We thank the Center for
   Biological Imaging (CBI), Institute of Biophysics, Chinese Academy of
   Science for help of taking the cryoTEM images. This work is supported by
   CAS (XDA09030305), CAS/SAFEA International Partnership Program for
   Creative Research Teams, NSFC (81361140345, 31470911, 21535001 and
   81673039). Y.F.L. is supported by the Scientific Research Foundation for
   the Returned Overseas Chinese Scholars, State Education Ministry.
CR Bapat AA, 2011, NAT REV CANCER, V11, P695, DOI 10.1038/nrc3131
   Brodeur GM, 2003, NAT REV CANCER, V3, P203, DOI 10.1038/nrc1014
   Ceyhan GO, 2009, AM J GASTROENTEROL, V104, P2555, DOI 10.1038/ajg.2009.380
   Chen LY, 2015, ANAL CHEM, V87, P216, DOI 10.1021/ac503636j
   Chen ZL, 2009, ANGEW CHEM INT EDIT, V48, P8303, DOI 10.1002/anie.200902708
   Choi HS, 2007, NAT BIOTECHNOL, V25, P1165, DOI 10.1038/nbt1340
   Cutler JI, 2012, J AM CHEM SOC, V134, P1376, DOI 10.1021/ja209351u
   Ding Y, 2014, MOL THER, V22, P1075, DOI 10.1038/mt.2014.30
   FU XY, 1992, P NATL ACAD SCI USA, V89, P5645, DOI 10.1073/pnas.89.12.5645
   Gavrilov Kseniya, 2012, Yale Journal of Biology and Medicine, V85, P187
   Ghosh P, 2008, ADV DRUG DELIVER REV, V60, P1307, DOI 10.1016/j.addr.2008.03.016
   Gopinathan A, 2015, DIS MODEL MECH, V8, P1185, DOI 10.1242/dmm.021055
   Guo PX, 2010, ADV DRUG DELIVER REV, V62, P650, DOI 10.1016/j.addr.2010.03.008
   Hammond SM, 2000, NATURE, V404, P293
   Hingorani SR, 2005, CANCER CELL, V7, P469, DOI 10.1016/j.ccr.2005.04.023
   Huang Z, 2014, SMALL, V10, P2530, DOI 10.1002/smll.201400513
   Jensen SA, 2013, SCI TRANSL MED, V5, DOI 10.1126/scitranslmed.3006839
   Jobling P, 2015, CANCER RES, V75, P1777, DOI 10.1158/0008-5472.CAN-14-3180
   Judge AD, 2005, NAT BIOTECHNOL, V23, P457, DOI 10.1038/nbt1081
   Kanasty R, 2013, NAT MATER, V12, P967, DOI [10.1038/NMAT3765, 10.1038/nmat3765]
   Kim J, 2014, ACS NANO, V8, P9358, DOI 10.1021/nn503349g
   Kim MP, 2009, NAT PROTOC, V4, P1670, DOI 10.1038/nprot.2009.171
   Lei Y, 2016, INTEGR BIOL, V10, P2530
   Lei YF, 2016, J CONTROL RELEASE, V232, P131, DOI 10.1016/j.jconrel.2016.03.023
   Li Y, 2007, ANGEW CHEM INT EDIT, V46, P1094, DOI 10.1002/anie.200603844
   Liu WW, 2013, INTEGR BIOL-UK, V5, P617, DOI 10.1039/c3ib20198h
   Maeda H, 2000, J CONTROL RELEASE, V65, P271, DOI 10.1016/S0168-3659(99)00248-5
   Magnon C, 2013, SCIENCE, V341, P143, DOI 10.1126/science.1236361
   Miknyoczki SJ, 1999, INT J CANCER, V81, P417, DOI 10.1002/(SICI)1097-0215(19990505)81:3<417::AID-IJC16>3.0.CO;2-6
   Miknyoczki SJ, 2002, CLIN CANCER RES, V8, P1924
   Moazed D, 2009, NATURE, V457, P413, DOI 10.1038/nature07756
   Olive KP, 2009, SCIENCE, V324, P1457, DOI 10.1126/science.1171362
   Randeria PS, 2015, P NATL ACAD SCI USA, V112, P5573, DOI 10.1073/pnas.1505951112
   Sadauskas Evaldas, 2007, Part Fibre Toxicol, V4, P10, DOI 10.1186/1743-8977-4-10
   Scanlon CS, 2015, NAT COMMUN, V6, DOI 10.1038/ncomms7885
   Schneider MB, 2001, J HISTOCHEM CYTOCHEM, V49, P1205, DOI 10.1177/002215540104901002
   Seth S, 2011, MOL THER, V19, P928, DOI 10.1038/mt.2011.21
   Siolas D, 2013, CANCER RES, V73, P5315, DOI 10.1158/0008-5472.CAN-13-1069
   Sioud M, 2005, J MOL BIOL, V348, P1079, DOI 10.1016/j.jmb.2005.03.013
   Stathis A, 2010, NAT REV CLIN ONCOL, V7, P163, DOI 10.1038/nrclinonc.2009.236
   Tentler JJ, 2012, NAT REV CLIN ONCOL, V9, P338, DOI 10.1038/nrclinonc.2012.61
   Vankayala R, 2015, ADV FUNCT MATER, V25, P5934, DOI 10.1002/adfm.201502650
   Venkatesh HS, 2015, CELL, V161, P803, DOI 10.1016/j.cell.2015.04.012
   Wang JX, 2007, TOXICOL LETT, V168, P176, DOI 10.1016/j.toxlet.2006.12.001
   Wang YL, 2011, ACS NANO, V5, P9718, DOI 10.1021/nn2032177
   Whitehead KA, 2009, NAT REV DRUG DISCOV, V8, P129, DOI 10.1038/nrd2742
   Williford JM, 2014, ANNU REV BIOMED ENG, V16, P347, DOI 10.1146/annurev-bioeng-071813-105119
   Xianyu YL, 2015, SMALL, V11, P5510, DOI 10.1002/smll.201500903
   Xianyu YL, 2014, ACS NANO, V8, P12741, DOI 10.1021/nn505857g
   Xie JP, 2009, J AM CHEM SOC, V131, P888, DOI 10.1021/ja806804u
   Zamore PD, 2000, CELL, V101, P25, DOI 10.1016/S0092-8674(00)80620-0
   Zhang C, 2002, NAT NEUROSCI, V5, P425, DOI 10.1038/nn845
   Zhao CM, 2014, SCI TRANSL MED, V6, DOI 10.1126/scitranslmed.3009569
   Zhao YY, 2014, ANGEW CHEM INT EDIT, V53, P8127, DOI 10.1002/anie.201401035
   Zhao YY, 2013, J AM CHEM SOC, V135, P12940, DOI 10.1021/ja4058635
   Zhu ZW, 2002, MOL CARCINOGEN, V35, P138, DOI 10.1002/mc.10083
   Zhu ZW, 2001, CLIN CANCER RES, V7, P105
   Zhu ZW, 1999, J CLIN ONCOL, V17, P2419, DOI 10.1200/JCO.1999.17.8.2419
NR 58
TC 105
Z9 108
U1 20
U2 249
PU NATURE PUBLISHING GROUP
PI LONDON
PA MACMILLAN BUILDING, 4 CRINAN ST, LONDON N1 9XW, ENGLAND
SN 2041-1723
J9 NAT COMMUN
JI Nat. Commun.
PD APR 25
PY 2017
VL 8
AR 15130
DI 10.1038/ncomms15130
PG 15
WC Multidisciplinary Sciences
SC Science & Technology - Other Topics
GA ET2NJ
UT WOS:000400110100001
PM 28440296
OA DOAJ Gold, Green Published
DA 2020-11-03
ER

PT J
AU Huang, PH
   Lu, PJ
   Ding, LY
   Chu, PC
   Hsu, WY
   Chen, CS
   Tsao, CC
   Chen, BH
   Lee, CT
   Shan, YS
   Chen, CS
AF Huang, P-H
   Lu, P-J
   Ding, L-Y
   Chu, P-C
   Hsu, W-Y
   Chen, C-S
   Tsao, C-C
   Chen, B-H
   Lee, C-T
   Shan, Y-S
   Chen, C-S
TI TGF beta promotes mesenchymal phenotype of pancreatic cancer cells, in
   part, through epigenetic activation of VAV1
SO ONCOGENE
LA English
DT Article
ID NUCLEOTIDE EXCHANGE ACTIVITY; GROWTH-FACTOR-BETA;
   TUMOR-MICROENVIRONMENT; PROTOONCOGENE PRODUCT; PROSTATE-CANCER;
   LUNG-CANCER; EXPRESSION; METHYLATION; PROTEIN; ADENOCARCINOMA
AB The highly homeostasis-resistant nature of cancer cells leads to their escape from treatment and to liver metastasis, which in turn makes pancreatic ductal adenocarcinoma (PDAC) difficult to treat, especially the squamous/epithelial-to-mesenchymal transition (EMT)-like subtype. As the molecular mechanisms underlying tumour heterogeneity remain elusive, we investigated whether epigenetic regulation might explain inter-individual differences in the progression of specific subtypes. DNA methylation profiling performed on cancer tissues prior to chemo/radiotherapy identified one hypermethylated CpG site (CpG6882469) in the VAV1 gene body that was correlated with demethylation of two promoter CpGs (CpG6772370/CpG6772811) in both PDAC and peripheral blood. Transforming growth factor beta treatment induced gene-body hypermethylation, dissociation of DNMT1 from the promoter, and VAV1 expression via SMAD4 and mutant Kras(G12D). Pharmacological inhibition of TGF beta-VAV1 signalling decreased the squamous/EMT-like cancer cells, promoted nuclear VAV1 localization, and enhanced the efficacy of gemcitabine in prolonging the survival of (KPC)-C-fl/fl mice. Together, the three VAV1 CpGs serve as biomarkers for prognosis and early detection, and the TGF beta-VAV1 axis represents a therapeutic target.
C1 [Huang, P-H; Ding, L-Y; Hsu, W-Y; Chen, C-S; Chen, B-H] Natl Cheng Kung Univ, Dept Biochem & Mol Biol, Coll Med, Tainan, Taiwan.
   [Huang, P-H; Lu, P-J; Ding, L-Y; Chu, P-C; Chen, C-S; Shan, Y-S; Chen, C-S] Natl Cheng Kung Univ, Inst Basic Med Sci, Coll Med, Tainan, Taiwan.
   [Lu, P-J; Tsao, C-C; Shan, Y-S] Natl Cheng Kung Univ, Inst Clin Med, Coll Med, 1 Univ Rd, Tainan 701, Taiwan.
   [Chu, P-C; Chen, C-S] Acad Sinica, Inst Biol Chem, 128,Acad Rd Sect 2, Taipei 115, Taiwan.
   [Lee, C-T] Natl Cheng Kung Univ, Coll Med, Natl Cheng Kung Univ Hosp, Dept Pathol, Tainan, Taiwan.
   [Shan, Y-S] Natl Cheng Kung Univ, Coll Med, Natl Cheng Kung Univ Hosp, Dept Surg, Tainan, Taiwan.
   [Chen, C-S] Ohio State Univ, Coll Pharm, Div Med Chem & Pharmacognosy, 500 W 12Th Ave, Columbus, OH 43210 USA.
RP Shan, YS (corresponding author), Natl Cheng Kung Univ, Inst Clin Med, Coll Med, 1 Univ Rd, Tainan 701, Taiwan.; Chen, CS (corresponding author), Acad Sinica, Inst Biol Chem, 128,Acad Rd Sect 2, Taipei 115, Taiwan.
EM ysshan@mail.ncku.edu.tw; chencs@gate.sinica.edu.tw
FU Bi-institutional Collaborative Pancreatic Cancer Research grant from the
   College of Medicine of National Cheng Kung University; Ministry of
   Science and Technology, TaiwanMinistry of Science and Technology, Taiwan
   [MOST102-2320-B-006-050, MOST104-2320-B-006-028-]; Ministry of Health
   and Welfare, Taiwan [MOHW104-TDU-B-211-124-003]; Team of Excellent
   Research Program of the Ministry of Science and Technology, Taiwan [MOST
   105-2321-B-001-064]
FX The authors acknowledge the assistance of Yi-Chen Chen, Pei-Rong Gu, and
   Hui-Ling Tung, as well as assistance from the following core facilities:
   the Clinical Medicine Research Center of National Cheng Kung University
   Hospital, the Animal Center of National Cheng Kung University, and the
   National Center for Genome Medicine (technical/bioinformatics). The
   authors would like to thank Drs Yi-Chuang Liao and Po-Min Chiang for
   pathological consultations and Dr Cindy Lee for manuscript editing. This
   work is supported by the Bi-institutional Collaborative Pancreatic
   Cancer Research grant from the College of Medicine of National Cheng
   Kung University to PJL and CSC; and grants MOST102-2320-B-006-050 and
   MOST104-2320-B-006-028- from the Ministry of Science and Technology,
   Taiwan, to PHH; MOHW104-TDU-B-211-124-003 from the Ministry of Health
   and Welfare, Taiwan, to YSS; and MOST 105-2321-B-001-064 from the Team
   of Excellent Research Program of the Ministry of Science and Technology,
   Taiwan, to CSC.
CR Achyut BR, 2011, GASTROENTEROLOGY, V141, P1167, DOI 10.1053/j.gastro.2011.07.048
   Bai LY, 2013, BIOCHEM PHARMACOL, V86, P1430, DOI 10.1016/j.bcp.2013.09.002
   Bailey P, 2016, NATURE, V531, P47, DOI 10.1038/nature16965
   Bardeesy N, 2006, P NATL ACAD SCI USA, V103, P5947, DOI 10.1073/pnas.0601273103
   Bertagnolo V, 2005, EXP CELL RES, V306, P56, DOI 10.1016/j.yexcr.2004.12.001
   Brugnoli F, 2010, EXP CELL RES, V316, P38, DOI 10.1016/j.yexcr.2009.09.004
   BUSTELO XR, 1992, NATURE, V356, P68, DOI 10.1038/356068a0
   Collazo J, 2014, CANCER RES, V74, P2362, DOI 10.1158/0008-5472.CAN-13-3058
   Crespo P, 1997, NATURE, V385, P169, DOI 10.1038/385169a0
   Dong ZJ, 2012, IMMUNITY, V36, P974, DOI 10.1016/j.immuni.2012.03.023
   Ebert MPA, 2002, BRIT J CANCER, V86, P257, DOI 10.1038/sj/bjc/6600031
   Ehrich M, 2005, P NATL ACAD SCI USA, V102, P15785, DOI 10.1073/pnas.0507816102
   Fernandez-Zapico ME, 2005, CANCER CELL, V7, P39, DOI 10.1016/j.ccr.2004.11.024
   Gaspar NJ, 2007, MOL PHARMACOL, V72, P152, DOI 10.1124/mol.106.029025
   Gore AJ, 2014, J CLIN INVEST, V124, P338, DOI 10.1172/JCI71526
   Grassilli S, 2014, ONCOTARGET, V5, P4320, DOI 10.18632/oncotarget.2011
   Grimmer MR, 2014, EPIGENOMICS-UK, V6, P493, DOI [10.2217/EPI.14.30, 10.2217/epi.14.30]
   Gunawan M, 2015, NAT IMMUNOL, V16, P505, DOI 10.1038/ni.3125
   Hezel AF, 2012, CANCER RES, V72, P4840, DOI 10.1158/0008-5472.CAN-12-0634
   Hou YC, 2014, CANCER-AM CANCER SOC, V120, P2766, DOI 10.1002/cncr.28774
   Houlard M, 2005, ONCOGENE, V24, P28, DOI 10.1038/sj.onc.1208043
   Houlard M, 2002, J EXP MED, V195, P1115, DOI 10.1084/jem.20011701
   Huang PH, 2013, SCI SIGNAL, V6, DOI 10.1126/scisignal.2003816
   Huang PH, 2011, MOL PHARMACOL, V79, P197, DOI 10.1124/mol.110.067702
   Jones PA, 2012, NAT REV GENET, V13, P484, DOI 10.1038/nrg3230
   Kataoka K, 2015, NAT GENET, V47, P1304, DOI 10.1038/ng.3415
   KATZAV S, 1989, EMBO J, V8, P2283, DOI 10.1002/j.1460-2075.1989.tb08354.x
   Katzav S, 2015, ONCOTARGET, V6, P28731, DOI 10.18632/oncotarget.5086
   Krohn A, 2012, AM J PATHOL, V181, P401, DOI 10.1016/j.ajpath.2012.04.026
   Ksionda O, 2012, J CELL SCI, V125, P5302, DOI 10.1242/jcs.105148
   Li RM, 2009, CANCER BIOL THER, V8, P1402, DOI 10.4161/cbt.8.14.8882
   Lindsey JC, 2015, ONCOGENE, V34, P4746, DOI 10.1038/onc.2014.405
   Garcia JL, 2012, J NEURO-ONCOL, V110, P69, DOI 10.1007/s11060-012-0936-y
   MARGOLIS B, 1992, NATURE, V356, P71, DOI 10.1038/356071a0
   Miletic AV, 2009, PLOS ONE, V4, DOI 10.1371/journal.pone.0006599
   Nakajima S, 2004, CLIN CANCER RES, V10, P4125, DOI 10.1158/1078-0432.CCR-0578-03
   Nolz JC, 2005, TRENDS CELL BIOL, V15, P514, DOI 10.1016/j.tcb.2005.08.003
   Ostapoff KT, 2014, CANCER RES, V74, P4996, DOI 10.1158/0008-5472.CAN-13-1807
   Qi Y, 2015, AM J CANCER RES, V5, P2491
   Razanadrakoto L, 2015, ONCOTARGET, V6, P2524, DOI 10.18632/oncotarget.2629
   Razidlo GL, 2015, CANCER RES, V75, P2907, DOI 10.1158/0008-5472.CAN-14-3103
   Razidlo GL, 2013, DEV CELL, V24, P573, DOI 10.1016/j.devcel.2013.02.010
   Reynolds LF, 2002, J EXP MED, V195, P1103, DOI 10.1084/jem.20011663
   Saveliev A, 2009, SCI SIGNAL, V2, DOI 10.1126/scisignal.2000420
   Sebban S, 2014, ONCOTARGET, V5, P9214, DOI 10.18632/oncotarget.2400
   Su I, 2005, CELL, V121, P425, DOI 10.1016/j.cell.2005.02.029
   Subramanian A, 2005, P NATL ACAD SCI USA, V102, P15545, DOI 10.1073/pnas.0506580102
   Thillainadesan G, 2012, MOL CELL, V46, P636, DOI 10.1016/j.molcel.2012.03.027
   Tsai JH, 2013, GENE DEV, V27, P2192, DOI 10.1101/gad.225334.113
   Vidakovic AT, 2015, CELL REP, V13, P2480, DOI 10.1016/j.celrep.2015.11.040
   Yang XJ, 2014, CANCER CELL, V26, P577, DOI 10.1016/j.ccr.2014.07.028
NR 51
TC 11
Z9 11
U1 1
U2 8
PU NATURE PUBLISHING GROUP
PI LONDON
PA MACMILLAN BUILDING, 4 CRINAN ST, LONDON N1 9XW, ENGLAND
SN 0950-9232
EI 1476-5594
J9 ONCOGENE
JI Oncogene
PD APR 20
PY 2017
VL 36
IS 16
BP 2202
EP 2214
DI 10.1038/onc.2016.378
PG 13
WC Biochemistry & Molecular Biology; Oncology; Cell Biology; Genetics &
   Heredity
SC Biochemistry & Molecular Biology; Oncology; Cell Biology; Genetics &
   Heredity
GA ES8DM
UT WOS:000399782700002
PM 27893715
DA 2020-11-03
ER

PT J
AU Sinha, S
   Fu, YY
   Grimont, A
   Ketcham, M
   Lafaro, K
   Saglimbeni, JA
   Askan, G
   Bailey, JM
   Melchor, JP
   Zhong, Y
   Joo, MG
   Grbovic-Huezo, O
   Yang, IH
   Basturk, O
   Baker, L
   Park, Y
   Kurtz, RC
   Tuveson, D
   Leach, SD
   Pasricha, PJ
AF Sinha, Smrita
   Fu, Ya-Yuan
   Grimont, Adrien
   Ketcham, Maren
   Lafaro, Kelly
   Saglimbeni, Joseph A.
   Askan, Gokce
   Bailey, Jennifer M.
   Melchor, Jerry P.
   Zhong, Yi
   Joo, Min Geol
   Grbovic-Huezo, Olivera
   Yang, In-Hong
   Basturk, Olca
   Baker, Lindsey
   Park, Young
   Kurtz, Robert C.
   Tuveson, David
   Leach, Steven D.
   Pasricha, Pankaj J.
TI PanIN Neuroendocrine Cells Promote Tumorigenesis via Neuronal Cross-talk
SO CANCER RESEARCH
LA English
DT Article
ID PANCREATIC INTRAEPITHELIAL NEOPLASIA; COLONIC EPITHELIAL-CELLS; PRIMARY
   AFFERENT NEURONS; SUBSTANCE-P; NEUROKININ-1 RECEPTOR; DUCTAL
   ADENOCARCINOMA; CANCER; PROGRESSION; ACTIVATION; MOUSE
AB Nerves are a notable feature of the tumor microenvironment in some epithelial tumors, but their role in the malignant progression of pancreatic ductal adenocarcinoma (PDAC) is uncertain. Here, we identify dense innervation in the microenvironment of precancerous pancreatic lesions, known as pancreatic intraepithelial neoplasms (PanIN), and describe a unique subpopulation of neuroendocrine PanIN cells that express the neuropeptide substance P (SP) receptor neurokinin 1-R (NK1-R). Using organoid culture, we demonstrated that sensory neurons promoted the proliferation of PanIN organoids via SP-NK1-R signaling and STAT3 activation. Nerve-responsive neuroendocrine cells exerted trophic influences and potentiated global PanIN organoid growth. Sensory denervation of a genetically engineered mouse model of PDAC led to loss of STAT3 activation, a decrease in the neoplastic neuroendocrine cell population, and impaired PanIN progression to tumor. Overall, our data provide evidence that nerves of the PanIN microenvironment promote oncogenesis, likely via direct signaling to neoplastic neuroendocrine cells capable of trophic influences. These findings identify neuroepithelial cross-talk as a potential novel target in PDAC treatment. (C) 2017 AACR.
C1 [Sinha, Smrita; Grimont, Adrien; Lafaro, Kelly; Saglimbeni, Joseph A.; Askan, Gokce; Melchor, Jerry P.; Zhong, Yi; Grbovic-Huezo, Olivera; Leach, Steven D.] Mem Sloan Kettering Canc Ctr, David M Rubenstein Ctr Pancreat Canc Res, 1275 York Ave, New York, NY 10021 USA.
   [Sinha, Smrita; Kurtz, Robert C.] Mem Sloan Kettering Canc Ctr, Gastroenterol & Nutr Serv, 1275 York Ave, New York, NY 10021 USA.
   [Sinha, Smrita; Fu, Ya-Yuan; Pasricha, Pankaj J.] Johns Hopkins Univ Hosp, Div Gastroenterol & Hepatol, Baltimore, MD 21202 USA.
   [Ketcham, Maren] Weill Cornell Med Coll, New York, NY USA.
   [Askan, Gokce; Basturk, Olca] Mem Sloan Kettering Canc Ctr, Gastrointestinal Pathol, 1275 York Ave, New York, NY 10021 USA.
   [Bailey, Jennifer M.] Johns Hopkins Univ Hosp, Div Surg Oncol, Baltimore, MD 21287 USA.
   [Joo, Min Geol; Yang, In-Hong] Johns Hopkins Univ, Dept Biomed Engn, Baltimore, MD USA.
   [Baker, Lindsey; Park, Young; Tuveson, David] Cold Spring Harbor Lab, POB 100, Cold Spring Harbor, NY 11724 USA.
RP Pasricha, PJ (corresponding author), Johns Hopkins Univ Hosp, Div Gastroenterol & Hepatol, Baltimore, MD 21202 USA.; Leach, SD (corresponding author), Mem Sloan Kettering Canc Ctr, 1275 York Ave,Box 20, New York, NY 10065 USA.
EM leachs@mskcc.org; ppasric1@jhmi.edu
RI Askan, Gokce/AAR-9172-2020; Basturk, Olca/N-7214-2017
OI Basturk, Olca/0000-0003-2747-1366; Baker, Lindsey/0000-0002-3098-2231;
   Yang, In Hong/0000-0002-1020-0538; Fu, Ya-Yuan/0000-0002-3894-0490
FU Cancer Center Support Grant (CCSG) [P30 CA008748];  [NIHR01DK073558]; 
   [R01DK097087];  [P30DK089502];  [T32-DK007632]
FX This work was supported by NIHR01DK073558 (P.J. Pasricha, R01DK097087
   (S.D. Leach), grants P30DK089502 and T32-DK007632 (M. Donowitz), and P30
   CA008748 Cancer Center Support Grant (CCSG) to MSKCC.
CR Afelik S, 2015, DEV BIOL, V399, P204, DOI 10.1016/j.ydbio.2014.12.031
   Amcheslavsky A, 2014, CELL REP, V9, P32, DOI 10.1016/j.celrep.2014.08.052
   Bai H, 2011, CARCINOGENESIS, V32, P1689, DOI 10.1093/carcin/bgr191
   Bailey JM, 2014, GASTROENTEROLOGY, V146, P245, DOI 10.1053/j.gastro.2013.09.050
   Bhatia M, 1998, P NATL ACAD SCI USA, V95, P4760, DOI 10.1073/pnas.95.8.4760
   Biankin AV, 2012, NATURE, V491, P399, DOI 10.1038/nature11547
   Boj SF, 2015, CELL, V160, P324, DOI 10.1016/j.cell.2014.12.021
   Caterina MJ, 1997, NATURE, V389, P816, DOI 10.1038/39807
   Ceyhan GO, 2009, GASTROENTEROLOGY, V136, P177, DOI 10.1053/j.gastro.2008.09.029
   Ceyhan GO, 2006, ANN SURG, V244, P274, DOI 10.1097/01.sla.0000217642.68697.55
   CHEN J, 1988, VIRCHOWS ARCH A, V413, P399, DOI 10.1007/BF00716988
   di Magliano MP, 2006, GENE DEV, V20, P3161, DOI 10.1101/gad.1470806
   EUSEBI V, 1981, HISTOPATHOLOGY, V5, P599, DOI 10.1111/j.1365-2559.1981.tb01827.x
   Farin HF, 2016, NATURE, V530, P340, DOI 10.1038/nature16937
   Fasanella KE, 2008, J COMP NEUROL, V509, P42, DOI 10.1002/cne.21736
   Friess H, 2003, LAB INVEST, V83, P731, DOI 10.1097/01.LAB.0000067499.57309.F6
   Fu YY, 2010, GASTROENTEROLOGY, V139, P1100, DOI 10.1053/j.gastro.2010.08.025
   Garcia-Recio S, 2013, CANCER RES, V73, P6424, DOI 10.1158/0008-5472.CAN-12-4573
   Gillespie E, 2011, P NATL ACAD SCI USA, V108, P17420, DOI 10.1073/pnas.1114275108
   Hong OY, 2000, AM J PATHOL, V157, P1623, DOI 10.1016/S0002-9440(10)64800-6
   Hruban RH, 2006, CANCER RES, V66, P95, DOI 10.1158/0008-5472.CAN-05-2168
   Huch M, 2013, EMBO J, V32, P2708, DOI 10.1038/emboj.2013.204
   Hwang RF, 2008, CANCER RES, V68, P918, DOI 10.1158/0008-5472.CAN-07-5714
   Ilmer M, 2015, MOL CANCER THER, V14, P2712, DOI 10.1158/1535-7163.MCT-15-0206
   Jones S, 2008, SCIENCE, V321, P1801, DOI 10.1126/science.1164368
   Karai L, 2004, J CLIN INVEST, V113, P1344, DOI 10.1172/JCI200420449
   Klaus A, 2008, NAT REV CANCER, V8, P387, DOI 10.1038/nrc2389
   Klein WM, 2002, MODERN PATHOL, V15, P441, DOI 10.1038/modpathol.3880544
   Koon HW, 2007, P NATL ACAD SCI USA, V104, P2013, DOI 10.1073/pnas.0610664104
   Koon HW, 2006, J IMMUNOL, V176, P5050, DOI 10.4049/jimmunol.176.8.5050
   Lesina M, 2011, CANCER CELL, V19, P456, DOI 10.1016/j.ccr.2011.03.009
   Li QF, 2014, GLAND SURG, V3, P284, DOI 10.3978/j.issn.2227-684X.2013.10.08
   Li XQ, 2013, MOL CANCER RES, V11, P294, DOI 10.1158/1541-7786.MCR-12-0609
   Magnon C, 2013, SCIENCE, V341, P143, DOI 10.1126/science.1236361
   McAllister F, 2014, CANCER CELL, V25, P621, DOI 10.1016/j.ccr.2014.03.014
   Miknyoczki SJ, 1999, INT J CANCER, V81, P417, DOI 10.1002/(SICI)1097-0215(19990505)81:3<417::AID-IJC16>3.0.CO;2-6
   Neesse A, 2015, GUT, V64, P1476, DOI 10.1136/gutjnl-2015-309304
   Price TJ, 2007, J PAIN, V8, P263, DOI 10.1016/j.jpain.2006.09.005
   Saloman JL, 2016, P NATL ACAD SCI USA, V113, P3078, DOI 10.1073/pnas.1512603113
   Sato T, 2011, NATURE, V469, P415, DOI 10.1038/nature09637
   Shi GL, 2009, GASTROENTEROLOGY, V136, P1368, DOI 10.1053/j.gastro.2008.12.066
   Sinha S, 2016, CURR OPIN GASTROENTE
   Steinhoff MS, 2014, PHYSIOL REV, V94, P265, DOI 10.1152/physrev.00031.2013
   Stopczynski RE, 2014, CANCER RES, V74, P1718, DOI 10.1158/0008-5472.CAN-13-2050
   WATSON SP, 1983, BRIT J PHARMACOL, V79, P543, DOI 10.1111/j.1476-5381.1983.tb11029.x
   Westphalen CB, 2016, CELL STEM CELL, V18, P441, DOI 10.1016/j.stem.2016.03.016
   Winston J, 2001, PAIN, V89, P181, DOI 10.1016/S0304-3959(00)00370-5
   Yu H, 2014, NAT REV CANCER, V14, P736, DOI 10.1038/nrc3818
   Zhang YQ, 2013, CANCER RES, V73, P4909, DOI 10.1158/0008-5472.CAN-12-4384
   Zhao CM, 2014, SCI TRANSL MED, V6, DOI 10.1126/scitranslmed.3009569
NR 50
TC 15
Z9 15
U1 1
U2 5
PU AMER ASSOC CANCER RESEARCH
PI PHILADELPHIA
PA 615 CHESTNUT ST, 17TH FLOOR, PHILADELPHIA, PA 19106-4404 USA
SN 0008-5472
EI 1538-7445
J9 CANCER RES
JI Cancer Res.
PD APR 15
PY 2017
VL 77
IS 8
BP 1868
EP 1879
DI 10.1158/0008-5472.CAN-16-0899-T
PG 12
WC Oncology
SC Oncology
GA ER9ZQ
UT WOS:000399186100007
PM 28386018
OA Green Accepted, Bronze
DA 2020-11-03
ER

PT J
AU Strnadel, J
   Choi, S
   Fujimura, K
   Wang, HW
   Zhang, W
   Wyse, M
   Wright, T
   Gross, E
   Peinado, C
   Park, HW
   Bui, J
   Kelber, J
   Bouvet, M
   Guan, KL
   Klemke, RL
AF Strnadel, Jan
   Choi, Sunkyu
   Fujimura, Ken
   Wang, Huawei
   Zhang, Wei
   Wyse, Meghan
   Wright, Tracy
   Gross, Emilie
   Peinado, Carlos
   Park, Hyun Woo
   Bui, Jack
   Kelber, Jonathan
   Bouvet, Michael
   Guan, Kun-Liang
   Klemke, Richard L.
TI eIF5A-PEAK1 Signaling Regulates YAP1/TAZ Protein Expression and
   Pancreatic Cancer Cell Growth
SO CANCER RESEARCH
LA English
DT Article
ID DUCTAL ADENOCARCINOMA; NANOG EXPRESSION; SELF-RENEWAL; KRAS; YAP;
   TRANSLATION; OCT4; TAZ; PROGRESSION; ACTIVATION
AB In pancreatic ductal adenocarcinoma (PDAC), mutant KRAS stimulates the translation initiation factor eIF5A and upregulates the focal adhesion kinase PEAK1, which transmits integrin and growth factor signals mediated by the tumor microenvironment. Although eIF5A-PEAK1 signaling contributes to multiple aggressive cancer cell phenotypes, the downstream signaling processes that mediate these responses are uncharacterized. Through proteomics and informatic analyses of PEAK1-depleted PDAC cells, we defined protein translation, cytoskeleton organization, and cell-cycle regulatory pathways as major pathways controlled by PEAK1. Biochemical and functional studies revealed that the transcription factors YAP1 and TAZ are key targets of eIF5A-PEAK1 signaling. YAP1/TAZ coimmunoprecipitated with PEAK1. Interfering with eIF5A-PEAK1 signaling in PDAC cells inhibited YAP/TAZ protein expression, decreasing expression of stem cell-associated transcription factors (STF) including Oct4, Nanog, c-Myc, and TEAD, thereby decreasing three-dimensional (3D) tumor sphere growth. Conversely, amplified eIF5A-PEAK1 signaling increased YAP1/TAZ expression, increasing expression of STF and enhancing 3D tumor sphere growth. Informatic interrogation of mRNA sequence databases revealed upregulation of the eIF5A-PEAK1-YAP1-TEAD signaling module in PDAC patients. Taken together, our findings indicate that eIF5A-PEAK1-YAP signaling contributes to PDAC development by regulating an STF program associated with increased tumorigenicity. (C) 2017 AACR.
C1 [Strnadel, Jan; Choi, Sunkyu; Fujimura, Ken; Wang, Huawei; Wyse, Meghan; Wright, Tracy; Gross, Emilie; Peinado, Carlos; Bui, Jack; Klemke, Richard L.] Univ Calif San Diego, Dept Pathol, La Jolla, CA 92093 USA.
   [Strnadel, Jan; Choi, Sunkyu; Fujimura, Ken; Wang, Huawei; Wyse, Meghan; Wright, Tracy; Gross, Emilie; Peinado, Carlos; Park, Hyun Woo; Bui, Jack; Guan, Kun-Liang; Klemke, Richard L.] Univ Calif San Diego, Moores Canc Ctr, La Jolla, CA 92093 USA.
   [Zhang, Wei] Univ Calif San Diego, Dept Med, La Jolla, CA 92093 USA.
   [Park, Hyun Woo; Guan, Kun-Liang] Univ Calif San Diego, Dept Pharmacol, La Jolla, CA 92093 USA.
   [Kelber, Jonathan] Calif State Univ Northridge, Dept Biol, Northridge, CA 91330 USA.
   [Bouvet, Michael] Univ Calif San Diego, Dept Surg, La Jolla, CA 92093 USA.
   [Strnadel, Jan] Comenius Univ, Jessenius Fac Med Martin, Dept Mol Med, Martin 03601, Slovakia.
RP Klemke, RL (corresponding author), Univ Calif San Diego, 9500 Gilman Dr, La Jolla, CA 92093 USA.
EM rklemke@ucsd.edu
RI Strnadel, Jan/Y-5172-2018
OI Strnadel, Jan/0000-0002-7233-6537; Kelber, Jonathan/0000-0002-4606-1445
FU NIHUnited States Department of Health & Human ServicesNational
   Institutes of Health (NIH) - USA [CA182495, CA097022, R35 CA196878, R01
   GM51586]; NCIUnited States Department of Health & Human ServicesNational
   Institutes of Health (NIH) - USANIH National Cancer Institute (NCI)
   [CA180374, CA142669, CA132971]; Hartwell Foundation; NIH NCIUnited
   States Department of Health & Human ServicesNational Institutes of
   Health (NIH) - USANIH National Cancer Institute (NCI) [CA157885]
FX This work was supported by funding from NIH to R.L. Klemke (CA182495 and
   CA097022), from NCI to K. Fujimura (CA180374), M. Bouvet (CA142669 and
   CA132971), Hartwell Foundation, NIH NCI CA157885 to J. Bui, and NIH R35
   CA196878 and R01 GM51586 to K.-L. Guan. The Kelber Lab acknowledges the
   CSUN CSM/ORSP, CSUPERB, Medtronic, and the Sidney Stern Memorial Trust
   for ongoing support of research.
CR Agajanian M, 2015, PLOS ONE, V10, DOI 10.1371/journal.pone.0135748
   Ben-Porath I, 2008, NAT GENET, V40, P499, DOI 10.1038/ng.127
   Bhat M, 2015, NAT REV DRUG DISCOV, V14, P261, DOI 10.1038/nrd4505
   Bora-Singhal N, 2015, STEM CELLS, V33, P1705, DOI 10.1002/stem.1993
   Bristow JM, 2013, J BIOL CHEM, V288, P123, DOI 10.1074/jbc.M112.410910
   Caraglia M, 2013, AMINO ACIDS, V44, P103, DOI 10.1007/s00726-011-1182-x
   Chen WJ, 2014, NAT COMMUN, V5, DOI 10.1038/ncomms4472
   Dever TE, 2014, CRIT REV BIOCHEM MOL, V49, P413, DOI 10.3109/10409238.2014.939608
   Diep CH, 2012, PLOS ONE, V7, DOI 10.1371/journal.pone.0032783
   Fujimura K, 2015, J BIOL CHEM, V290, P29907, DOI 10.1074/jbc.M115.687418
   Fujimura K, 2014, CANCER RES, V74, P6671, DOI 10.1158/0008-5472.CAN-14-1031
   Giannoni E, 2010, CANCER RES, V70, P6945, DOI 10.1158/0008-5472.CAN-10-0785
   Greten FR, 2014, CELL, V158, P11, DOI 10.1016/j.cell.2014.06.021
   Grimshaw MJ, 2008, BREAST CANCER RES, V10, DOI 10.1186/bcr2106
   Gruber R, 2016, GASTROENTEROLOGY, V151, P526, DOI 10.1053/j.gastro.2016.05.006
   Gutierrez E, 2013, MOL CELL, V51, P35, DOI 10.1016/j.molcel.2013.04.021
   Herreros-Villanueva M, 2014, WORLD J GASTROENTERO, V20, P2247, DOI 10.3748/wjg.v20.i9.2247
   Hingorani SR, 2005, CANCER CELL, V7, P469, DOI 10.1016/j.ccr.2005.04.023
   Kaiser A, 2012, AMINO ACIDS, V42, P679, DOI 10.1007/s00726-011-1042-8
   Kapoor A, 2014, CELL, V158, P185, DOI 10.1016/j.cell.2014.06.003
   Kelber JA, 2012, CANCER RES, V72, P2554, DOI 10.1158/0008-5472.CAN-11-3552
   Kelber JA, 2010, ONCOTARGET, V1, P219, DOI 10.18632/oncotarget.128
   Levings PP, 2009, CANCER RES, V69, P5648, DOI 10.1158/0008-5472.CAN-08-3580
   Lian I, 2010, GENE DEV, V24, P1106, DOI 10.1101/gad.1903310
   Lin HJ, 2014, BIOMEDICINE-TAIWAN, V4, P20, DOI 10.7603/s40681-014-0004-3
   Lu YH, 2013, CANCER LETT, V340, P113, DOI 10.1016/j.canlet.2013.07.009
   Mathews MB, 2015, BBA-GENE REGUL MECH, V1849, P836, DOI 10.1016/j.bbagrm.2015.05.002
   Michael AJ, 2016, J BIOL CHEM, V291, P14896, DOI 10.1074/jbc.R116.734780
   Mohammed A, 2014, CANCER PREV RES, V7, P1198, DOI 10.1158/1940-6207.CAPR-14-0176
   Moroishi T, 2015, GENE DEV, V29, P1271, DOI 10.1101/gad.262816.115
   Moroishi T, 2015, NAT REV CANCER, V15, P73, DOI 10.1038/nrc3876
   Morvaridi S, 2015, SCI REP-UK, V5, DOI 10.1038/srep16759
   Nakanishi S, 2016, AMINO ACIDS, V48, P2353, DOI 10.1007/s00726-016-2275-3
   Nussinov R, 2016, SEMIN CELL DEV BIOL, V58, P79, DOI 10.1016/j.semcdb.2016.04.001
   Park HW, 2015, CELL, V162, P780, DOI 10.1016/j.cell.2015.07.013
   Shao DD, 2014, CELL, V158, P171, DOI 10.1016/j.cell.2014.06.004
   Tactacan CM, 2015, MOL CANCER, V14, DOI 10.1186/s12943-015-0412-3
   Thiagarajan PS, 2015, STEM CELLS, V33, P2114, DOI 10.1002/stem.2021
   Wen J, 2010, PANCREAS, V39, P622, DOI 10.1097/MPA.0b013e3181c75f5e
   Wu G, 2015, DISCOV MED, V20, P219
   Xiao WF, 2013, BIOCHEM BIOPH RES CO, V439, P167, DOI 10.1016/j.bbrc.2013.08.071
   Yang Y, 2010, J APPL PHYS, V107, DOI 10.1063/1.3436572
   Zhang WY, 2014, SCI SIGNAL, V7, DOI 10.1126/scisignal.2005049
NR 43
TC 32
Z9 32
U1 0
U2 13
PU AMER ASSOC CANCER RESEARCH
PI PHILADELPHIA
PA 615 CHESTNUT ST, 17TH FLOOR, PHILADELPHIA, PA 19106-4404 USA
SN 0008-5472
EI 1538-7445
J9 CANCER RES
JI Cancer Res.
PD APR 15
PY 2017
VL 77
IS 8
BP 1997
EP 2007
DI 10.1158/0008-5472.CAN-16-2594
PG 11
WC Oncology
SC Oncology
GA ER9ZQ
UT WOS:000399186100017
PM 28381547
OA Green Accepted, Bronze, Green Published
DA 2020-11-03
ER

PT J
AU Kota, J
   Hancock, J
   Kwon, J
   Korc, M
AF Kota, Janaiah
   Hancock, Julie
   Kwon, Jason
   Korc, Murray
TI Pancreatic cancer: Stroma and its current and emerging targeted
   therapies
SO CANCER LETTERS
LA English
DT Review
DE Pancreatic Cancer; Tumor microenvironment; Stroma; Targeted therapies;
   miRNAS
ID TISSUE GROWTH-FACTOR; PACLITAXEL PLUS GEMCITABINE; HEDGEHOG PATHWAY
   INHIBITOR; PHASE-III TRIAL; STELLATE CELLS; DUCTAL ADENOCARCINOMA;
   NAB-PACLITAXEL; TUMOR-STROMA; PULMONARY-FIBROSIS; THERAPEUTIC TARGET
AB Pancreatic ductal adenocarcinoma (PDAC) is one of the most lethal human malignancies with a 5-year survival rate of 8%. Dense, fibrotic stroma associated with pancreatic tumors is a major obstacle for drug delivery to the tumor bed and plays a crucial role in pancreatic cancer progression. Targeting stroma is considered as a potential therapeutic strategy to improve anti-cancer drug efficacy and patient survival. Although numerous stromal depletion therapies have reached the clinic, they add little to overall survival and are often associated with toxicity. Furthermore, increasing evidence suggests the anti-tumor properties of stroma. Its complete ablation enhanced tumor progression and reduced survival. Consequently, efforts are now focused on developing stromal-targeted therapies that normalize the reactive stroma and avoid the extremes: stromal abundance vs. complete depletion. In this review, we summarized the state of current and emerging anti-stromal targeted therapies, with major emphasis on the role of miRNAs in PDAC stroma and their potential use as novel therapeutic agents to modulate PDAC tumor-stromal interactions. (C) 2017 Elsevier B.V. All rights reserved.
C1 [Kota, Janaiah; Hancock, Julie; Kwon, Jason] Indiana Univ, Sch Med, Dept Med & Mol Genet, Indianapolis, IN 46204 USA.
   [Kota, Janaiah; Korc, Murray] IUSM, Melvin & Bren Simon Canc Ctr, Indianapolis, IN USA.
   [Kota, Janaiah; Korc, Murray] Indiana Univ, Ctr Pancreat Canc Res, Indianapolis, IN 46204 USA.
   [Kota, Janaiah; Korc, Murray] Purdue Univ, Indianapolis, IN USA.
   [Korc, Murray] IUSM, Dept Biochem & Mol Biol, Indianapolis, IN USA.
   [Korc, Murray] IUSM, Dept Med, Indianapolis, IN USA.
RP Kota, J (corresponding author), Indiana Univ, Sch Med, Dept Med & Mol Genet, Indianapolis, IN 46204 USA.
EM jkota@iu.edu
FU Elsa U. Pardee Foundation; Showalter Trust Foundation; American Cancer
   Society Institutional Research GrantAmerican Cancer Society; IUPUI
   Center for Pancreatic Cancer Research; IU Simon Cancer Center; Indiana
   Clinical and Translational Sciences Institute; IU School of Medicine
   Biomedical Research Grant; DeVault Foundation; Cagiantas Scholarship;
   Public Health Services Research grant [R01 CA-075059]
FX This work was supported in part by grants from the Elsa U. Pardee
   Foundation, Showalter Trust Foundation, American Cancer Society
   Institutional Research Grant, IUPUI Center for Pancreatic Cancer
   Research, IU Simon Cancer Center, Indiana Clinical and Translational
   Sciences Institute, and IU School of Medicine Biomedical Research Grant
   to J.K. J.J.K. was supported by the DeVault Foundation and the Cagiantas
   Scholarship. This work was supported in part by Public Health Services
   Research grant R01 CA-075059 to M.K.
CR Abreu JG, 2002, NAT CELL BIOL, V4, P599, DOI 10.1038/ncb826
   ACS, 2015, CANC FACTS FIG
   Aikawa T, 2006, MOL CANCER THER, V5, P1108, DOI 10.1158/1535-7163.MCT-05-0516
   Amakye D, 2013, NAT MED, V19, P1410, DOI 10.1038/nm.3389
   Ambros V, 2001, CELL, V107, P823, DOI 10.1016/S0092-8674(01)00616-X
   Andersen DK, 2013, PANCREAS, V42, P1227, DOI 10.1097/MPA.0b013e3182a9ad9d
   Andoh A, 2000, GASTROENTEROLOGY, V119, P211, DOI 10.1053/gast.2000.8538
   Andre T, 2004, NEW ENGL J MED, V350, P2343, DOI 10.1056/NEJMoa032709
   [Anonymous], 2016, LANCET ONCOL, V17, P845, DOI 10.1016/S1470-2045(16)30234-0
   Apte M, 2015, CURR OPIN GASTROEN, V31, P416, DOI 10.1097/MOG.0000000000000196
   Apte MV, 2012, J GASTROEN HEPATOL, V27, P69, DOI 10.1111/j.1440-1746.2011.07000.x
   Apte MV, 1998, GUT, V43, P128, DOI 10.1136/gut.43.1.128
   Aqeilan RI, 2010, CELL DEATH DIFFER, V17, P215, DOI 10.1038/cdd.2009.69
   Armstrong T, 2002, PANCREATOLOGY, V2, P528, DOI 10.1159/000066095
   Bachem MG, 2005, GASTROENTEROLOGY, V128, P907, DOI 10.1053/j.gastro.2004.12.036
   Bachem MG, 1998, GASTROENTEROLOGY, V115, P421, DOI 10.1016/S0016-5085(98)70209-4
   Bailey KM, 2014, PLOS ONE, V9, DOI 10.1371/journal.pone.0113586
   Bartel DP, 2009, CELL, V136, P215, DOI 10.1016/j.cell.2009.01.002
   Baumgartner G, 1998, CANCER LETT, V131, P85, DOI 10.1016/S0304-3835(98)00204-3
   Beatty GL, 2011, SCIENCE, V331, P1612, DOI 10.1126/science.1198443
   Binker MG, 2011, BIOCHEM BIOPH RES CO, V405, P140, DOI 10.1016/j.bbrc.2011.01.023
   Birchmeier C, 2003, NAT REV MOL CELL BIO, V4, P915, DOI 10.1038/nrm1261
   Bissell MJ, 2001, NAT REV CANCER, V1, P46, DOI 10.1038/35094059
   Borad MJ, 2015, J CLIN ONCOL, V33, P1475, DOI 10.1200/JCO.2014.55.7504
   Borazanci E, 2014, EXPERT REV GASTROENT, V8, P739, DOI 10.1586/17474124.2014.925799
   Bowen T, 2013, J PATHOL, V229, P274, DOI 10.1002/path.4119
   Bramhall SR, 1997, J PATHOL, V182, P347, DOI 10.1002/(SICI)1096-9896(199707)182:3<347::AID-PATH848>3.0.CO;2-J
   Bramhall SR, 2002, BRIT J CANCER, V87, P161, DOI 10.1038/sj.bjc.6600446
   Bramhall SR, 2001, J CLIN ONCOL, V19, P3447, DOI 10.1200/JCO.2001.19.15.3447
   Calin GA, 2002, P NATL ACAD SCI USA, V99, P15524, DOI 10.1073/pnas.242606799
   Cantorna MT, 2000, J NUTR, V130, P2648
   Cantorna MT, 1996, P NATL ACAD SCI USA, V93, P7861, DOI 10.1073/pnas.93.15.7861
   Chan YC, 2012, MICROCIRCULATION, V19, P215, DOI 10.1111/j.1549-8719.2011.00154.x
   Chang Q, 2013, INT J CANCER, V133, P225, DOI 10.1002/ijc.28006
   Chang TC, 2008, NAT GENET, V40, P43, DOI 10.1038/ng.2007.30
   Charrier A, 2013, CYTOKINE GROWTH F R, V24, P59, DOI 10.1016/j.cytogfr.2012.07.001
   Chau BN, 2012, SCI TRANSL MED, V4, DOI 10.1126/scitranslmed.3003205
   Chauhan VP, 2013, NAT COMMUN, V4, DOI 10.1038/ncomms3516
   Chiorean EG, 2015, DRUG DES DEV THER, V9, P3529, DOI 10.2147/DDDT.S60328
   Chlenski A, 2010, SEMIN CELL DEV BIOL, V21, P55, DOI 10.1016/j.semcdb.2009.11.018
   Chou J, 2013, NAT CELL BIOL, V15, P201, DOI 10.1038/ncb2672
   Chu GC, 2007, J CELL BIOCHEM, V101, P887, DOI 10.1002/jcb.21209
   Chung ACK, 2015, FRONT PHYSIOL, V6, DOI 10.3389/fphys.2015.00050
   Cid-Arregui A, 2015, WORLD J GASTROENTERO, V21, P9297, DOI 10.3748/wjg.v21.i31.9297
   Commisso C, 2013, NATURE, V497, P633, DOI 10.1038/nature12138
   Corsten MF, 2007, CANCER RES, V67, P8994, DOI 10.1158/0008-5472.CAN-07-1045
   Dews M, 2006, NAT GENET, V38, P1060, DOI 10.1038/ng1855
   di Mola FF, 1999, ANN SURG, V230, P63, DOI 10.1097/00000658-199907000-00010
   Dillhoff M, 2008, J GASTROINTEST SURG, V12, P2171, DOI 10.1007/s11605-008-0584-x
   Ding N, 2013, CELL, V153, P601, DOI 10.1016/j.cell.2013.03.028
   Doi C, 2010, BMC CANCER, V10, DOI 10.1186/1471-2407-10-67
   Donahue TR, 2014, J SURG ONCOL, V110, P952, DOI 10.1002/jso.23750
   du Rieu MC, 2010, CLIN CHEM, V56, P603, DOI 10.1373/clinchem.2009.137364
   DVORAK HF, 1986, NEW ENGL J MED, V315, P1650
   Ene-Obong A, 2013, GASTROENTEROLOGY, V145, P1121, DOI 10.1053/j.gastro.2013.07.025
   Erkan MM, 2009, NEOPLASIA, V11, P497, DOI 10.1593/neo.81618
   Esquela-Kerscher A, 2008, CELL CYCLE, V7, P759, DOI 10.4161/cc.7.6.5834
   Eyholzer M, 2010, BRIT J CANCER, V103, P275, DOI 10.1038/sj.bjc.6605751
   Fasanaro P, 2009, J BIOL CHEM, V284, P35134, DOI 10.1074/jbc.M109.052779
   Feig C, 2013, P NATL ACAD SCI USA, V110, P20212, DOI 10.1073/pnas.1320318110
   Feig C, 2012, CLIN CANCER RES, V18, P4266, DOI 10.1158/1078-0432.CCR-11-3114
   Feldmann G, 2007, CANCER RES, V67, P2187, DOI 10.1158/0008-5472.CAN-06-3281
   FRIES H, 1994, VIRCHOWS ARCH, V424, P7
   Froeling FEM, 2011, GASTROENTEROLOGY, V141, P1486, DOI 10.1053/j.gastro.2011.06.047
   Guillaumond F, 2014, ARCH BIOCHEM BIOPHYS, V545, P69, DOI 10.1016/j.abb.2013.12.019
   Guinea-Viniegra J, 2014, SCI TRANSL MED, V6, DOI 10.1126/scitranslmed.3008089
   Hama K, 2006, BIOCHEM BIOPH RES CO, V340, P742, DOI 10.1016/j.bbrc.2005.12.069
   Hama K, 2004, BIOCHEM BIOPH RES CO, V315, P905, DOI 10.1016/j.bbrc.2004.01.155
   He L, 2005, NATURE, V435, P828, DOI 10.1038/nature03552
   He L, 2007, NATURE, V447, P1130, DOI 10.1038/nature05939
   He Y, 2012, CELL SIGNAL, V24, P2268, DOI 10.1016/j.cellsig.2012.07.023
   Heng ECK, 2006, J CELL BIOCHEM, V98, P409, DOI 10.1002/jcb.20810
   Hernandez YG, 2016, WORLD J GASTRO ONCOL, V8, P18, DOI 10.4251/wjgo.v8.i1.18
   Hidalgo M, 2015, CLIN CANCER RES, V21, P4811, DOI 10.1158/1078-0432.CCR-14-3222
   Hidalgo M, 2012, CLIN CANCER RES, V18, P4249, DOI 10.1158/1078-0432.CCR-12-1327
   Hingorani S. R., 2016, CLIN CANC RES
   Hoy SM, 2014, DRUGS, V74, P1757, DOI 10.1007/s40265-014-0291-8
   Huang X, 2009, MOL CELL, V35, P856, DOI 10.1016/j.molcel.2009.09.006
   Hwang JH, 2010, PLOS ONE, V5, DOI 10.1371/journal.pone.0010630
   Hwang RF, 2008, CANCER RES, V68, P918, DOI 10.1158/0008-5472.CAN-07-5714
   Hwang RF, 2012, MOL CANCER RES, V10, P1147, DOI 10.1158/1541-7786.MCR-12-0022
   Ijichi H, 2011, J CLIN INVEST, V121, P4106, DOI 10.1172/JCI42754
   Ikenaga N, 2010, GASTROENTEROLOGY, V139, P1041, DOI 10.1053/j.gastro.2010.05.084
   Jacobetz MA, 2013, GUT, V62, P112, DOI 10.1136/gutjnl-2012-302529
   Jamieson NB, 2012, CLIN CANCER RES, V18, P534, DOI 10.1158/1078-0432.CCR-11-0679
   Jaster R, 2003, BIOCHEM PHARMACOL, V66, P633, DOI 10.1016/S0006-2952(03)00390-3
   Ji TJ, 2016, ACS APPL MATER INTER, V8, P3438, DOI 10.1021/acsami.5b11619
   Jimeno A, 2013, CLIN CANCER RES, V19, P2766, DOI 10.1158/1078-0432.CCR-12-3654
   Jones L, 1999, ANN NY ACAD SCI, V880, P288, DOI 10.1111/j.1749-6632.1999.tb09533.x
   Kadera BE, 2013, PLOS ONE, V8, DOI 10.1371/journal.pone.0071978
   Kato M, 2008, BIOL CELL, V100, P71, DOI 10.1042/BC20070078
   Kim VN, 2005, NAT REV MOL CELL BIO, V6, P376, DOI 10.1038/nrm1644
   Kindler HL, 2010, J CLIN ONCOL, V28, P3617, DOI 10.1200/JCO.2010.28.1386
   Knabel MK, 2015, PLOS ONE, V10, DOI 10.1371/journal.pone.0124411
   KNUDSON CB, 1993, FASEB J, V7, P1233
   Ko AH, 2016, PANCREAS, V45, P370, DOI 10.1097/MPA.0000000000000458
   Kogure T, 2012, J CELL MOL MED, V16, P2647, DOI 10.1111/j.1582-4934.2012.01578.x
   Korc M, 2007, AM J SURG, V194, pS84, DOI 10.1016/j.amjsurg.2007.05.004
   Kota J, 2009, CELL, V137, P1005, DOI 10.1016/j.cell.2009.04.021
   Kozono S, 2013, CANCER RES, V73, P2345, DOI 10.1158/0008-5472.CAN-12-3180
   Kraman M, 2010, SCIENCE, V330, P827, DOI 10.1126/science.1195300
   Krichevsky AM, 2009, J CELL MOL MED, V13, px, DOI 10.1111/j.1582-4934.2008.00556.x
   Kumar MS, 2008, P NATL ACAD SCI USA, V105, P3903, DOI 10.1073/pnas.0712321105
   Kuninty PR, 2016, ONCOTARGET, V7, P16396, DOI 10.18632/oncotarget.7651
   Kwiecinski M, 2012, LAB INVEST, V92, P978, DOI 10.1038/labinvest.2012.70
   Kwon J.J., 2016, ONCOTARGET
   Kwon JJ, 2015, SCI REP-UK, V5, DOI 10.1038/srep11450
   Lalani AS, 2007, CLIN CANCER RES, V13, P2216, DOI 10.1158/1078-0432.CCR-06-2427
   Lee EJ, 2007, INT J CANCER, V120, P1046, DOI 10.1002/ijc.22394
   LEE RC, 1993, CELL, V75, P843, DOI 10.1016/0092-8674(93)90529-Y
   Lee Y, 2002, EMBO J, V21, P4663, DOI 10.1093/emboj/cdf476
   Lieberman J, 2013, CELL, V153, P9, DOI 10.1016/j.cell.2013.03.019
   Lonardo E, 2012, CELL CYCLE, V11, P1282, DOI 10.4161/cc.19679
   Lowery MA, 2015, HEMATOL ONCOL CLIN N, V29, P777, DOI 10.1016/j.hoc.2015.04.006
   Lu PF, 2012, J CELL BIOL, V196, P395, DOI 10.1083/jcb.201102147
   Ma XD, 2015, NAT COMMUN, V6, DOI 10.1038/ncomms8151
   Mahadevan D, 2007, MOL CANCER THER, V6, P1186, DOI 10.1158/1535-7163.MCT-06-0686
   MAHLBACHER V, 1992, EUR J CELL BIOL, V58, P28
   Masamune A, 2008, AM J PHYSIOL-GASTR L, V295, pG709, DOI 10.1152/ajpgi.90356.2008
   Masamune A, 2013, SCAND J GASTROENTERO, V48, P602, DOI 10.3109/00365521.2013.777776
   McCarroll JA, 2006, GUT, V55, P79, DOI 10.1136/gut.2005.064543
   Mendell JT, 2012, CELL, V148, P1172, DOI 10.1016/j.cell.2012.02.005
   Minchinton AI, 2006, NAT REV CANCER, V6, P583, DOI 10.1038/nrc1893
   Miyoshi K, 2010, ANTICANCER RES, V30, P867
   Montgomery RL, 2014, EMBO MOL MED, V6, P1347, DOI 10.15252/emmm.201303604
   Moore MJ, 2003, J CLIN ONCOL, V21, P3296, DOI 10.1200/JCO.2003.02.098
   Moriyama T, 2009, MOL CANCER THER, V8, P1067, DOI 10.1158/1535-7163.MCT-08-0592
   Mott JL, 2010, J CELL BIOCHEM, V110, P1155, DOI 10.1002/jcb.22630
   Nagpal S, 2005, ENDOCR REV, V26, P662, DOI 10.1210/er.2004-0002
   Neesse A, 2015, GUT, V64, P1476, DOI 10.1136/gutjnl-2015-309304
   Neesse A, 2013, P NATL ACAD SCI USA, V110, P12325, DOI 10.1073/pnas.1300415110
   Neuzillet C, 2013, CANCER METAST REV, V32, P585, DOI 10.1007/s10555-013-9439-3
   O'Donnell KA, 2005, NATURE, V435, P839, DOI 10.1038/nature03677
   Obad S, 2011, NAT GENET, V43, P371, DOI 10.1038/ng.786
   Olive KP, 2009, SCIENCE, V324, P1457, DOI 10.1126/science.1171362
   Onishi H, 2014, WORLD J GASTROENTERO, V20, P2335, DOI 10.3748/wjg.v20.i9.2335
   Ozdemir BC, 2014, CANC CELL
   Pan XA, 2010, CANCER BIOL THER, V10, P1224, DOI 10.4161/cbt.10.12.14252
   Pandit KV, 2011, TRANSL RES, V157, P191, DOI 10.1016/j.trsl.2011.01.012
   Pandol S, 2009, CLIN GASTROENTEROL H, V7, pS44, DOI 10.1016/j.cgh.2009.07.039
   Paulson AS, 2013, GASTROENTEROLOGY, V144, P1316, DOI 10.1053/j.gastro.2013.01.078
   Pothula SP, 2016, BRIT J CANCER, V114, P269, DOI 10.1038/bjc.2015.478
   Protti MP, 2013, FRONT PHYSIOL, V4, DOI 10.3389/fphys.2013.00210
   Provenzano PP, 2013, BRIT J CANCER, V108, P1, DOI 10.1038/bjc.2012.569
   Provenzano PP, 2012, CANCER CELL, V21, P418, DOI 10.1016/j.ccr.2012.01.007
   Rahib L, 2014, CANCER RES, V74, P2913, DOI 10.1158/0008-5472.CAN-14-0155
   Rhim AD, 2014, CANC CELL
   Roderburg C, 2011, HEPATOLOGY, V53, P209, DOI 10.1002/hep.23922
   Roldo C, 2006, J CLIN ONCOL, V24, P4677, DOI 10.1200/JCO.2005.05.5194
   Rucki AA, 2014, WORLD J GASTROENTERO, V20, P2237, DOI 10.3748/wjg.v20.i9.2237
   Ryan DP, 2014, NEW ENGL J MED, V371, P1039, DOI 10.1056/NEJMra1404198
   Schneeweiss A, 2014, ANTICANCER RES, V34, P6609
   SEEMAYER TA, 1979, AM J SURG PATHOL, V3, P525, DOI 10.1097/00000478-197912000-00005
   Sheedy FJ, 2015, FRONT IMMUNOL, V6, DOI 10.3389/fimmu.2015.00019
   Shek FWT, 2002, AM J PATHOL, V160, P1787, DOI 10.1016/S0002-9440(10)61125-X
   Shen J, 2012, PANCREATOLOGY, V12, P91, DOI 10.1016/j.pan.2012.02.008
   SHENOI PM, 1973, P ROY SOC MED, V66, P193, DOI 10.1177/003591577306600242
   Sherman MH, 2014, CELL, V159, P80, DOI 10.1016/j.cell.2014.08.007
   Sicard F, 2013, MOL THER, V21, P986, DOI 10.1038/mt.2013.35
   Siegel RL, 2016, CA-CANCER J CLIN, V66, P7, DOI 10.3322/caac.21332
   Smith KM, 2012, J IMMUNOL, V189, P1567, DOI 10.4049/jimmunol.1103171
   Sohr S, 2008, CELL CYCLE, V7, P3448, DOI 10.4161/cc.7.21.7014
   Strand MF, 2011, PLOS ONE, V6, DOI 10.1371/journal.pone.0019904
   Stromnes IM, 2014, CARCINOGENESIS, V35, P1451, DOI 10.1093/carcin/bgu115
   Suklabaidya S., 2016, ONCOTARGET
   Takikawa T, 2013, BIOCHEM BIOPH RES CO, V437, P433, DOI 10.1016/j.bbrc.2013.06.097
   Theocharis AD, 2000, BBA-MOL BASIS DIS, V1502, P201, DOI 10.1016/S0925-4439(00)00051-X
   Thompson CB, 2010, MOL CANCER THER, V9, P3052, DOI 10.1158/1535-7163.MCT-10-0470
   Thum T, 2008, NATURE, V456, P980, DOI 10.1038/nature07511
   Toole BP, 2008, SEMIN CANCER BIOL, V18, P244, DOI 10.1016/j.semcancer.2008.03.009
   van Rooij E, 2008, P NATL ACAD SCI USA, V105, P13027, DOI 10.1073/pnas.0805038105
   Vaz J, 2015, PANCREAS, V44, P1024, DOI 10.1097/MPA.0000000000000409
   Ventura A, 2008, CELL, V132, P875, DOI 10.1016/j.cell.2008.02.019
   Von Hoff DD, 2013, NEW ENGL J MED, V369, P1691, DOI 10.1056/NEJMoa1304369
   Vonderheide RH, 2013, CANCER IMMUNOL IMMUN, V62, P949, DOI 10.1007/s00262-013-1427-5
   Vonlaufen A, 2008, CANCER RES, V68, P7707, DOI 10.1158/0008-5472.CAN-08-1132
   Vonlaufen A, 2008, CANCER RES, V68, P2085, DOI 10.1158/0008-5472.CAN-07-2477
   Wang B, 2012, J AM SOC NEPHROL, V23, P252, DOI 10.1681/ASN.2011010055
   Wang H, 2008, CANCER CELL, V14, P369, DOI 10.1016/j.ccr.2008.10.006
   Wang J, 2009, CANCER PREV RES, V2, P807, DOI 10.1158/1940-6207.CAPR-09-0094
   Watt J, 2013, ONCOIMMUNOLOGY, V2, DOI 10.4161/onci.26788
   Whatcott CJ, 2015, CANCER J, V21, P299, DOI 10.1097/PPO.0000000000000140
   Wilson JS, 2014, FRONT PHYSIOL, V5, DOI 10.3389/fphys.2014.00052
   Wormann SM, 2014, ONCOGENE, V33, P2956, DOI 10.1038/onc.2013.257
   Xiao J, 2012, MOL THER, V20, P1251, DOI 10.1038/mt.2012.36
   Xu ZH, 2014, WORLD J GASTROENTERO, V20, P11216, DOI 10.3748/wjg.v20.i32.11216
   Xu ZH, 2010, AM J PATHOL, V177, P2585, DOI 10.2353/ajpath.2010.090899
   Yauch RL, 2008, NATURE, V455, P406, DOI 10.1038/nature07275
   Zhang KJ, 2011, LAB INVEST, V91, P426, DOI 10.1038/labinvest.2010.201
NR 189
TC 58
Z9 60
U1 2
U2 59
PU ELSEVIER IRELAND LTD
PI CLARE
PA ELSEVIER HOUSE, BROOKVALE PLAZA, EAST PARK SHANNON, CO, CLARE, 00000,
   IRELAND
SN 0304-3835
EI 1872-7980
J9 CANCER LETT
JI Cancer Lett.
PD APR 10
PY 2017
VL 391
BP 38
EP 49
DI 10.1016/j.canlet.2016.12.035
PG 12
WC Oncology
SC Oncology
GA EP4RG
UT WOS:000397367000005
PM 28093284
DA 2020-11-03
ER

PT J
AU Smigiel, JM
   Parameswaran, N
   Jackson, MW
AF Smigiel, Jacob M.
   Parameswaran, Neetha
   Jackson, Mark W.
TI Potent EMT and CSC Phenotypes Are Induced By Oncostatin-M in Pancreatic
   Cancer
SO MOLECULAR CANCER RESEARCH
LA English
DT Article
ID TO-MESENCHYMAL TRANSITION; STEM-CELLS; GENE-EXPRESSION; ACTIVATION;
   PROMOTES; CHEMORESISTANCE; IDENTIFICATION; DESMOPLASIA; METASTASIS;
   TUMORS
AB Pancreatic ductal adenocarcinoma (PDAC) is referred to as a silent killer due to the lack of clear symptoms, a lack of early detection methods, and a high frequency of metastasis at diagnosis. In addition, pancreatic cancer is remarkably resistant to chemotherapy, and clinical treatment options remain limited. The tumor microenvironment (TME) and associated factors are important determinants of metastatic capacity and drug resistance. Here, oncostatinM(OSM), an IL6 cytokine family member, was identified as an important driver of mesenchymal and cancer stem cell (CSC) phenotypes. Furthermore, the generation of cells that harbor mesenchymal/CSC properties following OSM exposure resulted in enhanced tumorigenicity, increased metastasis, and resistance to gemcitabine. OSM induced the expression of ZEB1, Snail (SNAI1), and OSM receptor (OSMR), engaging a positive feedback loop to potentiate the mesenchymal/CSC program. Suppression of JAK1/2 by ruxolitinib prevented STAT3-mediated transcription of ZEB1, SNAI1 and OSMR, as well as the emergence of a mesenchymal/CSC phenotype. Likewise, ZEB1 silencing, by shRNA-mediated knockdown, in OSM-driven mesenchymal/CSC reverted the phenotype back to an epithelial/non-CSC state. Importantly, the generation of cells with mesenchymal/CSC properties was unique to OSM, and not observed following IL6 exposure, implicating OSMR and downstream effector signaling as a distinct target in PDAC. Overall, these data demonstrate the capacity of OSM to regulate an epithelial-mesenchymal transition (EMT)/CSC plasticity program that promotes tumorigenic properties.
   Implications: Therapeutic targeting the OSM/OSMR axis within the TME may prevent or reverse the aggressive mesenchymal and CSC phenotypes associated with poor outcomes in patients with PDAC. (C) 2017 AACR.
C1 [Smigiel, Jacob M.; Parameswaran, Neetha; Jackson, Mark W.] Case Western Reserve Univ, Dept Pathol, Cleveland, OH 44106 USA.
   [Jackson, Mark W.] Case Western Reserve Univ, Case Comprehens Canc Ctr, Cleveland, OH 44106 USA.
RP Jackson, MW (corresponding author), Case Western Reserve Univ, Sch Med, Dept Pathol, 2103 Cornell Rd,Wolstein Res Bldg 3-503, Cleveland, OH 44106 USA.
EM mark.w.jackson@case.edu
FU Case Comprehensive Cancer Center [P30 CA43703]; NIHUnited States
   Department of Health & Human ServicesNational Institutes of Health (NIH)
   - USA [R01CA138421]; American Cancer SocietyAmerican Cancer Society [RSG
   CCG-122517]
FX This work was supported by grant from the Case Comprehensive Cancer
   Center (P30 CA43703). M.W. Jackson is supported by the NIH (R01CA138421)
   and the American Cancer Society (Research Scholar Award # RSG
   CCG-122517).
CR Aigner K, 2007, ONCOGENE, V26, P6979, DOI 10.1038/sj.onc.1210508
   Argast GM, 2011, CELLS TISSUES ORGANS, V193, P114, DOI 10.1159/000320179
   Badea L, 2008, HEPATO-GASTROENTEROL, V55, P2016
   Batlle E, 2000, NAT CELL BIOL, V2, P84, DOI 10.1038/35000034
   Benson DD, 2012, AM J PHYSIOL-REG I, V302, pR1067, DOI 10.1152/ajpregu.00320.2011
   Caffarel MM, 2014, J PATHOL, V232, P386, DOI 10.1002/path.4305
   Chang DZ, 2011, CLIN CANCER RES, V17, P7015, DOI 10.1158/1078-0432.CCR-11-0607
   Cipriano R, 2013, ONCOTARGET, V4, P729, DOI 10.18632/oncotarget.1027
   Corcoran RB, 2011, CANCER RES, V71, P5020, DOI 10.1158/0008-5472.CAN-11-0908
   Denley SM, 2013, J GASTROINTEST SURG, V17, P887, DOI 10.1007/s11605-013-2168-7
   Doherty MR, 2016, CANCERS, V8, DOI 10.3390/cancers8010008
   Fischer KR, 2015, NATURE, V527, P472, DOI 10.1038/nature15748
   Garbe JC, 2009, CANCER RES, V69, P7557, DOI 10.1158/0008-5472.CAN-09-0270
   Grant SL, 1999, MOL MED TODAY, V5, P406, DOI 10.1016/S1357-4310(99)01540-3
   Grenier A, 1999, BLOOD, V93, P1413, DOI 10.1182/blood.V93.4.1413.404k06_1413_1421
   Hermann PC, 2007, CELL STEM CELL, V1, P313, DOI 10.1016/j.stem.2007.06.002
   Howlader N, 2015, SEER CANC STAT REV
   Hurwitz HI, 2015, J CLIN ONCOL, V33, P4039, DOI 10.1200/JCO.2015.61.4578
   Ishikawa M, 2005, CANCER SCI, V96, P387, DOI 10.1111/j.1349-7006.2005.00064.x
   Junk DJ, 2013, NEOPLASIA, V15, P1086, DOI 10.1593/neo.131114
   Kalluri R, 2009, J CLIN INVEST, V119, P1420, DOI 10.1172/JCI39104
   Kan CE, 2011, CANCER RES, V71, P6930, DOI 10.1158/0008-5472.CAN-10-3860
   Kleeff J, 2007, INT J CANCER, V121, P699, DOI 10.1002/ijc.22871
   Lesina M, 2011, CANCER CELL, V19, P456, DOI 10.1016/j.ccr.2011.03.009
   Levano KS, 2011, BIOCHEM BIOPH RES CO, V411, P107, DOI 10.1016/j.bbrc.2011.06.102
   Li CW, 2007, CANCER RES, V67, P1030, DOI 10.1158/0008-5472.CAN-06-2030
   Li YZ, 2015, P NATL ACAD SCI USA, V112, P1839, DOI 10.1073/pnas.1424171112
   Liu GT, 2006, MOL CANCER, V5, DOI 10.1186/1476-4598-5-67
   Liu HP, 2010, P NATL ACAD SCI USA, V107, P18115, DOI 10.1073/pnas.1006732107
   Logsdon CD, 2003, CANCER RES, V63, P8
   Mani SA, 2008, CELL, V133, P704, DOI 10.1016/j.cell.2008.03.027
   Pandol S, 2009, CLIN GASTROENTEROL H, V7, pS44, DOI 10.1016/j.cgh.2009.07.039
   Pei HD, 2009, CANCER CELL, V16, P259, DOI 10.1016/j.ccr.2009.07.016
   Phillips GDL, 2008, CANCER RES, V68, P9280, DOI 10.1158/0008-5472.CAN-08-1776
   Plater-Zyberk C, 2001, ARTHRITIS RHEUM, V44, P2697, DOI 10.1002/1529-0131(200111)44:11<2697::AID-ART450>3.0.CO;2-#
   Poling J, 2014, BASIC RES CARDIOL, V109, DOI 10.1007/s00395-013-0396-3
   Preca BT, 2015, INT J CANCER, V137, P2566, DOI 10.1002/ijc.29642
   Rhim AD, 2012, CELL, V148, P349, DOI 10.1016/j.cell.2011.11.025
   Richards Carl D, 2013, ISRN Inflamm, V2013, P512103, DOI 10.1155/2013/512103
   Ryan RE, 2015, CYTOKINE, V72, P71, DOI 10.1016/j.cyto.2014.11.007
   Schneider G, 2005, GASTROENTEROLOGY, V128, P1606, DOI 10.1053/j.gastro.2005.04.001
   Schober M, 2014, CANCERS, V6, P2137, DOI 10.3390/cancers6042137
   Segara D, 2005, CLIN CANCER RES, V11, P3587, DOI 10.1158/1078-0432.CCR-04-1813
   Shah AN, 2007, ANN SURG ONCOL, V14, P3629, DOI 10.1245/s10434-007-9583-5
   Singh RAK, 1998, IMMUNOL LETT, V62, P159, DOI 10.1016/S0165-2478(98)00040-6
   Sodhi A, 1997, IMMUNOL CELL BIOL, V75, P492, DOI 10.1038/icb.1997.76
   Suda T, 2002, CYTOKINE, V17, P335, DOI 10.1006/cyto.2002.1023
   Sullivan NJ, 2009, ONCOGENE, V28, P2940, DOI 10.1038/onc.2009.180
   Takaishi S, 2009, STEM CELLS, V27, P1006, DOI 10.1002/stem.30
   Tang BW, 2015, STEM CELL REP, V4, P155, DOI 10.1016/j.stemcr.2014.11.002
   Techasen A, 2012, ASIAN PAC J CANCER P, V13, P115, DOI 10.7314/APJCP.2012.13.KKSuppl.115
   Torres C, 2014, PANCREAS, V43, P1042, DOI 10.1097/MPA.0000000000000155
   Visvader JE, 2008, NAT REV CANCER, V8, P755, DOI 10.1038/nrc2499
   Vlaicu P, 2013, BMC CANCER, V13, DOI 10.1186/1471-2407-13-197
   West NR, 2014, ONCOGENE, V33, P1485, DOI 10.1038/onc.2013.105
   Whatcott CJ, 2015, CLIN CANCER RES, V21, P3561, DOI 10.1158/1078-0432.CCR-14-1051
   Wingren C, 2012, CANCER RES, V72, P2481, DOI 10.1158/0008-5472.CAN-11-2883
   Zhang Y, 2012, ONCOL REP, V27, P1599, DOI 10.3892/or.2012.1681
   Zheng XF, 2015, NATURE, V527, P525, DOI 10.1038/nature16064
   Zhu MJ, 2015, ONCOL REP, V34, P129, DOI 10.3892/or.2015.3951
NR 60
TC 24
Z9 24
U1 1
U2 8
PU AMER ASSOC CANCER RESEARCH
PI PHILADELPHIA
PA 615 CHESTNUT ST, 17TH FLOOR, PHILADELPHIA, PA 19106-4404 USA
SN 1541-7786
EI 1557-3125
J9 MOL CANCER RES
JI Mol. Cancer Res.
PD APR
PY 2017
VL 15
IS 4
BP 478
EP 488
DI 10.1158/1541-7786.MCR-16-0337
PG 11
WC Oncology; Cell Biology
SC Oncology; Cell Biology
GA ER5BF
UT WOS:000398815600012
PM 28053127
OA Green Accepted, Bronze
DA 2020-11-03
ER

PT J
AU Gnanamony, M
   Gondi, CS
AF Gnanamony, Manu
   Gondi, Christopher S.
TI Chemoresistance in pancreatic cancer: Emerging concepts
SO ONCOLOGY LETTERS
LA English
DT Review
DE pancreatic cancer; gemcitabine; chemoresistance; cancer stem cells;
   tumor microenvironment
ID VITAMIN-D-RECEPTOR; STEM-CELLS; GEMCITABINE RESISTANCE; INDUCED
   APOPTOSIS; DOWN-REGULATION; STELLATE CELLS; CIRCULAR RNA; DESMOPLASIA;
   CHEMOSENSITIVITY; PROGRESSION
AB Pancreatic cancer is one of the most lethal types of cancer in the world. The incidence of pancreatic cancer increases each year with no significant decrease in mortality. Pancreatic cancer is a complex disease, and this complexity is partly attributed to late diagnosis, an aggressive phenotype, environmental factors and lack of effective treatment options. Surgical resection followed by adjuvant chemotherapy is the treatment of choice for early stage cancer, whereas gemcitabine is the standard first line therapy for patients with advanced stage disease. Treatment regimens comprising folinic acid, 5-fluorouracil, irinotecan, oxaliplatin and nab-paclitaxel have demonstrated modest effects in improving median survival rates. A number of other chemotherapeutics are currently undergoing clinical trials as components of combination therapies with gemcitabine. An increasing number of novel molecular targets and cellular pathways are being identified, which highlights the complexity of this disease. The development of chemoresistance to gemcitabine is multifactorial and there exists an interplay between pancreatic cancer cells, the tumor microenvironment and cancer stem cells. These components appear to be governed by a complex network of non-coding RNAs such as micro RNAs and long non-coding RNAs. In the present study, studies describing previous research on the understanding of the factors associated with the development of chemoresistance to gemcitabine in pancreatic cancer are reviewed. A comprehensive understanding of the multiple pathways of chemoresistance is key to develop next generation therapeutics to pancreatic cancer.
C1 [Gnanamony, Manu; Gondi, Christopher S.] Univ Illinois, Coll Med, Dept Internal Med, 1 Illini Dr, Peoria, IL 61605 USA.
   [Gondi, Christopher S.] Univ Illinois, Coll Med, Dept Surg, Peoria, IL 61605 USA.
   [Gondi, Christopher S.] Univ Illinois, Coll Med, Dept Pathol, Peoria, IL 61605 USA.
RP Gondi, CS (corresponding author), Univ Illinois, Coll Med, Dept Internal Med, 1 Illini Dr, Peoria, IL 61605 USA.
EM gondi@uic.edu
OI Gnanamony, Manu/0000-0002-1893-6603; Gondi,
   Christopher/0000-0002-3036-9920
FU Department of Internal Medicine, University of Illinois College of
   Medicine at Peoria, IL; McElroy Foundation, Springfield IL [2014-06298];
   Theresa Tracy Strive to Survive Foundation, East Peoria, IL
FX The present study was supported by the Department of Internal Medicine,
   University of Illinois College of Medicine at Peoria, IL; McElroy
   Foundation (grant no. 2014-06298), Springfield IL and The Theresa Tracy
   Strive to Survive Foundation, East Peoria, IL 61611.
CR Amit M, 2013, ONCOIMMUNOLOGY, V2, DOI 10.4161/onci.27231
   Bhattacharjee V, 2014, CELL CYCLE, V13, P3839, DOI 10.4161/15384101.2014.967070
   Burkhart C, 2014, ONCOTARGET, V5, P11038, DOI 10.18632/oncotarget.2701
   Burris HA, 1997, J CLIN ONCOL, V15, P2403, DOI 10.1200/JCO.1997.15.6.2403
   Cao F, 2015, ONCOL REP, V33, P1883, DOI 10.3892/or.2015.3789
   Carmichael J, 1996, BRIT J CANCER, V73, P101, DOI 10.1038/bjc.1996.18
   Cavalcante LD, 2014, EUR J PHARMACOL, V741, P8, DOI [10.1010/j.ejphar.2014.07.041, 10.1016/j.ejphar.2014.07.041]
   Cheng ZX, 2014, ONCOL REP, V31, P1891, DOI 10.3892/or.2014.3022
   Cioffi M, 2015, GUT, V64, P1936, DOI 10.1136/gutjnl-2014-308470
   Cioffi M, 2015, CLIN CANCER RES, V21, P2325, DOI 10.1158/1078-0432.CCR-14-1399
   Duluc C, 2015, EMBO MOL MED, V7, P735, DOI 10.15252/emmm.201404346
   Enuka Y, 2016, NUCLEIC ACIDS RES, V44, P1370, DOI 10.1093/nar/gkv1367
   Fiorini C, 2015, BBA-MOL CELL RES, V1853, P89, DOI 10.1016/j.bbamcr.2014.10.003
   Garrido-Laguna I, 2015, NAT REV CLIN ONCOL, V12, P319, DOI 10.1038/nrclinonc.2015.53
   Hansen TB, 2013, NATURE, V495, P384, DOI 10.1038/nature11993
   Hasegawa S, 2014, BRIT J CANCER, V111, P1572, DOI 10.1038/bjc.2014.454
   Herreros-Villanueva M, 2015, PANCREAS, V44, P918, DOI 10.1097/MPA.0000000000000373
   Hoshino Y, 2015, AM J PATHOL, V185, P1457, DOI 10.1016/j.ajpath.2015.01.011
   HUANG P, 1991, CANCER RES, V51, P6110
   Huang YT, 2014, ONCOL REP, V31, P771, DOI 10.3892/or.2013.2882
   Huarte M, 2010, HUM MOL GENET, V19, pR152, DOI 10.1093/hmg/ddq353
   Ilmer M, 2015, CANCER RES, V75, P1883, DOI 10.1158/0008-5472.CAN-14-1327
   Jiao F, 2015, INT J MOL SCI, V16, P6677, DOI 10.3390/ijms16046677
   Khan S, 2015, CANCER RES, V75, P2292, DOI 10.1158/0008-5472.CAN-14-2397
   Kwon JJ, 2015, SCI REP-UK, V5, DOI 10.1038/srep11450
   Li F, 2015, ONCOTARGET, V6, P6001, DOI 10.18632/oncotarget.3469
   Li TR, 2016, INT J NEUROSCI, P1
   Li ZH, 2015, J TRANSL MED, V13, DOI 10.1186/s12967-015-0442-z
   Liang C, 2015, ONCOTARGET, V6, P14440, DOI 10.18632/oncotarget.3885
   Ma C, 2015, MINERVA MED, V106, P193
   Maftouh M, 2014, BRIT J CANCER, V110, P172, DOI 10.1038/bjc.2013.681
   Meidhof S, 2015, EMBO MOL MED, V7, P831, DOI 10.15252/emmm.201404396
   Meng X, 2016, BRIEF BIOINFORM
   Migault M., 2016, METHODS
   Moir JAG, 2015, SURG ONCOL, V24, P232, DOI 10.1016/j.suronc.2015.05.002
   Muller S, 2015, MOL CANCER, V14, DOI 10.1186/s12943-015-0358-5
   Ozdemir BC, 2014, CANCER CELL, V25, P719, DOI 10.1016/j.ccr.2014.04.005
   Ono H, 2015, MOL CANCER RES, V13, P1174, DOI 10.1158/1541-7786.MCR-15-0034
   Pathania D, 2015, BRIT J PHARMACOL, V172, P50, DOI 10.1111/bph.12855
   Qu SB, 2017, RNA BIOL, V14, P992, DOI 10.1080/15476286.2016.1220473
   Rahib L, 2014, CANCER RES, V74, P2913, DOI 10.1158/0008-5472.CAN-14-0155
   Rhim AD, 2014, CANCER CELL, V25, P735, DOI 10.1016/j.ccr.2014.04.021
   Rossi ML, 2014, WORLD J GASTROENTERO, V20, P11142, DOI 10.3748/wjg.v20.i32.11142
   Sainz B, 2015, GUT, V64, P1921, DOI 10.1136/gutjnl-2014-308935
   Sainz B, 2014, CANCER RES, V74, P7309, DOI 10.1158/0008-5472.CAN-14-1354
   Schober M, 2014, CANCERS, V6, P2137, DOI 10.3390/cancers6042137
   Sherman MH, 2014, CELL, V159, P80, DOI 10.1016/j.cell.2014.08.007
   Siegel R, 2014, CA-CANCER J CLIN, V64, P9, DOI [10.3322/caac.21254, 10.3322/caac.21208]
   Suzuki S, 2015, ONCOTARGET, V6, P458, DOI 10.18632/oncotarget.2693
   Toste PA, 2015, J SURG RES, V196, P285, DOI 10.1016/j.jss.2015.02.071
   Trehoux S, 2015, BBA-MOL CELL RES, V1853, P2392, DOI 10.1016/j.bbamcr.2015.05.033
   Trehoux S, 2015, BIOCHEM BIOPH RES CO, V456, P757, DOI 10.1016/j.bbrc.2014.12.025
   Xu JW, 2014, ONCOTARGET, V5, P6983, DOI 10.18632/oncotarget.2184
   Xu QH, 2015, ONCOTARGET, V6, P14153, DOI 10.18632/oncotarget.3686
   Yang MH, 2015, ANTICANCER RES, V35, P183
   Yoon DH, 2012, ANTICANCER RES, V32, P1681
   Zhang H, 2015, ONCOTARGET, V6, P3085, DOI 10.18632/oncotarget.3099
   Zhang Y, 2015, ONCOTARGET, V6, P9999, DOI 10.18632/oncotarget.3171
   Zhao XX, 2015, MOL CANCER THER, V14, P80, DOI 10.1158/1535-7163.MCT-14-0229
   Zhao Y, 2015, TARGET ONCOL, V10, P535, DOI 10.1007/s11523-015-0360-2
NR 60
TC 26
Z9 27
U1 2
U2 10
PU SPANDIDOS PUBL LTD
PI ATHENS
PA POB 18179, ATHENS, 116 10, GREECE
SN 1792-1074
EI 1792-1082
J9 ONCOL LETT
JI Oncol. Lett.
PD APR
PY 2017
VL 13
IS 4
BP 2507
EP 2513
DI 10.3892/ol.2017.5777
PG 7
WC Oncology
SC Oncology
GA ER0YF
UT WOS:000398514200073
PM 28454427
OA Bronze, Green Published
DA 2020-11-03
ER

PT J
AU Shan, T
   Chen, S
   Chen, X
   Lin, WR
   Li, W
   Ma, JC
   Wu, T
   Cui, XJ
   Ji, H
   Li, YM
   Kang, Y
AF Shan, Tao
   Chen, Shuo
   Chen, Xi
   Lin, Wan Run
   Li, Wei
   Ma, Jiancang
   Wu, Tao
   Cui, Xijuan
   Ji, Hong
   Li, Yiming
   Kang, Ya'an
TI Cancer-associated fibroblasts enhance pancreatic cancer cell invasion by
   remodeling the metabolic conversion mechanism
SO ONCOLOGY REPORTS
LA English
DT Article
DE cancer-associated fibroblasts; pancreatic cancer; metabolic conversion
ID NF-KAPPA-B; OXIDATIVE STRESS; TUMOR MICROENVIRONMENT; STROMAL
   CAVEOLIN-1; WARBURG; GROWTH; AUTOPHAGY; METASTASIS; GLYCOLYSIS; LACTATE
AB We investigated the mechanism of cancer-associated fibroblasts (CAFs) in promoting the invasion and metastasis of pancreatic cancer cells in a non-vascular manner. We verified the original generation of isolated cultured CAFs and normal fibroblasts (NFs) based on the expression of alpha-SMA and vimentin, and we examined the cell glycolysis level through glucose consumption and lactate production experiments. The mRNA and protein expression of CAF glycolytic enzymes, lactate dehydrogenase and pyruvate kinase m2, were examined by RT-PCR and western blotting, respectively. In vitro culture first-generation pancreatic CAFs were collected and cultured together with pancreas cancer BxPc-3 and Panc-1 cells. Cell invasion and migration were assessed using a Transwell assay and scratch test, respectively. Mitochondrial activity was assessed by experimentally determining oxidative phosphorylation (OP) activity. The aerobic oxidation index of cancer cells was also examined. Succinate dehydrogenase, fumarate hydratase (FH), and monocarboxylate transporter 1 (MCT1) expression were examined using an MCT1-specific inhibitor to remove 'tumor-stromal' metabolic coupling to observe the influence of cell interstices on pancreas cancer progression. First-generation isolated cultured CAFs and NFs both grew well, and showed active proliferation. Glucose absorption and lactate production were significantly enhanced in CAFs compared with that in NFs. PCR and western blotting showed that the lactate dehydrogenase and pyruvate kinase m2 mRNA and protein expression levels were increased in the CAFs. After indirect co-culture, OP was increased in the BxPc-3 and Panc-1 cells; correspondingly, succinate dehydrogenase, FH and MCT expression were increased. After the MCT1-specific inhibitor removed `tumor-stromal' metabolic coupling, the migration and invasion abilities of the pancreatic cancer cells were decreased. Pancreatic CAFs can alter metabolism as well as communicate with and respond to cancer cell migration and invasion. This may be an important mechanism for promoting tumor progression in a non-vascular manner in the tumor microenvironment. The mechanism by which CAFs reshape metabolic transition requires further analysis.
C1 [Shan, Tao; Chen, Shuo; Chen, Xi; Ma, Jiancang; Wu, Tao; Ji, Hong; Li, Yiming] Xi An Jiao Tong Univ, Coll Med, Affiliated Hosp 2, Dept Gen Surg, Xian 710004, Shaanxi, Peoples R China.
   [Lin, Wan Run] Fudan Univ, Shanghai Canc Ctr, Dept Pathol, Shanghai 200032, Peoples R China.
   [Li, Wei] Fourth Mil Med Univ, Grad Sch, Xian 710033, Shaanxi, Peoples R China.
   [Cui, Xijuan] Xi An Jiao Tong Univ, Affiliated Hosp 1, Dept Gen Surg, Coll Med, Xian 710061, Shaanxi, Peoples R China.
   [Kang, Ya'an] Univ Texas MD Anderson Canc Ctr, Dept Surg Oncol, Houston, TX 77030 USA.
RP Chen, X (corresponding author), Xi An Jiao Tong Univ, Coll Med, Affiliated Hosp 2, Dept Gen Surg, Xian 710004, Shaanxi, Peoples R China.
EM chenxijiaoda@163.com
FU National Natural Science Foundation of China, NSFCNational Natural
   Science Foundation of China (NSFC) [81402583]; Natural Science
   Foundation of Shaanxi ProvinceNatural Science Foundation of Shaanxi
   Province [2014JQ4165]; Xi'an Jiaotong University Education Foundation,
   XJTUEF [xjj2014077]; Hospital Fund of the Second Affiliated Hospital of
   the Health Science Center, Xi'an Jiaotong University [RC(XM)201402]
FX The present study was supported by the National Natural Science
   Foundation of China, NSFC (no. 81402583), the Natural Science Foundation
   of Shaanxi Province (no. 2014JQ4165), the Xi'an Jiaotong University
   Education Foundation, XJTUEF (no. xjj2014077), and the Hospital Fund of
   the Second Affiliated Hospital of the Health Science Center, Xi'an
   Jiaotong University [no. RC(XM)201402].
CR Balliet RM, 2011, CELL CYCLE, V10, P4065, DOI 10.4161/cc.10.23.18254
   Bonuccelli G, 2010, CELL CYCLE, V9, P1960, DOI 10.4161/cc.9.10.11601
   Chen JC, 2016, INT J HEAT MASS TRAN, V95, P1, DOI 10.1016/j.ijheatmasstransfer.2015.11.067
   Curry JM, 2013, CELL CYCLE, V12, P1371, DOI 10.4161/cc.24092
   Fischer Y, 1997, J BIOL CHEM, V272, P7085, DOI 10.1074/jbc.272.11.7085
   Franco OE, 2010, SEMIN CELL DEV BIOL, V21, P33, DOI 10.1016/j.semcdb.2009.10.010
   Gonzalez CD, 2014, BIOMED RES INT, V2014, DOI 10.1155/2014/926729
   Hanahan D, 2011, CELL, V144, P646, DOI 10.1016/j.cell.2011.02.013
   Heiden MGV, 2009, SCIENCE, V324, P1029, DOI 10.1126/science.1160809
   Kalluri R, 2006, NAT REV CANCER, V6, P392, DOI 10.1038/nrc1877
   Ko YH, 2011, CANCER BIOL THER, V12, P1085, DOI 10.4161/cbt.12.12.18671
   Kong SC, 2016, PANCREAS, V45, P1036, DOI 10.1097/MPA.0000000000000571
   Koontongkaew S, 2013, J CANCER, V4, P66, DOI 10.7150/jca.5112
   Koppenol WH, 2011, NAT REV CANCER, V11, P325, DOI 10.1038/nrc3038
   Martinez-Outschoorn UE, 2012, CELL CYCLE, V11, P4152, DOI 10.4161/cc.22226
   Martinez-Outschoorn UE, 2011, INT J BIOCHEM CELL B, V43, P1045, DOI 10.1016/j.biocel.2011.01.023
   Migneco G, 2010, CELL CYCLE, V9, P2412, DOI 10.4161/cc.9.12.11989
   Pavlides S, 2012, ANTIOXID REDOX SIGN, V16, P1264, DOI 10.1089/ars.2011.4243
   Pavlides S, 2010, CELL CYCLE, V9, P2201, DOI 10.4161/cc.9.11.11848
   Pavlides S, 2009, CELL CYCLE, V8, P3984, DOI 10.4161/cc.8.23.10238
   Rodriguez-Enriquez S, 2008, J CELL PHYSIOL, V216, P189, DOI 10.1002/jcp.21392
   Shestov AA, 2016, J BIOL CHEM, V291, P5157, DOI 10.1074/jbc.M115.701862
   Siegel R, 2014, CA-CANCER J CLIN, V64, P9, DOI [10.3322/caac.21254, 10.3322/caac.21208]
   Sotgia F, 2011, BREAST CANCER RES, V13, DOI 10.1186/bcr2892
   Van Hee VF, 2015, FRONT PHARMACOL, V6, DOI 10.3389/fphar.2015.00228
   Walter K, 2008, CANCER BIOL THER, V7, P882, DOI 10.4161/cbt.7.6.5869
   WARBURG O, 1956, SCIENCE, V123, P309, DOI 10.1126/science.123.3191.309
   Winter JM, 2006, J GASTROINTEST SURG, V10, P1199, DOI 10.1016/j.gassur.2006.08.018
   Witkiewicz AK, 2011, CELL CYCLE, V10, P1794, DOI 10.4161/cc.10.11.15675
   Yoshida GJ, 2015, J EXP CLIN CANC RES, V34, DOI 10.1186/s13046-015-0221-y
NR 30
TC 37
Z9 41
U1 0
U2 15
PU SPANDIDOS PUBL LTD
PI ATHENS
PA POB 18179, ATHENS, 116 10, GREECE
SN 1021-335X
EI 1791-2431
J9 ONCOL REP
JI Oncol. Rep.
PD APR
PY 2017
VL 37
IS 4
BP 1971
EP 1979
DI 10.3892/or.2017.5479
PG 9
WC Oncology
SC Oncology
GA EQ5QY
UT WOS:000398138900006
PM 28260082
OA Other Gold, Green Published
DA 2020-11-03
ER

PT J
AU Borazanci, E
   Dang, CV
   Robey, RW
   Bates, SE
   Chabot, JA
   Von Hoff, DD
AF Borazanci, Erkut
   Dang, Chi V.
   Robey, Robert W.
   Bates, Susan E.
   Chabot, John A.
   Von Hoff, Daniel D.
TI Pancreatic Cancer: "A Riddle Wrapped in a Mystery inside an Enigma"
SO CLINICAL CANCER RESEARCH
LA English
DT Article
ID ABO BLOOD-GROUP; TUMOR MICROENVIRONMENT; COMBINATION THERAPY; POOLED
   ANALYSIS; PD-1 BLOCKADE; GEMCITABINE; SURVIVAL; RISK; SUPPRESSES; CELLS
AB Pancreatic ductal adenocarcinoma (PDAC) is one of the most difficult-to-treat cancers. With an increasing incidence and inability to make major progress, it represents the very definition of unmet medical need. Progress has been made in understanding the basic biology-systematic genomic sequencing has led to the recognition that PDAC is not typically a heavily mutated tumor, although there are exceptions. The most consistently mutated genes are KRAS, CDKN2A, TP53, and SMAD4/DPC4. Study of familial PDAChas led to the recognition that a variety of defects in DNA repair genes can be associated with the emergence of pancreatic cancer. Recent studies suggest that epigenetics may play a larger role than previously recognized. A major new understanding is the recognition that PDAC should be considered a composite of tumor cells, as well as pancreatic stellate cells, immune cells, and extracellular matrix. The individual components contribute to metabolic aberration, immune dysfunction, and chemotherapy resistance, and therapeutic innovationsmaybe needed to address them individually. It has also been recognized that metastatic seeding from PDAC occurs very early in the disease course-in an estimated 73% of cases, once the tumor reaches 2 cm. The implication of this is that therapies directed toward micrometastatic disease and increasing fractional cell kill are most needed. Neoadjuvant approaches have been taken to increase resectability and improve outcome. So much work remains, and most critical is the need to understand how this tumor originates and develops.
C1 [Borazanci, Erkut; Von Hoff, Daniel D.] Arizona & TGen, HonorHealth, Phoenix, AZ USA.
   [Dang, Chi V.] Univ Penn, Abramson Canc Ctr, Philadelphia, PA 19104 USA.
   [Robey, Robert W.] NIH, Bethesda, MD 20892 USA.
   [Bates, Susan E.; Chabot, John A.] Columbia Univ, Med Ctr, New York, NY USA.
   [Bates, Susan E.] James J Peters Bronx VA Med Ctr, Bronx, NY USA.
RP Borazanci, E (corresponding author), HonorHlth Res Inst, 10510 N 92nd St,Suite 200, Scottsdale, AZ 85258 USA.
EM Erkut.Borazanci@HonorHealth.com
RI Dang, Chi/Y-3375-2019
OI Borazanci, Erkut/0000-0001-5136-5462; Robey, Rob/0000-0002-0857-3650
FU Stand Up To Cancer-Cancer Research UK-Lustgarten Foundation Pancreatic
   Cancer Dream Team Research Grant [SU2C-AACR-DT-20-16]; Seena Magowitz
   Foundation; Mattress Firm
FX Research supported by a Stand Up To Cancer-Cancer Research UK-Lustgarten
   Foundation Pancreatic Cancer Dream Team Research Grant (E. Borazanci and
   D.D. Von Hoff; Grant Number: SU2C-AACR-DT-20-16). Stand Up To Cancer is
   a program of the Entertainment Industry Foundation. Research grants are
   administered by the American Association for Cancer Research, the
   scientific partner of SU2C. E. Borazanci and D.D. Von Hoff also received
   clinical research support from Seena Magowitz Foundation and Mattress
   Firm.
CR Ansell SM, 2015, NEW ENGL J MED, V372, P311, DOI 10.1056/NEJMoa1411087
   Apte MV, 2004, PANCREAS, V29, P179, DOI 10.1097/00006676-200410000-00002
   Bailey P, 2016, NATURE, V531, P47, DOI 10.1038/nature16965
   Banu E, 2007, DRUG AGING, V24, P865, DOI 10.2165/00002512-200724100-00006
   Basseville A, 2015, NAT REV CLIN ONCOL, V12, DOI 10.1038/nrclinonc.2015.125
   Bates SE, 2016, CLIN CANCER RES, V22, P4980, DOI 10.1158/1078-0432.CCR-16-0366
   BBC Broadcast, 1939, THE RUSS EN
   Bezu L, 2015, FRONT IMMUNOL, V6, DOI 10.3389/fimmu.2015.00187
   Boj SF, 2015, CELL, V160, P324, DOI 10.1016/j.cell.2014.12.021
   Boone BA, 2015, ANN SURG ONCOL, V22, P4402, DOI 10.1245/s10434-015-4566-4
   Borghaei H, 2015, NEW ENGL J MED, V373, P1627, DOI 10.1056/NEJMoa1507643
   Bosetti C, 2012, ANN ONCOL, V23, P1880, DOI 10.1093/annonc/mdr541
   Botticelli A, 2017, ONCOTARGET, V8, P8890, DOI 10.18632/oncotarget.12985
   Brahmer JR, 2012, NEW ENGL J MED, V366, P2455, DOI 10.1056/NEJMoa1200694
   Brand A, 2016, CELL METAB, V24, P657, DOI 10.1016/j.cmet.2016.08.011
   Burris HA, 1997, J CLIN ONCOL, V15, P2403, DOI 10.1200/JCO.1997.15.6.2403
   Cerami E, 2012, CANCER DISCOV, V2, P401, DOI 10.1158/2159-8290.CD-12-0095
   Chan K, 2014, PLOS ONE, V9, DOI 10.1371/journal.pone.0108749
   Christians KK, 2016, SURGERY, V159, P893, DOI 10.1016/j.surg.2015.09.018
   Ciliberto D, 2013, EUR J CANCER, V49, P593, DOI 10.1016/j.ejca.2012.08.019
   Commisso C, 2013, NATURE, V497, P633, DOI 10.1038/nature12138
   Conroy T, 2011, NEW ENGL J MED, V364, P1817, DOI 10.1056/NEJMoa1011923
   Davidson SM, 2017, NAT MED, V23, P235, DOI 10.1038/nm.4256
   Ding XL, 2015, MOL MED REP, V12, P4508, DOI 10.3892/mmr.2015.3960
   Dreyer SB, 2017, CLIN CANCER RES, V23, P1638, DOI 10.1158/1078-0432.CCR-16-2411
   Elgogary A, 2016, P NATL ACAD SCI USA, V113, pE5328, DOI 10.1073/pnas.1611406113
   Ene-Obong A, 2013, GASTROENTEROLOGY, V145, P1121, DOI 10.1053/j.gastro.2013.07.025
   Evan GI, 2017, CLIN CANCER RES, V23, P1647, DOI 10.1158/1078-0432.CCR-16-3275
   Fearon DT, 2014, CANCER IMMUNOL RES, V2, P187, DOI 10.1158/2326-6066.CIR-14-0002
   Gao JJ, 2013, SCI SIGNAL, V6, DOI 10.1126/scisignal.2004088
   Golan T, 2014, BRIT J CANCER, V111, P1132, DOI 10.1038/bjc.2014.418
   Greeno E, 2016, J CLIN ONCOL S4, V34
   Greer JB, 2010, WORLD J GASTROENTERO, V16, P5588, DOI 10.3748/wjg.v16.i44.5588
   Gresham GK, 2014, BMC CANCER, V14, DOI 10.1186/1471-2407-14-471
   Gupta S, 2010, CANCER CAUSE CONTROL, V21, P1047, DOI 10.1007/s10552-010-9533-6
   Habrook CJ, 2017, CANCER CELL, V31, P5, DOI 10.1016/j.ccell.2016.12.006
   Haeno H, 2012, CELL, V148, P362, DOI 10.1016/j.cell.2011.11.060
   Hassan MM, 2008, J CLIN ONCOL, V26, P4557, DOI 10.1200/JCO.2008.17.3526
   Hingorani SR, 2016, J CLIN ONCOL S4S, V34
   Ho GY, 2016, CRIT REV ONCOL HEMAT, V102, P37, DOI 10.1016/j.critrevonc.2016.03.014
   Hruban Ralph H, 2010, Adv Surg, V44, P293
   Hruban RH, 2000, CLIN CANCER RES, V6, P2969
   Ischenko I, 2013, P NATL ACAD SCI USA, V110, P3937, DOI 10.1073/pnas.1219592110
   Jacobetz MA, 2013, GUT, V62, P112, DOI 10.1136/gutjnl-2012-302529
   Jiang H, 2016, NAT MED, V22, P851, DOI 10.1038/nm.4123
   Johnson BA, 2017, CLIN CANCER RES, V23, P1656, DOI 10.1158/1078-0432.CCR-16-2318
   Kalra AV, 2014, CANCER RES, V74, P7003, DOI 10.1158/0008-5472.CAN-14-0572
   Kaufman B, 2015, J CLIN ONCOL, V33, P244, DOI 10.1200/JCO.2014.56.2728
   Koenig A, 2010, GASTROENTEROLOGY, V138, P1189, DOI 10.1053/j.gastro.2009.10.045
   Larkin J, 2015, NEW ENGL J MED, V373, P1270, DOI [10.1056/NEJMoa1504030, 10.1056/NEJMc1509660]
   Le DT, 2015, NEW ENGL J MED, V372, P2509, DOI 10.1056/NEJMoa1500596
   Liao WC, 2015, BMJ-BRIT MED J, V349, DOI 10.1136/bmj.g7371
   Lomberk GA, 2016, EPIGENOMICS-UK, V8, P831, DOI 10.2217/epi-2015-0016
   Lucenteforte E, 2012, ANN ONCOL, V23, P374, DOI 10.1093/annonc/mdr120
   Mahadevan D, 2007, MOL CANCER THER, V6, P1186, DOI 10.1158/1535-7163.MCT-06-0686
   Manji GA, 2017, CLIN CANCER RES, V23, P1670, DOI 10.1158/1078-0432.CCR-16-2319
   Mehra M, 2016, J CLIN ONCOL S, V34
   Michalopoulou E, 2016, BRIT J CANCER, V115, P635, DOI 10.1038/bjc.2016.256
   Michaud DS, 2001, JAMA-J AM MED ASSOC, V286, P921, DOI 10.1001/jama.286.8.921
   Mokdad AA, 2016, J CLIN ONCOL
   Moore MJ, 2007, J CLIN ONCOL, V25, P1960, DOI 10.1200/JCO.2006.07.9525
   Murray PJ, 2015, CELL METAB, V22, P190, DOI 10.1016/j.cmet.2015.06.014
   Neoptolemos JP, 2016, J CLIN ONCOL, V34
   Nghiem PT, 2016, NEW ENGL J MED, V374, P2542, DOI 10.1056/NEJMoa1603702
   Perera RM, 2015, CANCER DISCOV, V5, P1247, DOI 10.1158/2159-8290.CD-15-0671
   Pfirschke C, 2016, IMMUNITY, V44, P343, DOI 10.1016/j.immuni.2015.11.024
   Pott S, 2015, NAT GENET, V47, P8, DOI 10.1038/ng.3167
   Pure E, 2016, CANCER IMMUNOL RES, V4, P269, DOI 10.1158/2326-6066.CIR-16-0011
   Rahib L, 2014, CANCER RES, V74, P2913, DOI 10.1158/0008-5472.CAN-14-0155
   Rajeshkumar NV, 2015, CANCER RES, V75, P3355, DOI 10.1158/0008-5472.CAN-15-0108
   Risch HA, 2013, AM J EPIDEMIOL, V177, P1326, DOI 10.1093/aje/kws458
   Rosenberg JE, 2016, LANCET, V387, P1909, DOI 10.1016/S0140-6736(16)00561-4
   Rosty C, 2003, AM J SURG PATHOL, V27, P1495, DOI 10.1097/00000478-200312000-00001
   Royal RE, 2010, J IMMUNOTHER, V33, P828, DOI 10.1097/CJI.0b013e3181eec14c
   Sahai V, 2014, MOL CANCER THER, V13, P1907, DOI 10.1158/1535-7163.MCT-13-0925
   Schadendorf D, 2015, J CLIN ONCOL, V33, P1889, DOI 10.1200/JCO.2014.56.2736
   Shaib YH, 2006, ALIMENT PHARM THER, V24, P87, DOI 10.1111/j.1365-2036.2006.02961.x
   Sherman MH, 2014, CELL, V159, P80, DOI 10.1016/j.cell.2014.08.007
   Shibuya KC, 2014, PLOS ONE, V9, DOI 10.1371/journal.pone.0096565
   Siegel RL, 2017, CA-CANCER J CLIN, V67, P7, DOI 10.3322/caac.21387
   Son J, 2013, NATURE, V496, P101, DOI 10.1038/nature12040
   Sousa CM, 2016, NATURE, V536, P479, DOI 10.1038/nature19084
   Steele CW, 2016, CANCER CELL, V29, P832, DOI 10.1016/j.ccell.2016.04.014
   Villeneuve PJ, 2004, CAN J PUBLIC HEALTH, V95, P32, DOI 10.1007/BF03403631
   Von Hoff DD, 2013, NEW ENGL J MED, V369, P1691, DOI 10.1056/NEJMoa1304369
   Waddell N, 2015, NATURE, V518, P495, DOI 10.1038/nature14169
   Wang-Gillam A, 2016, LANCET, V387, P545, DOI 10.1016/S0140-6736(15)00986-1
   Westphalen CB, 2012, CANCER J, V18, P502, DOI 10.1097/PPO.0b013e31827ab4c4
   Whatcott CJ, 2015, CANCER J, V21, P299, DOI 10.1097/PPO.0000000000000140
   Wolpin BM, 2009, J NATL CANCER I, V101, P424, DOI 10.1093/jnci/djp020
   Xiao MJ, 2013, PLOS ONE, V8, DOI 10.1371/journal.pone.0075559
   Xie DR, 2010, JPN J CLIN ONCOL, V40, P432, DOI 10.1093/jjco/hyp198
   Yamamoto K, 2016, ONCOTARGET, V7, P61469, DOI 10.18632/oncotarget.11129
   Ying HQ, 2016, GENE DEV, V30, P355, DOI 10.1101/gad.275776.115
   Zimmermann G, 2013, NATURE, V497, P638, DOI 10.1038/nature12205
NR 95
TC 26
Z9 26
U1 0
U2 14
PU AMER ASSOC CANCER RESEARCH
PI PHILADELPHIA
PA 615 CHESTNUT ST, 17TH FLOOR, PHILADELPHIA, PA 19106-4404 USA
SN 1078-0432
EI 1557-3265
J9 CLIN CANCER RES
JI Clin. Cancer Res.
PD APR 1
PY 2017
VL 23
IS 7
BP 1629
EP 1637
DI 10.1158/1078-0432.CCR-16-2070
PG 9
WC Oncology
SC Oncology
GA EQ7KK
UT WOS:000398262700003
PM 28373361
OA Bronze
DA 2020-11-03
ER

PT J
AU Johnson, BA
   Yarchoan, M
   Lee, V
   Laheru, DA
   Jaffee, EM
AF Johnson, Burles A., III
   Yarchoan, Mark
   Lee, Valerie
   Laheru, Daniel A.
   Jaffee, Elizabeth M.
TI Strategies for Increasing Pancreatic Tumor Immunogenicity
SO CLINICAL CANCER RESEARCH
LA English
DT Article
ID ADVANCED SOLID TUMORS; REGULATORY T-CELLS; FOCAL ADHESION KINASE;
   RANDOMIZED CONTROLLED-TRIAL; COLONY-STIMULATING FACTOR; PLASMACYTOID
   DENDRITIC CELLS; ANTITUMOR IMMUNE-RESPONSE; MALE HEALTH-PROFESSIONALS;
   DRAINING LYMPH-NODES; CANCER STEM-CELLS
AB Immunotherapy has changed the standard of care for multiple deadly cancers, including lung, head and neck, gastric, and some colorectal cancers. However, single-agent immunotherapy has had little effect in pancreatic ductal adenocarcinoma (PDAC). Increasing evidence suggests that the PDAC microenvironment is comprised of an intricate network of signals between immune cells, PDAC cells, and stroma, resulting in an immunosuppressive environment resistant to single-agent immunotherapies. In this review, we discuss differences between immunotherapy-sensitive cancers and PDAC, the complex interactions between PDAC stroma and suppressive tumor-infiltrating cells that facilitate PDAC development and progression, the immunologic targets within these complex networks that are druggable, and data supporting combination drug approaches that modulate multiple PDAC signals, which should lead to improved clinical outcomes.
C1 [Johnson, Burles A., III; Yarchoan, Mark; Lee, Valerie; Laheru, Daniel A.; Jaffee, Elizabeth M.] Johns Hopkins Univ, Sidney Kimmel Comprehens Canc Ctr, Bloomberg Kimmel Inst Canc Immunotherapy, Dept Oncol, Baltimore, MD USA.
   [Jaffee, Elizabeth M.] Johns Hopkins Univ, Sidney Kimmel Comprehens Canc Ctr, Dept Pathol, Baltimore, MD USA.
RP Jaffee, EM (corresponding author), Johns Hopkins Univ, Sidney Kimmel Canc Ctr, Sch Med, 1650 Orleans St,CRB1 4M06, Baltimore, MD 21287 USA.
EM ejaffee@jhmi.edu
OI Jaffee, Elizabeth/0000-0003-3841-6549; Yarchoan,
   Mark/0000-0003-4401-0748
FU Viragh Foundation; Skip Viragh Pancreatic Cancer Center at Johns
   Hopkins; Bloomberg-Kimmel Institute for Cancer Immunotherapy; NCI SPORE
   in Gastrointestinal Cancers [P50 CA062924]; NIHUnited States Department
   of Health & Human ServicesNational Institutes of Health (NIH) - USA [R01
   CA184926, T32 CA009071]; Stand Up To Cancer - Lustgarten Foundation
   Pancreatic Cancer Convergence Dream Team Translational Research Grant
   [SU2C-AACR-DT14-14]
FX This work was supported in part by the Viragh Foundation and the Skip
   Viragh Pancreatic Cancer Center at Johns Hopkins (D.A. Laheru and E.M.
   Jaffee), the Bloomberg-Kimmel Institute for Cancer Immunotherapy (all
   authors), an NCI SPORE in Gastrointestinal Cancers P50 CA062924 (E.M.
   Jaffee), NIH R01 CA184926 (E.M. Jaffee), and NIH T32 CA009071 (B.A.
   Johnson and M. Yarchoan). Research is also supported by a Stand Up To
   Cancer - Lustgarten Foundation Pancreatic Cancer Convergence Dream Team
   Translational Research Grant (E.M. Jaffee; grant number
   SU2C-AACR-DT14-14). Stand Up To Cancer is a program of the Entertainment
   Industry Foundation administered by the American Association for Cancer
   Research.
CR Ademmer K, 1998, CLIN EXP IMMUNOL, V112, P21
   Ahn J, 2012, CARCINOGENESIS, V33, P1055, DOI 10.1093/carcin/bgs112
   Angevin E, 2014, CLIN CANCER RES, V20, P2192, DOI 10.1158/1078-0432.CCR-13-2200
   Argani P, 2001, CLIN CANCER RES, V7, P3862
   Arora S, 2013, J BIOL CHEM, V288, P21197, DOI 10.1074/jbc.M113.484576
   Bahary N, 2016, J CLIN ONCOL, V34, DOI 10.1200/jco.2016.34.4_suppl.452
   Bailey P, 2016, NATURE, V531, P47, DOI 10.1038/nature16965
   Baird JR, 2016, CANCER RES, V76, P50, DOI 10.1158/0008-5472.CAN-14-3619
   Balic A, 2014, MOL CANCER THER, V13, P1758, DOI 10.1158/1535-7163.MCT-13-0948
   Bauman JE, 2014, J CLIN INVEST, V124, P2371, DOI 10.1172/JCI76264
   Bayne LJ, 2012, CANCER CELL, V21, P822, DOI 10.1016/j.ccr.2012.04.025
   Beatty GL, 2015, GASTROENTEROLOGY, V149, P201, DOI 10.1053/j.gastro.2015.04.010
   Beatty GL, 2013, CLIN CANCER RES, V19, P6286, DOI 10.1158/1078-0432.CCR-13-1320
   Beatty GL, 2011, SCIENCE, V331, P1612, DOI 10.1126/science.1198443
   Beatty GL, 2015, J CLIN ONCOL, V33, DOI 10.1200/jco.2015.33.15_suppl.3007
   Bilusic M, 2014, CANCER IMMUNOL IMMUN, V63, P225, DOI 10.1007/s00262-013-1505-8
   Birnbaum DJ, 2016, ONCOTARGET, V7, P71198, DOI 10.18632/oncotarget.11685
   Borghaei H, 2015, NEW ENGL J MED, V373, P1627, DOI 10.1056/NEJMoa1507643
   Brahmer J, 2015, NEW ENGL J MED, V373, P123, DOI 10.1056/NEJMoa1504627
   Brahmer JR, 2012, NEW ENGL J MED, V366, P2455, DOI 10.1056/NEJMoa1200694
   Brentjens RJ, 2011, BLOOD, V118, P4817, DOI 10.1182/blood-2011-04-348540
   Catenacci DVT, 2015, J CLIN ONCOL, V33, P4284, DOI 10.1200/JCO.2015.62.8719
   Chiappinelli KB, 2016, CANCER RES, V76, P1683, DOI 10.1158/0008-5472.CAN-15-2125
   Colman H, 2015, J CLIN ONCOL, V33, DOI 10.1200/jco.2015.33.15_suppl.2070
   Conroy T, 2011, NEW ENGL J MED, V364, P1817, DOI 10.1056/NEJMoa1011923
   Daley D, 2016, CELL, V166, P1485, DOI 10.1016/j.cell.2016.07.046
   Dreyer SB, 2017, CLIN CANCER RES, V23, P1638, DOI 10.1158/1078-0432.CCR-16-2411
   Ercolini AM, 2005, J EXP MED, V201, P1591, DOI 10.1084/jem.20042167
   Eriksson E, 2016, J TRANSL MED, V14, DOI 10.1186/s12967-016-1037-z
   Evan GI, 2017, CLIN CANCER RES, V23, P1647, DOI 10.1158/1078-0432.CCR-16-3275
   Fan X, 2016, GUT
   Farren MR, 2016, CLIN CANCER RES, V22, P2565, DOI 10.1158/1078-0432.CCR-15-1732
   Feig C, 2013, P NATL ACAD SCI USA, V110, P20212, DOI 10.1073/pnas.1320318110
   Fife BT, 2008, IMMUNOL REV, V224, P166, DOI 10.1111/j.1600-065X.2008.00662.x
   Fitzgerald JB, 2014, MOL CANCER THER, V13, P410, DOI 10.1158/1535-7163.MCT-13-0255
   Foley K, 2016, CANCER LETT, V381, P244, DOI 10.1016/j.canlet.2015.12.020
   Fujisaka Y, 2015, INVEST NEW DRUG, V33, P380, DOI 10.1007/s10637-014-0196-0
   Fukunaga A, 2004, PANCREAS, V28, pE26, DOI 10.1097/00006676-200401000-00023
   Geynisman DM, 2013, J IMMUNOTHER CANCER, V1, DOI 10.1186/2051-1426-1-8
   Golfier S, 2014, MOL CANCER THER, V13, P1537, DOI 10.1158/1535-7163.MCT-13-0926
   Gunderson AJ, 2016, CANCER DISCOV, V6, P270, DOI 10.1158/2159-8290.CD-15-0827
   Hardacre JM, 2013, J GASTROINTEST SURG, V17, P94, DOI 10.1007/s11605-012-2064-6
   Heinrich EL, 2012, J TRANSL MED, V10, DOI 10.1186/1479-5876-10-68
   Hermann PC, 2007, CELL STEM CELL, V1, P313, DOI 10.1016/j.stem.2007.06.002
   Hermans IF, 2003, CANCER RES, V63, P8408
   Hingorani SR, 2016, CLIN CANCER RES, V22, P2848, DOI 10.1158/1078-0432.CCR-15-2010
   Hiraoka N, 2006, CLIN CANCER RES, V12, P5423, DOI 10.1158/1078-0432.CCR-06-0369
   Hodi FS, 2010, NEW ENGL J MED, V363, P711, DOI 10.1056/NEJMoa1003466
   Homma Y, 2014, CLIN TRANSL ONCOL, V16, P330, DOI 10.1007/s12094-013-1079-0
   HUANG AYC, 1994, SCIENCE, V264, P961, DOI 10.1126/science.7513904
   Huang Emina H, 2002, Expert Rev Vaccines, V1, P49, DOI 10.1586/14760584.1.1.49
   Hujoel PP, 2003, ANN EPIDEMIOL, V13, P312, DOI 10.1016/S1047-2797(02)00425-8
   Hwang RF, 2008, CANCER RES, V68, P918, DOI 10.1158/0008-5472.CAN-07-5714
   Ikenaga N, 2010, GASTROENTEROLOGY, V139, P1041, DOI 10.1053/j.gastro.2010.05.084
   Infante JR, 2012, J CLIN ONCOL, V30, P1527, DOI 10.1200/JCO.2011.38.9346
   Ino Y, 2013, BRIT J CANCER, V108, P914, DOI 10.1038/bjc.2013.32
   Jacobetz MA, 2013, GUT, V62, P112, DOI 10.1136/gutjnl-2012-302529
   Jiang H, 2016, NAT MED, V22, P851, DOI 10.1038/nm.4123
   Jin YH, 2013, J VIROL, V87, P11538, DOI 10.1128/JVI.01967-13
   Johnson BA, 2009, IMMUNOTHERAPY-UK, V1, P645, DOI 10.2217/IMT.09.21
   Jones SF, 2015, INVEST NEW DRUG, V33, P1100, DOI 10.1007/s10637-015-0282-y
   KAWAKAMI Y, 1994, P NATL ACAD SCI USA, V91, P3515, DOI 10.1073/pnas.91.9.3515
   Keenan BP, 2014, GASTROENTEROLOGY, V146, P1784, DOI 10.1053/j.gastro.2014.02.055
   KIM HG, 1994, AM J PATHOL, V145, P148
   Kimura Y, 2012, PANCREAS, V41, P195, DOI 10.1097/MPA.0b013e31822398c6
   Ko AH, 2015, J CLIN ONCOL, V33, P1779, DOI 10.1200/JCO.2014.59.7625
   Kochenderfer JN, 2010, BLOOD, V116, P4099, DOI 10.1182/blood-2010-04-281931
   Kondo H, 2008, ANTICANCER RES, V28, P379
   Koopman M, 2009, BRIT J CANCER, V100, P266, DOI 10.1038/sj.bjc.6604867
   Kotteas E, 2016, J CANCER RES CLIN, V142, P1795, DOI 10.1007/s00432-016-2119-2
   Krieg A, 2015, PLOS ONE, V10, DOI 10.1371/journal.pone.0130192
   Kundranda M, 2014, FUTURE ONCOL, V10, P2629, DOI 10.2217/fon.14.197
   Kunk PR, 2016, J IMMUNOTHER CANCER, V4, DOI 10.1186/s40425-016-0119-z
   Kurahara H, 2013, PANCREAS, V42, P155, DOI 10.1097/MPA.0b013e318254f2d1
   Kurahara H, 2011, J SURG RES, V167, pE211, DOI 10.1016/j.jss.2009.05.026
   Laheru D, 2005, NAT REV CANCER, V5, P459, DOI 10.1038/nrc1630
   Laheru D, 2008, CLIN CANCER RES, V14, P1455, DOI 10.1158/1078-0432.CCR-07-0371
   Lamers CHJ, 2013, MOL THER, V21, P904, DOI 10.1038/mt.2013.17
   Le DT, 2015, NEW ENGL J MED, V372, P2509, DOI 10.1056/NEJMoa1500596
   Le DT, 2016, J CLIN ONCOL, V34, DOI 10.1200/jco.2016.34.4_suppl.195
   Le DT, 2015, J CLIN ONCOL, V33, P1325, DOI 10.1200/JCO.2014.57.4244
   Le DT, 2012, CLIN CANCER RES, V18, P858, DOI 10.1158/1078-0432.CCR-11-2121
   Leao IC, 2008, CTS-CLIN TRANSL SCI, V1, P228, DOI 10.1111/j.1752-8062.2008.00070.x
   LEI SZ, 1995, INT J PANCREATOL, V17, P15
   Li DH, 2004, LANCET, V363, P1049, DOI 10.1016/S0140-6736(04)15841-8
   Liu L, 2016, CANCER IMMUNOL IMMUN, V65, P73, DOI 10.1007/s00262-015-1775-4
   Llosa NJ, 2015, CANCER DISCOV, V5, P43, DOI 10.1158/2159-8290.CD-14-0863
   Long KB, 2016, CANCER DISCOV, V6, P400, DOI 10.1158/2159-8290.CD-15-1032
   Loos M, 2008, CANCER LETT, V268, P98, DOI 10.1016/j.canlet.2008.03.056
   Lutz ER, 2014, CANCER IMMUNOL RES, V2, P616, DOI 10.1158/2326-6066.CIR-14-0027
   Mace TA, 2016, GUT
   Mace TA, 2013, CANCER RES, V73, P3007, DOI 10.1158/0008-5472.CAN-12-4601
   Mahipal A, 2015, WORLD J GASTRO ONCOL, V7, P241, DOI 10.4251/wjgo.v7.i10.241
   Maisonneuve P, 2015, INT J EPIDEMIOL, V44, P186, DOI 10.1093/ije/dyu240
   Manji GA, 2017, CLIN CANCER RES, V23, P1670, DOI 10.1158/1078-0432.CCR-16-2319
   Marshall JL, 2005, J CLIN ONCOL, V23, P720, DOI 10.1200/JCO.2005.10.206
   McAllister F, 2014, CANCER CELL, V25, P621, DOI 10.1016/j.ccr.2014.03.014
   Mei L, 2016, J GASTROINTEST ONCOL, V7, P487, DOI 10.21037/jgo.2016.03.03
   Michaud DS, 2008, LANCET ONCOL, V9, P550, DOI 10.1016/S1470-2045(08)70106-2
   Michaud DS, 2007, JNCI-J NATL CANCER I, V99, P171, DOI 10.1093/jnci/djk021
   Michaud DS, 2014, CANCER J, V20, P203, DOI 10.1097/PPO.0000000000000046
   Miller KD, 2016, CA-CANCER J CLIN, V66, P271, DOI 10.3322/caac.21349
   Mitchem JB, 2013, CANCER RES, V73, P1128, DOI 10.1158/0008-5472.CAN-12-2731
   Mitsuhashi K, 2015, ONCOTARGET, V6, P7209, DOI 10.18632/oncotarget.3109
   Morello A, 2016, CANCER DISCOV, V6, P133, DOI 10.1158/2159-8290.CD-15-0583
   Morgan RA, 2010, MOL THER, V18, P843, DOI 10.1038/mt.2010.24
   Mori T, 2004, MOL CANCER THER, V3, P29
   Morse M, 2015, J IMMUNOTHER CANCER, V3, P444
   Motzer RJ, 2015, NEW ENGL J MED, V373, P1803, DOI 10.1056/NEJMoa1510665
   Munn DH, 2007, J CLIN INVEST, V117, P1147, DOI 10.1172/JCI31178
   Munn DH, 2016, TRENDS IMMUNOL, V37, P193, DOI 10.1016/j.it.2016.01.002
   Munn DH, 2004, J CLIN INVEST, V114, P280, DOI 10.1172/JCI200421583
   Murata S, 2006, J IMMUNOL, V176, P974, DOI 10.4049/jimmunol.176.2.974
   Muscarella P, 2012, J CLIN ONCOL, V30
   Nakata B, 2002, CLIN CANCER RES, V8, P2536
   Neoptolemos JP, 2010, JAMA-J AM MED ASSOC, V304, P1073, DOI 10.1001/jama.2010.1275
   Nicholl MB, 2014, CYTOKINE, V70, P126, DOI 10.1016/j.cyto.2014.06.020
   Nomi T, 2007, CLIN CANCER RES, V13, P2151, DOI 10.1158/1078-0432.CCR-06-2746
   Nywening TM, 2016, LANCET ONCOL, V17, P651, DOI 10.1016/S1470-2045(16)00078-4
   Oettle H, 2007, JAMA-J AM MED ASSOC, V297, P267, DOI 10.1001/jama.297.3.267
   Ozdemir BC, 2014, CANCER CELL, V25, P719, DOI 10.1016/j.ccr.2014.04.005
   Olive KP, 2009, SCIENCE, V324, P1457, DOI 10.1126/science.1171362
   Olkhanud PB, 2011, CANCER RES, V71, P3505, DOI 10.1158/0008-5472.CAN-10-4316
   Ottenhof NA, 2012, CELL ONCOL, V35, P119, DOI 10.1007/s13402-012-0072-x
   Palmer D, 2015, J CLIN ONCOL, V33
   Perera M, 2016, J ORAL MICROBIOL, V8, DOI 10.3402/jom.v8.32762
   Pihlstrom BL, 2005, LANCET, V366, P1809, DOI 10.1016/S0140-6736(05)67728-8
   Porter DL, 2011, NEW ENGL J MED, V365, P725, DOI 10.1056/NEJMoa1103849
   Posey AD, 2016, IMMUNITY, V44, P1444, DOI 10.1016/j.immuni.2016.05.014
   Poulogiannis G, 2010, HISTOPATHOLOGY, V56, P167, DOI 10.1111/j.1365-2559.2009.03392.x
   Provenzano PP, 2012, CANCER CELL, V21, P418, DOI 10.1016/j.ccr.2012.01.007
   Pylayeva-Gupta Y, 2016, CANCER DISCOV, V6, P247, DOI 10.1158/2159-8290.CD-15-0843
   Pylayeva-Gupta Y, 2012, CANCER CELL, V21, P836, DOI 10.1016/j.ccr.2012.04.024
   Qu CF, 2004, BRIT J CANCER, V91, P2086, DOI 10.1038/sj.bjc.6602232
   Ramanathan RK, 2005, CANCER IMMUNOL IMMUN, V54, P254, DOI 10.1007/s00262-004-0581-1
   Reck M, 2016, NEW ENGL J MED, V375, P1823, DOI 10.1056/NEJMoa1606774
   Regine WF, 2008, JAMA-J AM MED ASSOC, V299, P1019, DOI 10.1001/jama.299.9.1019
   Rhim AD, 2014, CANCER CELL, V25, P735, DOI 10.1016/j.ccr.2014.04.021
   Rong YF, 2012, CLIN EXP MED, V12, P173, DOI 10.1007/s10238-011-0159-0
   Royal RE, 2010, J IMMUNOTHER, V33, P828, DOI 10.1097/CJI.0b013e3181eec14c
   Sanford DE, 2013, CLIN CANCER RES, V19, P3404, DOI 10.1158/1078-0432.CCR-13-0525
   Saur D, 2005, GASTROENTEROLOGY, V129, P1237, DOI 10.1053/j.gastro.2005.06.056
   Scheller J, 2014, SEMIN IMMUNOL, V26, P2, DOI 10.1016/j.smim.2013.11.002
   Sharma MD, 2007, J CLIN INVEST, V117, P2570, DOI 10.1172/JCI31911
   Sharma P, 2015, SCIENCE, V348, P56, DOI 10.1126/science.aaa8172
   Shevchenko I, 2013, INT J CANCER, V133, P98, DOI 10.1002/ijc.27990
   Shibuya KC, 2014, PLOS ONE, V9, DOI 10.1371/journal.pone.0096565
   Siegel RL, 2016, CA-CANCER J CLIN, V66, P7, DOI 10.3322/caac.21332
   Singh S, 2010, BRIT J CANCER, V103, P1671, DOI 10.1038/sj.bjc.6605968
   Sledzinska A, 2015, MOL ONCOL, V9, P1936, DOI 10.1016/j.molonc.2015.10.008
   SMIT VTHBM, 1988, NUCLEIC ACIDS RES, V16, P7773, DOI 10.1093/nar/16.16.7773
   Soares KC, 2015, J IMMUNOTHER, V38, P1, DOI 10.1097/CJI.0000000000000062
   Soria JC, 2016, ANN ONCOL, V27, P2268, DOI 10.1093/annonc/mdw427
   Steele CW, 2013, BRIT J CANCER, V108, P997, DOI 10.1038/bjc.2013.24
   Stolzenberg-Solomon RZ, 2003, AM J CLIN NUTR, V78, P176
   Taube JM, 2014, CLIN CANCER RES, V20, P5064, DOI 10.1158/1078-0432.CCR-13-3271
   Thomas AM, 2004, J EXP MED, V200, P297, DOI 10.1084/jem.20031435
   Topalian SL, 2012, CURR OPIN IMMUNOL, V24, P207, DOI 10.1016/j.coi.2011.12.009
   Tran E, 2016, NEW ENGL J MED, V375, P2255, DOI 10.1056/NEJMoa1609279
   Tran E, 2015, SCIENCE, V350, P1387, DOI 10.1126/science.aad1253
   Varghese AM, 2016, CANCER-AM CANCER SOC, V122, P3765, DOI 10.1002/cncr.30342
   Vaz J, 2014, WORLD J GASTROENTERO, V20, P5808, DOI 10.3748/wjg.v20.i19.5808
   Vlad AM, 2004, ADV IMMUNOL, V82, P249, DOI 10.1016/S0065-2776(04)82006-6
   Von Hoff DD, 2013, NEW ENGL J MED, V369, P1691, DOI 10.1056/NEJMoa1304369
   Von Hoff DD, 2011, J CLIN ONCOL, V29, P4548, DOI 10.1200/JCO.2011.36.5742
   Vonderheide RH, 2007, CLIN CANCER RES, V13, P1083, DOI 10.1158/1078-0432.CCR-06-1893
   Wang C, 2015, GASTROINTEST TUMORS, V2, P41, DOI 10.1159/000380896
   Wang Z, 2008, BRIT J CANCER, V99, P1695, DOI 10.1038/sj.bjc.6604745
   Ward JP, 2016, ADV IMMUNOL, V130, P25, DOI 10.1016/bs.ai.2016.01.001
   Weber JS, 2015, LANCET ONCOL, V16, P375, DOI 10.1016/S1470-2045(15)70076-8
   Weden S, 2011, INT J CANCER, V128, P1120, DOI 10.1002/ijc.25449
   Weekes CD, 2016, MOL CANCER THER, V15, P439, DOI 10.1158/1535-7163.MCT-15-0693
   Witkiewicz A, 2008, J AM COLL SURGEONS, V206, P849, DOI 10.1016/j.jamcollsurg.2007.12.014
   Wu HH, 2015, J EXP MED, V212, P333, DOI 10.1084/jem.20141702
   Wu SG, 2009, NAT MED, V15, P1016, DOI 10.1038/nm.2015
   Xu QH, 2015, ONCOTARGET, V6, P4717, DOI 10.18632/oncotarget.3069
   YAMAGUCHI K, 1991, J SURG ONCOL, V47, P148, DOI 10.1002/jso.2930470303
   Yamamoto H, 2001, CANCER RES, V61, P3139
   YAMANAKA Y, 1993, HUM PATHOL, V24, P1127, DOI 10.1016/0046-8177(93)90194-L
   Yang T, 2016, GUT, V65, P124, DOI 10.1136/gutjnl-2014-307545
   Yang XM, 2013, MOL THER, V21, P91, DOI 10.1038/mt.2012.184
   Zakharia Y, 2016, J CLIN ONCOL S, V34
   Zambirinis CP, 2014, CANCER J, V20, P195, DOI 10.1097/PPO.0000000000000045
   Zheng L, 2013, GASTROENTEROLOGY, V144, P1230, DOI 10.1053/j.gastro.2012.12.042
   Zhu Y, 2014, CANCER RES, V74, P5057, DOI 10.1158/0008-5472.CAN-13-3723
NR 185
TC 53
Z9 53
U1 0
U2 59
PU AMER ASSOC CANCER RESEARCH
PI PHILADELPHIA
PA 615 CHESTNUT ST, 17TH FLOOR, PHILADELPHIA, PA 19106-4404 USA
SN 1078-0432
EI 1557-3265
J9 CLIN CANCER RES
JI Clin. Cancer Res.
PD APR 1
PY 2017
VL 23
IS 7
BP 1656
EP 1669
DI 10.1158/1078-0432.CCR-16-2318
PG 14
WC Oncology
SC Oncology
GA EQ7KK
UT WOS:000398262700006
PM 28373364
OA Green Accepted, Bronze
DA 2020-11-03
ER

PT J
AU Manji, GA
   Olive, KP
   Saenger, YM
   Oberstein, P
AF Manji, Gulam Abbas
   Olive, Kenneth P.
   Saenger, Yvonne M.
   Oberstein, Paul
TI Current and Emerging Therapies in Metastatic Pancreatic Cancer
SO CLINICAL CANCER RESEARCH
LA English
DT Article
ID PHASE-III TRIAL; TUMOR-INFILTRATING MACROPHAGES; NAB-PACLITAXEL;
   1ST-LINE THERAPY; FOLINIC ACID; OPEN-LABEL; GEMCITABINE; OXALIPLATIN;
   COMBINATION; IMMUNOTHERAPY
AB Targeted therapies and immunotherapy have changed the face of multiple solid malignancies, including metastatic melanoma and lung cancer, but no such therapies exist for pancreatic ductal adenocarcinoma (PDAC) despite the knowledge of key mutations and an increasing understanding of the tumor microenvironment. Until now, most clinical studies have not been biomarker driven in this highly immunosuppressive and heterogeneous cancer. Ongoing basic and translational studies are better classifying the disease inhopes of identifying critical pathways that distinguish the unique PDAC subtypes, which will lead to personalized therapies. In this review, we discuss the current treatment options for metastatic pancreatic cancer and highlight current ongoing clinical trials, which aimto target the stroma and the immunemicroenvironment either alone or in combination with standard chemotherapy. Identifying biomarkers and key resistance pathways and targeting these pathways in a personalized manner in combination with chemotherapy are likely to yield a more immediate and durable clinical benefit.
C1 [Manji, Gulam Abbas; Saenger, Yvonne M.; Oberstein, Paul] Columbia Univ, Med Ctr, Div Med Oncol, New York, NY USA.
   [Manji, Gulam Abbas; Saenger, Yvonne M.; Oberstein, Paul] New York Presbyterian Hosp, Herbert Irving Pavil, New York, NY USA.
   [Olive, Kenneth P.] Columbia Univ, Med Ctr, Herbert Irving Comprehens Canc Ctr, Dept Pathol & Cell Biol, New York, NY USA.
RP Manji, GA (corresponding author), Columbia Univ, 161 Ft Washington Ave W 165th St, New York, NY 10032 USA.
EM gam2140@cumc.columbia.edu
OI Olive, Kenneth/0000-0002-3392-8994; Oberstein, Paul/0000-0001-5918-6004
FU Conquer Cancer Foundation of the American Society of Clinical Oncology;
   National Cancer InstituteUnited States Department of Health & Human
   ServicesNational Institutes of Health (NIH) - USANIH National Cancer
   Institute (NCI) [R01CA157980, 1U54CA209997]; Lustgarten Foundation for
   Pancreatic Cancer Research; Project Purple
FX G.A. Manji is supported in part by the Conquer Cancer Foundation of the
   American Society of Clinical Oncology. K.P. Olive is supported in part
   by the National Cancer Institute (R01CA157980 and 1U54CA209997), the
   Lustgarten Foundation for Pancreatic Cancer Research, and Project
   Purple.
CR Berlin JD, 2002, J CLIN ONCOL, V20, P3270, DOI 10.1200/JCO.2002.11.149
   Borecka M, 2016, CANCER GENET-NY, V209, P199, DOI 10.1016/j.cancergen.2016.03.003
   Brahmer JR, 2012, NEW ENGL J MED, V366, P2455, DOI 10.1056/NEJMoa1200694
   Burris HA, 1997, J CLIN ONCOL, V15, P2403, DOI 10.1200/JCO.1997.15.6.2403
   Camp ER, 2013, CANCER GENE THER, V20, P222, DOI 10.1038/cgt.2013.9
   Cheng XB, 2013, PLOS ONE, V8, DOI 10.1371/journal.pone.0080765
   Colucci G, 2010, J CLIN ONCOL, V28, P1645, DOI 10.1200/JCO.2009.25.4433
   Conroy T, 2011, NEW ENGL J MED, V364, P1817, DOI 10.1056/NEJMoa1011923
   Cunningham D, 2009, J CLIN ONCOL, V27, P5513, DOI 10.1200/JCO.2009.24.2446
   Domchek SM, 2016, J CLIN ONCOL, V34, DOI 10.1200/JCO.2016.34.15_suppl.4110
   Eriksson E, 2016, J TRANSL MED, V14, DOI 10.1186/s12967-016-1037-z
   Feig C, 2013, P NATL ACAD SCI USA, V110, P20212, DOI 10.1073/pnas.1320318110
   Fitzgerald JB, 2014, MOL CANCER THER, V13, P410, DOI 10.1158/1535-7163.MCT-13-0255
   Freed-Pastor WA, 2012, GENE DEV, V26, P1268, DOI 10.1101/gad.190678.112
   Fuchs CS, 2015, ANN ONCOL, V26, P921, DOI 10.1093/annonc/mdv027
   Fukunaga A, 2004, PANCREAS, V28, pE26, DOI 10.1097/00006676-200401000-00023
   Garon EB, 2015, NEW ENGL J MED, V372, P2018, DOI 10.1056/NEJMoa1501824
   Garrido-Laguna I, 2015, NAT REV CLIN ONCOL, V12, P319, DOI 10.1038/nrclinonc.2015.53
   Gill S., 2016, J CLIN ONCOL
   Golan T, 2014, BRIT J CANCER, V111, P1132, DOI 10.1038/bjc.2014.418
   Heinemann V, 2006, J CLIN ONCOL, V24, P3946, DOI 10.1200/JCO.2005.05.1490
   Herrmann R, 2007, J CLIN ONCOL, V25, P2212, DOI 10.1200/JCO.2006.09.0886
   Hertzer KM, 2013, EXPERT OPIN THER TAR, V17, P667, DOI 10.1517/14728222.2013.772137
   Hingorani SR, 2016, J CLIN ONCOL S4S, V34
   Holter S, 2015, J CLIN ONCOL, V33, P3124, DOI 10.1200/JCO.2014.59.7401
   Ino Y, 2013, BRIT J CANCER, V108, P914, DOI 10.1038/bjc.2013.32
   Johnson BA, 2017, CLIN CANCER RES, V23, P1656, DOI 10.1158/1078-0432.CCR-16-2318
   Kaufman B, 2015, J CLIN ONCOL, V33, P244, DOI 10.1200/JCO.2014.56.2728
   Khalil DN, 2016, ONCOLOGY-NY, V30, P85
   Khorana AA, 2007, CLIN CANCER RES, V13, P2870, DOI 10.1158/1078-0432.CCR-06-2351
   Kindler HL, 2010, J CLIN ONCOL, V28, P3617, DOI 10.1200/JCO.2010.28.1386
   Larkin J, 2015, NEW ENGL J MED, V373, P1270, DOI [10.1056/NEJMoa1504030, 10.1056/NEJMc1509660]
   Le DT, 2016, J CLIN ONCOL, V34, DOI 10.1200/jco.2016.34.4_suppl.6
   Ledermann J, 2012, NEW ENGL J MED, V366, P1382, DOI 10.1056/NEJMoa1105535
   Lee JM, 2014, ANN ONCOL, V25, P32, DOI 10.1093/annonc/mdt384
   Li DH, 2004, LANCET, V363, P1049, DOI 10.1016/S0140-6736(04)15841-8
   Louvet C, 2005, J CLIN ONCOL, V23, P3509, DOI 10.1200/JCO.2005.06.023
   Mahaseth H, 2013, PANCREAS, V42, P1311, DOI 10.1097/MPA.0b013e31829e2006
   Maraveyas A, 2012, EUR J CANCER, V48, P1283, DOI 10.1016/j.ejca.2011.10.017
   Marsh RD, 2015, CANCER MED-US, V4, P853, DOI 10.1002/cam4.433
   Melisi D, 2009, CLIN CANCER RES, V15, P6367, DOI 10.1158/1078-0432.CCR-09-0910
   Mitchem JB, 2013, CANCER RES, V73, P1128, DOI 10.1158/0008-5472.CAN-12-2731
   Moore MJ, 2007, J CLIN ONCOL, V25, P1960, DOI 10.1200/JCO.2006.07.9525
   Nywening TM, 2016, LANCET ONCOL, V17, P651, DOI 10.1016/S1470-2045(16)00078-4
   Oberstein PE, 2013, THER ADV GASTROENTER, V6, P321, DOI 10.1177/1756283X13478680
   Oettle H, 2014, J CLIN ONCOL, V32, P2423, DOI 10.1200/JCO.2013.53.6995
   Olive KP, 2009, SCIENCE, V324, P1457, DOI 10.1126/science.1171362
   Parrales A, 2015, FRONT ONCOL, V5, DOI 10.3389/fonc.2015.00288
   Patel AG, 2011, P NATL ACAD SCI USA, V108, P3406, DOI 10.1073/pnas.1013715108
   Pelzer U, 2011, EUR J CANCER, V47, P1676, DOI 10.1016/j.ejca.2011.04.011
   Philip PA, 2010, J CLIN ONCOL, V28, P3605, DOI 10.1200/JCO.2009.25.7550
   Plate JM, 2015, CANCER IMMUNOL IMMUN, V54, P915
   Pollak M, 2012, CLIN CANCER RES, V18, P40, DOI 10.1158/1078-0432.CCR-11-0998
   Poplin E, 2009, J CLIN ONCOL, V27, P3778, DOI 10.1200/JCO.2008.20.9007
   Powles T, 2014, NATURE, V515, P558, DOI 10.1038/nature13904
   Provenzano PP, 2012, CANCER CELL, V21, P418, DOI 10.1016/j.ccr.2012.01.007
   Rahib L, 2014, CANCER RES, V74, P2913, DOI 10.1158/0008-5472.CAN-14-0155
   Rajeshkumar NV, 2016, BRIT J CANCER, V115, P442, DOI 10.1038/bjc.2016.215
   Royal RE, 2010, J IMMUNOTHER, V33, P828, DOI 10.1097/CJI.0b013e3181eec14c
   Salazar R, 2013, J CLIN ONCOL, V31, DOI 10.1200/jco.2013.31.4_suppl.92
   Salo-Mullen EE, 2015, CANCER-AM CANCER SOC, V121, P4382, DOI 10.1002/cncr.29664
   Sanford DE, 2013, CLIN CANCER RES, V19, P3404, DOI 10.1158/1078-0432.CCR-13-0525
   Scheithauer W, 2016, J GASTROINTEST ONCOL, V7, P469, DOI 10.21037/jgo.2016.01.03
   Senzer N, 2013, MOL THER, V21, P1096, DOI 10.1038/mt.2013.32
   Shibuya KC, 2014, PLOS ONE, V9, DOI 10.1371/journal.pone.0096565
   Siegel RL, 2016, CA-CANCER J CLIN, V66, P7, DOI 10.3322/caac.21332
   Stein SM, 2016, BRIT J CANCER, V114, P737, DOI 10.1038/bjc.2016.45
   Tavor S, 2013, BLOOD, V122, P3939, DOI DOI 10.1038/LEU.2017.82
   Toole BP, 2004, NAT REV CANCER, V4, P528, DOI 10.1038/nrc1391
   Vincent P, 2016, ANN ONCOL, V27, P83
   Von Hoff DD, 2013, NEW ENGL J MED, V369, P1691, DOI 10.1056/NEJMoa1304369
   Wang-Gillam A, 2016, LANCET, V387, P545, DOI 10.1016/S0140-6736(15)00986-1
   Weissmueller S, 2014, CELL, V157, P382, DOI 10.1016/j.cell.2014.01.066
   Yoo C, 2009, BRIT J CANCER, V101, P1658, DOI 10.1038/sj.bjc.6605374
   Zhu Y, 2014, CANCER RES, V74, P5057, DOI 10.1158/0008-5472.CAN-13-3723
NR 75
TC 54
Z9 56
U1 2
U2 50
PU AMER ASSOC CANCER RESEARCH
PI PHILADELPHIA
PA 615 CHESTNUT ST, 17TH FLOOR, PHILADELPHIA, PA 19106-4404 USA
SN 1078-0432
EI 1557-3265
J9 CLIN CANCER RES
JI Clin. Cancer Res.
PD APR 1
PY 2017
VL 23
IS 7
BP 1670
EP 1678
DI 10.1158/1078-0432.CCR-16-2319
PG 9
WC Oncology
SC Oncology
GA EQ7KK
UT WOS:000398262700007
PM 28373365
OA Bronze
DA 2020-11-03
ER

PT J
AU Zhang, DX
   Li, L
   Jiang, HM
   Knolhoff, BL
   Lockhart, AC
   Wang-Gillam, A
   DeNardo, DG
   Ruzinova, MB
   Lim, KH
AF Zhang, Daoxiang
   Li, Lin
   Jiang, Hongmei
   Knolhoff, Brett L.
   Lockhart, Albert C.
   Wang-Gillam, Andrea
   DeNardo, David G.
   Ruzinova, Marianna B.
   Lim, Kian-Huat
TI Constitutive IRAK4 Activation Underlies Poor Prognosis and
   Chemoresistance in Pancreatic Ductal Adenocarcinoma
SO CLINICAL CANCER RESEARCH
LA English
DT Article
ID NF-KAPPA-B; STELLATE CELLS; KINASE-ACTIVITY; CANCER MICROENVIRONMENT;
   SIGNALING PATHWAYS; INHIBITION; EXPRESSION; PROMOTES; MACROPHAGES;
   COMBINATION
AB Purpose: Aberrant activation of the NF-kB transcription factors underlies the aggressive behavior and poor outcome of pancreatic ductal adenocarcinoma(PDAC). However, clinically effective and safe NF-kB inhibitors are not yet available. Because NF-kB transcription factors can be activated by the interleukin-1 receptorassociated kinases (IRAKs) downstream of the Toll-like receptors (TLRs), but has not been explored in PDAC, we sought to investigate the role of IRAKs in the pathobiology of PDAC.
   Experimental Design: We examined the phosphorylation status of IRAK4 (p-IRAK4), the master regulator of TLR signaling, in PDAC cell lines, in surgical samples and commercial tissue microarray. We then performed functional studies using smallmolecule IRAK1/4 inhibitor, RNA-interference, and CRISPR/Cas9n techniques to delineate the role of IRAK4 in NF-kB activity, chemoresistance, cytokine production, and growth of PDAC cells in vitro and in vivo.
   Results: p-IRAK4 staining was detectable in the majority of PDAC lines and about 60% of human PDAC samples. The presence of p-IRAK4 strongly correlated with phospho-NF-kB/p65 staining in PDAC samples and is predictive of postoperative relapse and poor overall survival. Inhibition of IRAK4 potently reduced NF-kB activity, anchorage-independent growth, chemoresistance, and secretion of proinflammatory cytokines from PDAC cells. Both pharmacologic suppression and genetic ablation of IRAK4 greatly abolished PDAC growth in mice and augmented the therapeutic effect of gemcitabine by promoting apoptosis, reducing tumor cell proliferation and tumor fibrosis.
   Conclusions: Our data established IRAK4 as a novel therapeutic target for PDAC treatment. Development of potent IRAK4 inhibitors is needed for clinical testing.
C1 [Zhang, Daoxiang; Li, Lin; Jiang, Hongmei; Knolhoff, Brett L.; Lockhart, Albert C.; Wang-Gillam, Andrea; DeNardo, David G.; Lim, Kian-Huat] Washington Univ, Sch Med, Dept Internal Med, Div Oncol, St Louis, MO 63110 USA.
   [Ruzinova, Marianna B.] Washington Univ, Sch Med, Dept Pathol & Immunol, St Louis, MO USA.
RP Lim, KH (corresponding author), Washington Univ, Sch Med, 660 South Euclid Ave, St Louis, MO 63110 USA.
EM kian-huat.lim@wustl.edu
OI Lim, Kian-Huat/0000-0002-2766-200X
FU NCI Cancer Center Support GrantUnited States Department of Health &
   Human ServicesNational Institutes of Health (NIH) - USANIH National
   Cancer Institute (NCI) [P30 CA091842]; Washington University Institute
   of Clinical and Translational Sciences from the NCATS of the NIH [UL1
   TR000448]; Elsa Pardee Foundation Award
FX This study was supported by the NCI Cancer Center Support Grant # P30
   CA091842 (K.-H. Lim), Washington University Institute of Clinical and
   Translational Sciences grant UL1 TR000448 from the NCATS of the NIH
   (K.-H. Lim), and Elsa Pardee Foundation Award (K.-H. Lim and M.B.
   Ruzinova).
CR Adams AK, 2015, ONCOTARGET, V6, P43395, DOI 10.18632/oncotarget.6028
   Arlt A, 2003, ONCOGENE, V22, P3243, DOI 10.1038/sj.onc.1206390
   Bachem MG, 1998, GASTROENTEROLOGY, V115, P421, DOI 10.1016/S0016-5085(98)70209-4
   Baines AT, 2006, METHOD ENZYMOL, V407, P556, DOI 10.1016/S0076-6879(05)07045-X
   Bang D, 2013, CANCER DISCOV, V3, P690, DOI 10.1158/2159-8290.CD-12-0541
   Bournazou Eirini, 2013, JAKSTAT, V2, pe23828, DOI 10.4161/jkst.23828
   Carbone C, 2012, EXPERT OPIN THER TAR, V16, pS1, DOI 10.1517/14728222.2011.645806
   Chou TC, 2010, CANCER RES, V70, P440, DOI 10.1158/0008-5472.CAN-09-1947
   Feig C, 2012, CLIN CANCER RES, V18, P4266, DOI 10.1158/1078-0432.CCR-11-3114
   Fraczek J, 2008, J BIOL CHEM, V283, P31697, DOI 10.1074/jbc.M804779200
   Hayes TK, 2016, CANCER CELL, V29, P75, DOI 10.1016/j.ccell.2015.11.011
   Ikebe M, 2009, J SURG ONCOL, V100, P725, DOI 10.1002/jso.21392
   Jones S, 2008, SCIENCE, V321, P1801, DOI 10.1126/science.1164368
   Kawasaki T, 2014, FRONT IMMUNOL, V5, DOI 10.3389/fimmu.2014.00461
   Kelly PN, 2015, J EXP MED, V212, P2189, DOI 10.1084/jem.20151074
   Kim TW, 2007, J EXP MED, V204, P1025, DOI 10.1084/jem.20061825
   Koziczak-Holbro M, 2007, J BIOL CHEM, V282, P13552, DOI 10.1074/jbc.M700548200
   Li SY, 2002, P NATL ACAD SCI USA, V99, P5567, DOI 10.1073/pnas.082100399
   Li ZY, 2015, J CLIN INVEST, V125, P1081, DOI 10.1172/JCI75821
   Lim KH, 2013, COLD SPRING HARB PER, V5
   Ling JH, 2012, CANCER CELL, V21, P105, DOI 10.1016/j.ccr.2011.12.006
   Lu ZX, 2011, EMBO J, V30, P57, DOI 10.1038/emboj.2010.296
   Melisi D, 2011, JNCI-J NATL CANCER I, V103, P1190, DOI 10.1093/jnci/djr243
   Mews P, 2002, GUT, V50, P535, DOI 10.1136/gut.50.4.535
   Mitchem JB, 2013, CANCER RES, V73, P1128, DOI 10.1158/0008-5472.CAN-12-2731
   Ngo VN, 2011, NATURE, V470, P115, DOI 10.1038/nature09671
   Nywening TM, 2016, LANCET ONCOL, V17, P651, DOI 10.1016/S1470-2045(16)00078-4
   O'Hayer KM, 2006, METHOD ENZYMOL, V407, P637, DOI 10.1016/S0076-6879(05)07050-3
   Ochi A, 2012, J CLIN INVEST, V122, P4118, DOI 10.1172/JCI63606
   Powers JP, 2006, BIOORG MED CHEM LETT, V16, P2842, DOI 10.1016/j.bmcl.2006.03.020
   Prabhu L, 2014, ONCOTARGET, V5, P10969, DOI 10.18632/oncotarget.2624
   Pylayeva-Gupta Y, 2012, CANCER CELL, V21, P836, DOI 10.1016/j.ccr.2012.04.024
   Rhyasen GW, 2015, BRIT J CANCER, V112, P232, DOI 10.1038/bjc.2014.513
   Rhyasen GW, 2013, CANCER CELL, V24, P90, DOI 10.1016/j.ccr.2013.05.006
   Sanford DE, 2013, CLIN CANCER RES, V19, P3404, DOI 10.1158/1078-0432.CCR-13-0525
   Seifert L, 2016, NATURE, V532, P245, DOI 10.1038/nature17403
   Srivastava R, 2012, CANCER RES, V72, P6209, DOI 10.1158/0008-5472.CAN-12-0337
   Tjomsland V, 2011, NEOPLASIA, V13, P664, DOI 10.1593/neo.11332
   Vonlaufen A, 2008, CANCER RES, V68, P7707, DOI 10.1158/0008-5472.CAN-08-1132
   Wang WX, 1999, CLIN CANCER RES, V5, P119
   Wee ZN, 2015, NAT COMMUN, V6, DOI 10.1038/ncomms10054
   Weichert W, 2007, BRIT J CANCER, V97, P523, DOI 10.1038/sj.bjc.6603878
   Zambirinis CP, 2015, J EXP MED, V212, P2077, DOI 10.1084/jem.20142162
NR 43
TC 18
Z9 18
U1 0
U2 5
PU AMER ASSOC CANCER RESEARCH
PI PHILADELPHIA
PA 615 CHESTNUT ST, 17TH FLOOR, PHILADELPHIA, PA 19106-4404 USA
SN 1078-0432
EI 1557-3265
J9 CLIN CANCER RES
JI Clin. Cancer Res.
PD APR 1
PY 2017
VL 23
IS 7
BP 1748
EP 1759
DI 10.1158/1078-0432.CCR-16-1121
PG 12
WC Oncology
SC Oncology
GA EQ7KK
UT WOS:000398262700015
PM 27702822
OA Green Accepted, Bronze
DA 2020-11-03
ER

PT J
AU Inoue, K
   Ohtsuka, H
   Tachikawa, M
   Motoi, F
   Shijo, M
   Douchi, D
   Kawasaki, S
   Kawaguchi, K
   Masuda, K
   Fukase, K
   Naitoh, T
   Katayose, Y
   Egawa, S
   Unno, M
   Terasaki, T
AF Inoue, Koetsu
   Ohtsuka, Hideo
   Tachikawa, Masanori
   Motoi, Fuyuhiko
   Shijo, Masahiro
   Douchi, Daisuke
   Kawasaki, Shuhei
   Kawaguchi, Kei
   Masuda, Kunihiro
   Fukase, Koji
   Naitoh, Takeshi
   Katayose, Yu
   Egawa, Shinichi
   Unno, Michiaki
   Terasaki, Tetsuya
TI MK2461, a Multitargeted Kinase Inhibitor, Suppresses the Progression of
   Pancreatic Cancer by Disrupting the Interaction Between Pancreatic
   Cancer Cells and Stellate Cells
SO PANCREAS
LA English
DT Article
DE pancreatic cancer; pancreatic stellate cell; MK2461; proteomics;
   molecular therapeutics
ID HEPATOCYTE GROWTH-FACTOR; SIGNALING PATHWAY; CARCINOMA CELLS;
   TUMOR-STROMA; MICROENVIRONMENT; FIBROBLASTS; ACTIVATION; EXPRESSION;
   FIBROSIS; RECEPTOR
AB Objectives: Platelet-derived growth factor receptor beta (PDGFR beta) and hepatocyte growth factor receptor (MET) expressed on pancreatic stellate cells (PSCs) are suggested as important components modulating the interactions between pancreatic cancer cells (PCCs) and PSCs. The objective of this study is to clarify the effect of MK2461, a multikinase inhibitor targeting MET and PDGFR beta, on the interaction between PCCs and PSCs.
   Methods: In this study, we profiled the expression of receptor tyrosine kinases (including PDGFR beta and MET) in pancreatic cancer with quantitative targeted absolute proteomics using liquid chromatography tandem mass spectrometry. In addition, the effect of MK2461 on PCC-PSC interaction was investigated using PSCs prepared from pancreatic cancer tissues.
   Results: In PSCs, PDGFR beta and MET were upregulated compared with other receptor tyrosine kinases. Conditioned medium from PSCs promoted the proliferation of PCCs, and vice versa. Moreover, MK2461 suppressed the effects of conditioned medium on PCCs and PSCs. Finally, MK2461 significantly inhibited tumor growth in mice coinjected with PCCs and PSCs.
   Conclusions: The PDGFR beta and MET may play a critical role in the interaction between PCCs and PSCs, which was modulated by MK2461. Therefore, MK2461 may have therapeutic potential in the treatment of pancreatic cancer.
C1 [Inoue, Koetsu; Ohtsuka, Hideo; Motoi, Fuyuhiko; Shijo, Masahiro; Douchi, Daisuke; Kawasaki, Shuhei; Kawaguchi, Kei; Masuda, Kunihiro; Fukase, Koji; Naitoh, Takeshi; Katayose, Yu; Egawa, Shinichi; Unno, Michiaki] Tohoku Univ, Grad Sch Med, Dept Surg, Sendai, Miyagi, Japan.
   [Tachikawa, Masanori; Terasaki, Tetsuya] Tohoku Univ, Grad Sch Pharmaceut Sci, Dept Biochem Pharmacol & Therapeut, Div Membrane Transport & Drug Targeting, Sendai, Miyagi, Japan.
RP Unno, M (corresponding author), Tohoku Univ, Grad Sch Med, Dept Surg, Aoba Ku, 1-1 Seiryo Machi, Sendai, Miyagi 9808575, Japan.
EM m_unno@surg1.med.tohoku.ac.jp
RI Unno, Michiaki/AAX-5246-2020; Egawa, Shinichi/S-4055-2019; Terasaki,
   Tetsuya/K-6730-2012; Unno, Michiaki/A-8633-2010; Naitoh,
   Takeshi/K-1693-2014
OI Unno, Michiaki/0000-0002-2145-6416; Egawa, Shinichi/0000-0002-1115-4932;
   Terasaki, Tetsuya/0000-0002-6332-7575; Unno,
   Michiaki/0000-0002-2145-6416; Naitoh, Takeshi/0000-0003-4169-6334
FU Ministry of Education, Culture, Sports, Science, and Technology of
   JapanMinistry of Education, Culture, Sports, Science and Technology,
   Japan (MEXT) [24592018]; Uehara Memorial FoundationUehara Memorial
   Foundation
FX This study was supported by a grant-in-aid for scientific research (C)
   (24592018) from the Ministry of Education, Culture, Sports, Science, and
   Technology of Japan and the Uehara Memorial Foundation.
CR Apte MV, 2013, GASTROENTEROLOGY, V144, P1210, DOI 10.1053/j.gastro.2012.11.037
   Apte MV, 2004, PANCREAS, V29, P179, DOI 10.1097/00006676-200410000-00002
   Bachem MG, 2005, GASTROENTEROLOGY, V128, P907, DOI 10.1053/j.gastro.2004.12.036
   Boccaccio C, 2006, NAT REV CANCER, V6, P637, DOI 10.1038/nrc1912
   Cheng N, 2008, MOL CANCER RES, V6, P1521, DOI 10.1158/1541-7786.MCR-07-2203
   EBERT M, 1994, CANCER RES, V54, P5775
   Erkan M., 2010, Experimental Oncology, V32, P128
   Erkan M, 2007, GASTROENTEROLOGY, V132, P1447, DOI 10.1053/j.gastro.2007.01.031
   Erkan M, 2012, GUT, V61, P172, DOI 10.1136/gutjnl-2011-301220
   Fidler IJ, 2002, DIFFERENTIATION, V70, P498, DOI 10.1046/j.1432-0436.2002.700904.x
   Haber PS, 1999, AM J PATHOL, V155, P1087, DOI 10.1016/S0002-9440(10)65211-X
   Hidalgo M, 2010, NEW ENGL J MED, V362, P1605, DOI 10.1056/NEJMra0901557
   Hwang RF, 2008, CANCER RES, V68, P918, DOI 10.1158/0008-5472.CAN-07-5714
   Hwang RF, 2012, MOL CANCER RES, V10, P1147, DOI 10.1158/1541-7786.MCR-12-0022
   Ide T, 2007, ANN SURG ONCOL, V14, P2600, DOI 10.1245/s10434-007-9435-3
   Ikenaga N, 2010, GASTROENTEROLOGY, V139, P1041, DOI 10.1053/j.gastro.2010.05.084
   Jacobetz MA, 2013, GUT, V62, P112, DOI 10.1136/gutjnl-2012-302529
   Jin HK, 2008, CANCER RES, V68, P4360, DOI 10.1158/0008-5472.CAN-07-5960
   Kalluri R, 2006, NAT REV CANCER, V6, P392, DOI 10.1038/nrc1877
   Kamiie J, 2008, PHARM RES-DORDR, V25, P1469, DOI 10.1007/s11095-008-9532-4
   Kikuta K, 2010, BIOCHEM BIOPH RES CO, V403, P380, DOI 10.1016/j.bbrc.2010.11.040
   Kozono S, 2013, CANCER RES, V73, P2345, DOI 10.1158/0008-5472.CAN-12-3180
   Kurokawa Y, 2014, ANN SURG ONCOL, V21, pS584, DOI 10.1245/s10434-014-3690-x
   Li DH, 2004, LANCET, V363, P1049, DOI 10.1016/S0140-6736(04)15841-8
   Liotta LA, 2001, NATURE, V411, P375, DOI 10.1038/35077241
   Mahadevan D, 2007, MOL CANCER THER, V6, P1186, DOI 10.1158/1535-7163.MCT-06-0686
   Mantoni TS, 2011, CANCER RES, V71, P3453, DOI 10.1158/0008-5472.CAN-10-1633
   Masamune A, 2009, CLIN GASTROENTEROL H, V7, pS48, DOI 10.1016/j.cgh.2009.07.038
   Moore MJ, 2007, J CLIN ONCOL, V25, P1960, DOI 10.1200/JCO.2006.07.9525
   Mueller MM, 2004, NAT REV CANCER, V4, P839, DOI 10.1038/nrc1477
   NAKAMURA T, 1989, NATURE, V342, P440, DOI 10.1038/342440a0
   Obuchi W, 2013, MOL PHARMACOL, V83, P490, DOI 10.1124/mol.112.081083
   Olive KP, 2009, SCIENCE, V324, P1457, DOI 10.1126/science.1171362
   Pan BS, 2010, CANCER RES, V70, P1524, DOI 10.1158/0008-5472.CAN-09-2541
   Peruzzi B, 2006, CLIN CANCER RES, V12, P3657, DOI 10.1158/1078-0432.CCR-06-0818
   Pietras K, 2001, CANCER RES, V61, P2929
   Smith RA, 2011, BRIT J CANCER, V104, P1440, DOI 10.1038/bjc.2011.110
   Uchida Y, 2013, FLUIDS BARRIERS CNS, V10, DOI 10.1186/2045-8118-10-21
   Vonlaufen A, 2008, CANCER RES, V68, P2085, DOI 10.1158/0008-5472.CAN-07-2477
   Wang Z, 2010, BBA-REV CANCER, V1806, P122, DOI 10.1016/j.bbcan.2010.04.003
   Wehr AY, 2011, PANCREAS, V40, P557, DOI 10.1097/MPA.0b013e318214efaf
   Yamauchi M, 2012, PLOS ONE, V7, DOI 10.1371/journal.pone.0043923
   Yuzawa S, 2012, MED ONCOL, V29, P2824, DOI 10.1007/s12032-012-0193-0
   Zhu GH, 2011, DIGEST DIS SCI, V56, P1090, DOI 10.1007/s10620-010-1416-x
NR 44
TC 3
Z9 3
U1 1
U2 8
PU LIPPINCOTT WILLIAMS & WILKINS
PI PHILADELPHIA
PA TWO COMMERCE SQ, 2001 MARKET ST, PHILADELPHIA, PA 19103 USA
SN 0885-3177
EI 1536-4828
J9 PANCREAS
JI Pancreas
PD APR
PY 2017
VL 46
IS 4
BP 557
EP 566
DI 10.1097/MPA.0000000000000778
PG 10
WC Gastroenterology & Hepatology
SC Gastroenterology & Hepatology
GA EP9XA
UT WOS:000397725100021
PM 28196027
DA 2020-11-03
ER

PT J
AU Evan, GI
   Hah, N
   Littlewood, TD
   Sodir, NM
   Campos, T
   Downes, M
   Evans, RM
AF Evan, Gerard I.
   Hah, Nasun
   Littlewood, Trevor D.
   Sodir, Nicole M.
   Campos, Tania
   Downes, Michael
   Evans, Ronald M.
TI Re-engineering the Pancreas Tumor Microenvironment: A "Regenerative
   Program" Hacked
SO CLINICAL CANCER RESEARCH
LA English
DT Article
ID BET BROMODOMAIN INHIBITION; SUPER-ENHANCERS; FAMILY PROTEINS; ONCOGENIC
   KRAS; CELL IDENTITY; CANCER; MYC; TRANSCRIPTION; RAS; MAINTENANCE
AB The "hallmarks" of pancreatic ductal adenocarcinoma (PDAC) include proliferative, invasive, and metastatic tumor cells and an associated dense desmoplasia comprised of fibroblasts, pancreatic stellate cells, extracellular matrix, and immune cells. The oncogenically activated pancreatic epithelium and its associated stroma are obligatorily interdependent, with the resulting inflammatory and immunosuppressive microenvironment contributing greatly to the evolution and maintenance of PDAC. The peculiar pancreasspecific tumor phenotype is a consequence of oncogenes hacking the resident pancreas regenerative program, a tissue-specific repair mechanism regulated by discrete super enhancer networks. Defined as genomic regions containing clusters of multiple enhancers, super enhancers play pivotal roles in cell/tissue specification, identity, and maintenance. Hence, interfering with such super enhancer-driven repair networks should exert a disproportionately disruptive effect on tumor versus normal pancreatic tissue. Novel drugs that directly or indirectly inhibit processes regulating epigenetic status and integrity, including those driven by histone deacetylases, histone methyltransferase and hydroxylases, DNA methyltransferases, various metabolic enzymes, and bromodomain and extraterminal motif proteins, have shown the feasibility of disrupting super enhancer-dependent transcription in treating multiple tumor types, including PDAC. The idea that pancreatic adenocarcinomas rely on embedded super enhancer transcriptional mechanisms suggests a vulnerability that can be potentially targeted as novel therapies for this intractable disease.
C1 [Evan, Gerard I.; Littlewood, Trevor D.; Sodir, Nicole M.; Campos, Tania] Univ Cambridge, Dept Biochem, Cambridge CB2 1GA, England.
   [Hah, Nasun; Downes, Michael; Evans, Ronald M.] Salk Inst Biol Studies, Gene Express Lab, La Jolla, CA 92037 USA.
   [Evans, Ronald M.] Salk Inst Biol Studies, Howard Hughes Med Inst, La Jolla, CA 92037 USA.
RP Evan, GI (corresponding author), Univ Cambridge, Dept Biochem, Cambridge CB2 1GA, England.; Evans, RM (corresponding author), Salk Inst Biol Studies, Howard Hughes Med Inst, 10010 N Torrey Pines Rd, La Jolla, CA 92037 USA.
EM gie20@cam.ac.uk; evans@salk.edu
RI Evans, Ronald/AAF-4001-2019
OI Evans, Ronald/0000-0002-9986-5965; Evan, Gerard/0000-0003-0412-1216;
   Hah, Nasun/0000-0003-1509-2799
FU Stand Up To Cancer-Cancer Research UK-Lustgarten Foundation Pancreatic
   Cancer Dream Team research grant [SU2C-AACR-DT-20-16]; Lustgarten
   Foundation; Freeburg Foundation; Cancer Research UKCancer Research UK
   [A12077]
FX R.M. Evans and G.I. Evan are supported in part by a Stand Up To
   Cancer-Cancer Research UK-Lustgarten Foundation Pancreatic Cancer Dream
   Team research grant (grant number: SU2C-AACR-DT-20-16). Research grants
   were administered by the American Association for Cancer Research, the
   scientific partner of SU2C. R.M. Evans is supported by grants from the
   Lustgarten Foundation and the Freeburg Foundation. G.I. Evan was also
   supported by Cancer Research UK (program grant A12077).
CR Ahmadiyeh N, 2010, P NATL ACAD SCI USA, V107, P9742, DOI 10.1073/pnas.0910668107
   Apte MV, 2013, GASTROENTEROLOGY, V144, P1210, DOI 10.1053/j.gastro.2012.11.037
   Bailey P, 2016, NATURE, V531, P47, DOI 10.1038/nature16965
   Bandopadhayay P, 2014, CLIN CANCER RES, V20, P912, DOI 10.1158/1078-0432.CCR-13-2281
   Belkina AC, 2013, J IMMUNOL, V190, P3670, DOI 10.4049/jimmunol.1202838
   Bulger M, 2011, CELL, V144, P327, DOI 10.1016/j.cell.2011.01.024
   Chang DK, 2014, CURR OPIN GENET DEV, V24, P74, DOI 10.1016/j.gde.2013.12.001
   Chapuy B, 2013, CANCER CELL, V24, P777, DOI 10.1016/j.ccr.2013.11.003
   Chin L, 1999, NATURE, V400, P468, DOI 10.1038/22788
   Clark CE, 2007, CANCER RES, V67, P9518, DOI 10.1158/0008-5472.CAN-07-0175
   Collins MA, 2012, PLOS ONE, V7, DOI 10.1371/journal.pone.0049707
   Collins MA, 2012, J CLIN INVEST, V122, P639, DOI 10.1172/JCI59227
   Creyghton MP, 2010, P NATL ACAD SCI USA, V107, P21931, DOI 10.1073/pnas.1016071107
   Delmore JE, 2011, CELL, V146, P903, DOI 10.1016/j.cell.2011.08.017
   Dreyer SB, 2017, CLIN CANCER RES, V23, P1638, DOI 10.1158/1078-0432.CCR-16-2411
   Felsher Dean W, 2010, Genes Cancer, V1, P597, DOI 10.1177/1947601910377798
   Fendrich V, 2008, GASTROENTEROLOGY, V135, P621, DOI 10.1053/j.gastro.2008.04.011
   Ferri E, 2016, BIOCHEM PHARMACOL, V106, P1, DOI 10.1016/j.bcp.2015.12.005
   Fowler T, 2014, PLOS ONE, V9, DOI 10.1371/journal.pone.0087003
   Garcia PL, 2016, ONCOGENE, V35, P833, DOI 10.1038/onc.2015.126
   Gore J, 2014, CANCER CELL, V25, P711, DOI 10.1016/j.ccr.2014.05.026
   Grayson AR, 2014, ONCOGENE, V33, P1736, DOI 10.1038/onc.2013.126
   Hah N, 2013, GENOME RES, V23, P1210, DOI 10.1101/gr.152306.112
   Herranz D, 2014, NAT MED, V20, P1130, DOI 10.1038/nm.3665
   Hessmann E, 2016, ONCOGENE, V35, P1609, DOI 10.1038/onc.2015.216
   Hingorani SR, 2003, CANCER CELL, V4, P437, DOI 10.1016/S1535-6108(03)00309-X
   Hnisz D, 2013, CELL, V155, P934, DOI 10.1016/j.cell.2013.09.053
   Hruban RH, 2006, CANCER RES, V66, P95, DOI 10.1158/0008-5472.CAN-05-2168
   Ivashkiv LB, 2014, NAT REV IMMUNOL, V14, P36, DOI 10.1038/nri3581
   Jackson EL, 2001, GENE DEV, V15, P3243, DOI 10.1101/gad.943001
   Johnson BA, 2017, CLIN CANCER RES, V23, P1656, DOI 10.1158/1078-0432.CCR-16-2318
   Jones PA, 2016, NAT REV GENET, V17, P630, DOI 10.1038/nrg.2016.93
   Khan YM, 2014, PLOS ONE, V9, DOI 10.1371/journal.pone.0095051
   Kloppel G, 2007, MODERN PATHOL, V20, pS113, DOI 10.1038/modpathol.3800690
   Kloppel G, 2009, ARCH PATHOL LAB MED, V133, P382, DOI 10.1043/1543-2165-133.3.382
   Knoepfler PS, 2006, EMBO J, V25, P2723, DOI 10.1038/sj.emboj.7601152
   LAND H, 1983, NATURE, V304, P596, DOI 10.1038/304596a0
   Lee JJ, 2014, P NATL ACAD SCI USA, V111, pE3091, DOI 10.1073/pnas.1411679111
   Loven J, 2013, CELL, V153, P320, DOI 10.1016/j.cell.2013.03.036
   Manji GA, 2017, CLIN CANCER RES, V23, P1670, DOI 10.1158/1078-0432.CCR-16-2319
   Mazur PK, 2015, NAT MED, V21, P1163, DOI 10.1038/nm.3952
   McAllister F, 2014, CANCER CELL, V25, P621, DOI 10.1016/j.ccr.2014.03.014
   McMahon SB, 2000, MOL CELL BIOL, V20, P556, DOI 10.1128/MCB.20.2.556-562.2000
   Natoli G, 2012, ANNU REV GENET, V46, P1, DOI 10.1146/annurev-genet-110711-155459
   NIH, EX ENT TREAT PAT REC
   Ozdemir BC, 2014, CANCER CELL, V25, P719, DOI 10.1016/j.ccr.2014.04.005
   Olive KP, 2009, SCIENCE, V324, P1457, DOI 10.1126/science.1171362
   Parker SCJ, 2013, P NATL ACAD SCI USA, V110, P17921, DOI 10.1073/pnas.1317023110
   Pelengaris S, 2002, CELL, V109, P321, DOI 10.1016/S0092-8674(02)00738-9
   Plank JL, 2014, MOL CELL, V55, P5, DOI 10.1016/j.molcel.2014.06.015
   Podsypanina K, 2008, P NATL ACAD SCI USA, V105, P5242, DOI 10.1073/pnas.0801197105
   Prior IA, 2012, CANCER RES, V72, P2457, DOI 10.1158/0008-5472.CAN-11-2612
   Rahl PB, 2010, CELL, V141, P432, DOI 10.1016/j.cell.2010.03.030
   Rasheed Z. A., 2012, PANCREATIC CANC TUMO
   Rhim AD, 2014, CANCER CELL, V25, P735, DOI 10.1016/j.ccr.2014.04.021
   Sahai V, 2014, MOL CANCER THER, V13, P1907, DOI 10.1158/1535-7163.MCT-13-0925
   Schleger C, 2002, MODERN PATHOL, V15, P462, DOI 10.1038/modpathol.3880547
   Siegel RL, 2017, CA-CANCER J CLIN, V67, P7, DOI 10.3322/caac.21387
   Sodir NM, 2011, ONCOTARGET, V2, P1307
   Sodir NM, 2011, GENE DEV, V25, P907, DOI 10.1101/gad.2038411
   Soucek L, 2008, NATURE, V455, P679, DOI 10.1038/nature07260
   Soucek L, 2013, GENE DEV, V27, P504, DOI 10.1101/gad.205542.112
   Strobel O, 2010, GASTROENTEROLOGY, V138, P1166, DOI 10.1053/j.gastro.2009.12.005
   Tansey W.P., 2014, NEW J SCI, V2014, P1, DOI DOI 10.1155/2014/757534
   Tran PT, 2008, PLOS ONE, V3, DOI 10.1371/journal.pone.0002125
   Ullius A, 2014, NUCLEIC ACIDS RES, V42, P6901, DOI 10.1093/nar/gku312
   Virchow R., 1859, CELLULARPATHOLOGIE I
   Watt J, 2014, ONCOIMMUNOLOGY, V2
   Whyte WA, 2013, CELL, V153, P307, DOI 10.1016/j.cell.2013.03.035
   Wormann SM, 2014, ONCOGENE, V33, P2956, DOI 10.1038/onc.2013.257
   Xu WY, 2016, GENET EPIGENETICS, V8, P43, DOI 10.4137/GEG.S32160
   Zentner GE, 2011, GENOME RES, V21, P1273, DOI 10.1101/gr.122382.111
NR 72
TC 21
Z9 21
U1 0
U2 21
PU AMER ASSOC CANCER RESEARCH
PI PHILADELPHIA
PA 615 CHESTNUT ST, 17TH FLOOR, PHILADELPHIA, PA 19106-4404 USA
SN 1078-0432
EI 1557-3265
J9 CLIN CANCER RES
JI Clin. Cancer Res.
PD APR 1
PY 2017
VL 23
IS 7
BP 1647
EP 1655
DI 10.1158/1078-0432.CCR-16-3275
PG 9
WC Oncology
SC Oncology
GA EQ7KK
UT WOS:000398262700005
PM 28373363
OA Green Accepted, Bronze
DA 2020-11-03
ER

PT J
AU Totti, S
   Vernardis, SI
   Meira, L
   Perez-Mancere, PA
   Costello, E
   Greenhalf, W
   Palmer, D
   Neoptolemos, J
   Mantalaris, A
   Velliou, EG
AF Totti, Stella
   Vernardis, Spyros I.
   Meira, Lisiane
   Perez-Mancere, Pedro A.
   Costello, Eithne
   Greenhalf, William
   Palmer, Daniel
   Neoptolemos, John
   Mantalaris, Athanasios
   Velliou, Eirini G.
TI Designing a bio-inspired biomimetic in vitro system for the optimization
   of ex vivo studies of pancreatic cancer
SO DRUG DISCOVERY TODAY
LA English
DT Review
ID 3-DIMENSIONAL CELL-CULTURE; SHOCK-PROTEIN 27; PHASE-III TRIAL;
   EXTRACELLULAR-MATRIX; ADJUVANT CHEMOTHERAPY; FOLINIC ACID; TUMOR-CELLS;
   DUCTAL ADENOCARCINOMA; NUTRIENT DEPRIVATION; POLYMERIC SYSTEMS
AB Pancreatic cancer is one of the most aggressive and lethal human malignancies. Drug therapies and radiotherapy are used for treatment as adjuvants to surgery, but outcomes remain disappointing. Advances in tissue engineering suggest that 3D cultures can reflect the in vivo tumor microenvironment and can guarantee a physiological distribution of oxygen, nutrients, and drugs, making them promising low-cost tools for therapy development. Here, we review crucial structural and environmental elements that should be considered for an accurate design of an ex vivo platform for studies of pancreatic cancer. Furthermore, we propose environmental stress response biomarkers as platform readouts for the efficient control and further prediction of the pancreatic cancer response to the environmental and treatment input.
C1 [Totti, Stella; Velliou, Eirini G.] Univ Surrey, Bioproc & Biochem Engn Grp BioProChem, Dept Chem & Proc Engn, Guildford GU2 7XH, Surrey, England.
   [Vernardis, Spyros I.; Mantalaris, Athanasios] Imperial Coll London, BSEL, Dept Chem Engn, London SW7 2AZ, England.
   [Meira, Lisiane] Univ Surrey, Dept Clin & Expt Med, Guildford GU2 7XH, Surrey, England.
   [Perez-Mancere, Pedro A.; Costello, Eithne; Palmer, Daniel; Neoptolemos, John] Univ Liverpool, Dept Mol & Clin Canc Med, Daulby St, Liverpool L69 3GA, Merseyside, England.
   [Costello, Eithne; Greenhalf, William; Neoptolemos, John] Univ Liverpool, NIHR Liverpool Pancreas Biomed Res Unit, Daulby St, Liverpool L69 3GA, Merseyside, England.
RP Velliou, EG (corresponding author), Univ Surrey, Bioproc & Biochem Engn Grp BioProChem, Dept Chem & Proc Engn, Guildford GU2 7XH, Surrey, England.
EM e.velliou@surrey.ac.uk
RI Meira, Lisiane/AAA-4326-2020; Greenhalf, William/A-2680-2013
OI Vernardis, Spyros/0000-0002-3946-1686; Velliou,
   Eirini/0000-0003-3313-4446; Costello, Eithne/0000-0002-0104-8992;
   Neoptolemos, John/0000-0002-6201-7399
FU Department of Chemical and Process Engineering of the University of
   Surrey; University of Surrey [IAA-KN9149C]; IAA-EPSRC [RN0281J]; Royal
   SocietyRoyal Society of London; Department of Chemical and Process
   Engineering of the University of Surrey; University of Surrey
   [IAA-KN9149C]; IAA-EPSRC [RN0281J]; Royal SocietyRoyal Society of
   London; Cancer Research UKCancer Research UK [8968, 15957, 16812]
   Funding Source: Researchfish; National Institute for Health
   ResearchNational Institute for Health Research (NIHR) [NF-SI-0510-10126]
   Funding Source: Researchfish
FX This work was supported by the Department of Chemical and Process
   Engineering of the University of Surrey as well as an Impact
   Acceleration Grant (IAA-KN9149C) of the University of Surrey, an
   IAA-EPSRC Grant (RN0281J), and the Royal Society.
CR Ahmed EM, 2015, J ADV RES, V6, P105, DOI 10.1016/j.jare.2013.07.006
   Akakura N, 2001, CANCER RES, V61, P6548
   American Cancer Society, 2016, CANC FACTS FIGS
   Anastasov N, 2015, BMC CANCER, V15, DOI 10.1186/s12885-015-1481-9
   Antoni D, 2015, INT J MOL SCI, V16, P5517, DOI 10.3390/ijms16035517
   Arrigo AP, 2007, FEBS LETT, V581, P3665, DOI 10.1016/j.febslet.2007.04.033
   Asghar W, 2015, MATER TODAY, V18, P539, DOI 10.1016/j.mattod.2015.05.002
   Assogna M., 2013, ONCOTHERM J, V7, P116
   Baker LA, 2016, TRENDS CANCER, V2, P176, DOI 10.1016/j.trecan.2016.03.004
   Bathe OF, 2011, CANCER EPIDEM BIOMAR, V20, P140, DOI 10.1158/1055-9965.EPI-10-0712
   Beger RD, 2006, METABOLOMICS, V2, P125, DOI 10.1007/s11306-006-0026-2
   Bertout JA, 2008, NAT REV CANCER, V8, P967, DOI 10.1038/nrc2540
   Birgersdotter A, 2005, SEMIN CANCER BIOL, V15, P405, DOI 10.1016/j.semcancer.2005.06.009
   Blanco TM, 2010, BIOMATERIALS, V31, P2243, DOI 10.1016/j.biomaterials.2009.11.094
   Boj SF, 2016, MOL CELL ONCOL, V3, DOI 10.1080/23723556.2015.1014757
   Boj SF, 2015, CELL, V160, P324, DOI 10.1016/j.cell.2014.12.021
   Breslin S, 2013, DRUG DISCOV TODAY, V18, P240, DOI 10.1016/j.drudis.2012.10.003
   Burdett E, 2010, TISSUE ENG PART B-RE, V16, P351, DOI 10.1089/ten.TEB.2009.0676
   Cairns RA, 2011, NAT REV CANCER, V11, P85, DOI 10.1038/nrc2981
   Cascinu S, 2010, ANN ONCOL, V21, pv55, DOI 10.1093/annonc/mdq165
   Cesarz Z, 2016, STEM CELLS INT, V2016, DOI 10.1155/2016/9176357
   Chand S, 2016, INT J BIOL SCI, V12, P273, DOI 10.7150/ijbs.14951
   Cheng ZX, 2014, ONCOL REP, V31, P1891, DOI 10.3892/or.2014.3022
   Chiu HW, 2015, CANCER LETT, V365, P229, DOI 10.1016/j.canlet.2015.05.025
   Conroy T, 2011, NEW ENGL J MED, V364, P1817, DOI 10.1056/NEJMoa1011923
   Cukierman E, 2002, CURR OPIN CELL BIOL, V14, P633, DOI 10.1016/S0955-0674(02)00364-2
   Cunningham D, 2009, J CLIN ONCOL, V27, P5513, DOI 10.1200/JCO.2009.24.2446
   Dahan L, 2010, GUT, V59, P1527, DOI 10.1136/gut.2010.216135
   Dai ZJ, 2013, INT J MOL SCI, V14, P273, DOI 10.3390/ijms14010273
   Debnath J, 2005, NAT REV CANCER, V5, P675, DOI 10.1038/nrc1695
   Dewhirst MW, 2008, NAT REV CANCER, V8, P425, DOI 10.1038/nrc2397
   Dhandayuthapani B., 2011, INT J POLYM SCI, V105, P431
   Donadelli M, 2011, CELL DEATH DIS, V2, DOI 10.1038/cddis.2011.36
   Edmondson R, 2014, ASSAY DRUG DEV TECHN, V12, P207, DOI 10.1089/adt.2014.573
   El-Sherbiny Ibrahim M, 2013, Glob Cardiol Sci Pract, V2013, P316, DOI 10.5339/gcsp.2013.38
   Erickson LA, 2015, DRUG DES DEV THER, V9, DOI 10.2147/DDDT.S80888
   Fennema E, 2013, TRENDS BIOTECHNOL, V31, P108, DOI 10.1016/j.tibtech.2012.12.003
   Fiehn O, 2002, PLANT MOL BIOL, V48, P155, DOI 10.1023/A:1013713905833
   Foty R, 2011, JOVE-J VIS EXP, DOI 10.3791/2720
   Fuentes-Gari M, 2015, COMPUT CHEM ENG, V81, P80, DOI 10.1016/j.compchemeng.2015.03.008
   Fujii S, 2008, CANCER SCI, V99, P1813, DOI 10.1111/j.1349-7006.2008.00893.x
   Funel N., 2008, J PANCREAS S, V9, P810
   Garrido C, 2006, CELL CYCLE, V5, P2592, DOI 10.4161/cc.5.22.3448
   Gaspar D, 2016, DRUG DISCOV TODAY, V21, P1341, DOI 10.1016/j.drudis.2016.08.007
   GEORGOPOULOS C, 1993, ANNU REV CELL BIOL, V9, P601, DOI 10.1146/annurev.cellbio.9.1.601
   Gress TM, 1998, DIGESTION, V59, P625, DOI 10.1159/000007567
   Guillaumond F, 2013, P NATL ACAD SCI USA, V110, P3919, DOI 10.1073/pnas.1219555110
   Guo JY, 2011, GENE DEV, V25, P460, DOI 10.1101/gad.2016311
   Guo Y, 2015, J CELL MOL MED, V19, P340, DOI 10.1111/jcmm.12444
   Hashimoto D, 2014, EUR J CANCER, V50, P1382, DOI 10.1016/j.ejca.2014.01.011
   He CC, 2009, ANNU REV GENET, V43, P67, DOI 10.1146/annurev-genet-102808-114910
   He QY, 2013, INT J NANOMED, V8, P1167, DOI 10.2147/IJN.S42464
   Heinemann V, 2013, GUT, V62, P751, DOI 10.1136/gutjnl-2012-302759
   Herreros-Villanueva M, 2016, ANN TRANSL MED, V4, DOI 10.21037/atm.2016.03.44
   Hoffman AS, 2002, ADV DRUG DELIVER REV, V54, P3, DOI 10.1016/j.addr.2012.09.010
   Holbeck SL, 2004, EUR J CANCER, V40, P785, DOI 10.1016/j.ejca.2003.11.022
   Huang ZQ, 2011, CURR PHARM DESIGN, V17, P2221, DOI 10.2174/138161211796957427
   Hutmacher DW, 2001, J BIOMAT SCI-POLYM E, V12, P107, DOI 10.1163/156856201744489
   Izuishi K, 2000, CANCER RES, V60, P6201
   Johnson JI, 2001, BRIT J CANCER, V84, P1424, DOI 10.1054/bjoc.2001.1796
   KAMISAWA T, 1995, PANCREAS, V11, P345, DOI 10.1097/00006676-199511000-00005
   Kamphorst JJ, 2015, CANCER RES, V75, P544, DOI 10.1158/0008-5472.CAN-14-2211
   Kanani H, 2008, J CHROMATOGR B, V871, P191, DOI 10.1016/j.jchromb.2008.04.049
   Kang R, 2014, CELL DEATH DIS, V5, DOI 10.1038/cddis.2014.445
   Kang R, 2012, AM J CANCER RES, V2, P383
   Kang R, 2011, ANTIOXID REDOX SIGN, V15, P2175, DOI 10.1089/ars.2010.3378
   Kaur P, 2012, INT J MASS SPECTROM, V310, P44, DOI 10.1016/j.ijms.2011.11.005
   Ki CS, 2014, BIOMATERIALS, V35, P9668, DOI 10.1016/j.biomaterials.2014.08.014
   Ki CS, 2013, BIOMACROMOLECULES, V14, P3017, DOI 10.1021/bm4004496
   Kim JB, 2005, SEMIN CANCER BIOL, V15, P365, DOI 10.1016/j.semcancer.2005.05.002
   Kim SE, 2015, BIOCHEM BIOPH RES CO, V463, P205, DOI 10.1016/j.bbrc.2015.05.022
   Kim SH, 2011, J ENDOCRINOL, V209, P139, DOI 10.1530/JOE-10-0377
   Kitada T, 2003, HISTOPATHOLOGY, V43, P550, DOI 10.1111/j.1365-2559.2003.01733.x
   Kizaka-Kondoh S, 2009, CLIN CANCER RES, V15, P3433, DOI 10.1158/1078-0432.CCR-08-2267
   Kleeff J, 2016, NAT REV DIS PRIMERS, V2, DOI 10.1038/nrdp.2016.22
   Knight E, 2015, J ANAT, V227, P746, DOI 10.1111/joa.12257
   Kobayashi T, 2013, CANCER EPIDEM BIOMAR, V22, P571, DOI 10.1158/1055-9965.EPI-12-1033
   Koshkina NV, 2014, CANCER-AM CANCER SOC, V120, P480, DOI 10.1002/cncr.28453
   Lee J, 2008, TISSUE ENG PART B-RE, V14, P61, DOI 10.1089/teb.2007.0150
   Liao Q, 2001, FEBS LETT, V503, P151, DOI 10.1016/S0014-5793(01)02728-4
   LINDQUIST S, 1988, ANNU REV GENET, V22, P631, DOI 10.1146/annurev.ge.22.120188.003215
   Liu QH, 2012, MOL MED REP, V6, P767, DOI 10.3892/mmr.2012.1013
   Longati P, 2013, BMC CANCER, V13, DOI 10.1186/1471-2407-13-95
   Lu J, 2004, CANCER SCI, V95, P547, DOI 10.1111/j.1349-7006.2004.tb03247.x
   Lu PF, 2012, J CELL BIOL, V196, P395, DOI 10.1083/jcb.201102147
   Maftouh M, 2014, BRIT J CANCER, V110, P172, DOI 10.1038/bjc.2013.681
   Martens P, 2000, POLYMER, V41, P7715, DOI 10.1016/S0032-3861(00)00123-3
   Matsuda Y, 2010, MED MOL MORPHOL, V43, P211, DOI 10.1007/s00795-010-0497-0
   Matsusaki M, 2014, ADV DRUG DELIVER REV, V74, P95, DOI 10.1016/j.addr.2014.01.003
   Mizumoto K, 2002, J RADIAT RES, V43, P43, DOI 10.1269/jrr.43.43
   Mocan T, 2014, J CANCER, V5, P679, DOI 10.7150/jca.9481
   Momose I, 2010, BIOCHEM BIOPH RES CO, V392, P460, DOI 10.1016/j.bbrc.2010.01.050
   Mooney DJ, 1997, J BIOMED MATER RES, V37, P413, DOI 10.1002/(SICI)1097-4636(19971205)37:3<413::AID-JBM12>3.0.CO;2-C
   Mori-Iwamoto S, 2007, INT J ONCOL, V31, P1345
   Mori-Iwamoto S, 2008, MOL MED REP, V1, P429
   Mukubou H, 2010, INT J ONCOL, V37, P821, DOI 10.3892/ijo_00000732
   Napoli C, 2012, J PROTEOME RES, V11, P1274, DOI 10.1021/pr200960u
   Nath S, 2016, PHARMACOL THERAPEUT, V163, P94, DOI 10.1016/j.pharmthera.2016.03.013
   Nelson CM, 2006, ANNU REV CELL DEV BI, V22, P287, DOI 10.1146/annurev.cellbio.22.010305.104315
   Neoptolemos JP, 2009, BRIT J CANCER, V100, P246, DOI 10.1038/sj.bjc.6604838
   Neoptolemos J.P., 2017, LANCET IN PRESS
   Neoptolemos JP, 2010, JAMA-J AM MED ASSOC, V304, P1073, DOI 10.1001/jama.2010.1275
   Nielsen MFB, 2016, WORLD J GASTROENTERO, V22, P2678, DOI 10.3748/wjg.v22.i9.2678
   Nyga A, 2011, J CELL COMMUN SIGNAL, V5, P239, DOI 10.1007/s12079-011-0132-4
   O'Brien FJ, 2011, MATER TODAY, V14, P88, DOI 10.1016/S1369-7021(11)70058-X
   Oettle H, 2013, JAMA-J AM MED ASSOC, V310, P1473, DOI 10.1001/jama.2013.279201
   Ohguri T, 2008, RADIAT MED, V26, P587, DOI 10.1007/s11604-008-0279-y
   Oonishi K, 2012, RADIOTHER ONCOL, V105, P258, DOI 10.1016/j.radonc.2012.08.009
   Ouriemchi EM, 2000, COMPUT THEOR POLYM S, V10, P391, DOI 10.1016/S1089-3156(00)00003-9
   OuYang D, 2011, APPL BIOCHEM BIOTECH, V165, P148, DOI 10.1007/s12010-011-9240-0
   Pan D, 2014, REND LINCEI-SCI FIS, V25, pS81, DOI 10.1007/s12210-013-0260-2
   Pandol S, 2009, CLIN GASTROENTEROL H, V7, pS44, DOI 10.1016/j.cgh.2009.07.039
   Pardo R, 2010, PANCREATOLOGY, V10, P19, DOI 10.1159/000264680
   Peppas NA, 2000, EUR J PHARM BIOPHARM, V50, P27, DOI 10.1016/S0939-6411(00)00090-4
   Pickup MW, 2014, EMBO REP, V15, P1243, DOI 10.15252/embr.201439246
   Porcelli L, 2013, MOL ONCOL, V7, P308, DOI 10.1016/j.molonc.2012.10.002
   Raza A, 2013, BIOMATERIALS, V34, P5117, DOI 10.1016/j.biomaterials.2013.03.086
   Ricci C., 2013, OA TISSUE ENG, V1, P4, DOI DOI 10.13172/2052-9643-1-1-607
   Ricci Claudio, 2014, Biomatter, V4, pe955386, DOI 10.4161/21592527.2014.955386
   Russell RC, 2014, CELL RES, V24, P42, DOI 10.1038/cr.2013.166
   Saha K, 2007, CURR OPIN CHEM BIOL, V11, P381, DOI 10.1016/j.cbpa.2007.05.030
   SAWHNEY AS, 1993, MACROMOLECULES, V26, P581, DOI 10.1021/ma00056a005
   Schafer C, 2012, J CELL MOL MED, V16, P1776, DOI 10.1111/j.1582-4934.2011.01473.x
   Schlie-Wolter S, 2013, EXP CELL RES, V319, P1553, DOI 10.1016/j.yexcr.2013.03.016
   Schwartz DL, 2010, MOL CANCER THER, V9, P2057, DOI 10.1158/1535-7163.MCT-09-0768
   Sempere LF, 2011, CANCER BIOL THER, V12, P198, DOI 10.4161/cbt.12.3.15979
   Shamir ER, 2014, NAT REV MOL CELL BIO, V15, P647, DOI 10.1038/nrm3873
   Shibamoto Y, 2000, RADIOTHER ONCOL, V56, P265, DOI 10.1016/S0167-8140(00)00181-X
   Siegel RL, 2016, CA-CANCER J CLIN, V66, P7, DOI 10.3322/caac.21332
   Simon KA, 2016, BIOMATERIALS, V95, P47, DOI 10.1016/j.biomaterials.2016.03.002
   Sittampalam S, 2015, ASSAY DRUG DEV TECHN, V13, P254, DOI 10.1089/adt.2015.29001.rtd
   Sugimoto M, 2010, METABOLOMICS, V6, P78, DOI 10.1007/s11306-009-0178-y
   Tanida I, 2011, MICROBIOL IMMUNOL, V55, P1, DOI 10.1111/j.1348-0421.2010.00271.x
   Tesiram YA, 2012, PANCREAS, V41, P474, DOI 10.1097/MPA.0b013e31822a708c
   Tibbitt MW, 2009, BIOTECHNOL BIOENG, V103, P655, DOI 10.1002/bit.22361
   Totti S., 2016, EUR CELLS MATER, V31, P441
   Ueda JY, 2014, DRUG DES DEV THER, V8, P39, DOI 10.2147/DDDT.S52168
   Uesaka K, 2016, LANCET, V388, P248, DOI 10.1016/S0140-6736(16)30583-9
   Urayama S, 2010, RAPID COMMUN MASS SP, V24, P613, DOI 10.1002/rcm.4420
   Van Cutsem E, 2009, J CLIN ONCOL, V27, P2231, DOI 10.1200/JCO.2008.20.0238
   Velliou E.G., 2014, MALTA J HLTH SCI, V1, P29
   Velliou E, 2014, COMPUT-AIDED CHEM EN, V34, P225
   Velliou EG, 2015, BIOPROC BIOSYST ENG, V38, P1589, DOI 10.1007/s00449-015-1401-z
   Villasante A, 2015, EXPERT OPIN DRUG DIS, V10, P257, DOI 10.1517/17460441.2015.1009442
   Von Hoff DD, 2013, NEW ENGL J MED, V369, P1691, DOI 10.1056/NEJMoa1304369
   Voskoglou-Nomikos T, 2003, CLIN CANCER RES, V9, P4227
   Waghray M, 2013, CURR OPIN GASTROEN, V29, P537, DOI 10.1097/MOG.0b013e328363affe
   Wang XH, 2013, J BIOTECHNOL, V166, P166, DOI 10.1016/j.jbiotec.2013.05.008
   Wang YJ, 2014, PLOS ONE, V9, DOI [10.1371/journal.pone.0085234, 10.1371/journal.pone.0110024]
   Watanabe M., 2012, J MOL BIOMARK DIAGN, V3, pS3
   Weaver VM, 1997, J CELL BIOL, V137, P231, DOI 10.1083/jcb.137.1.231
   Wen Z, 2013, BRAZ J MED BIOL RES, V46, P634, DOI 10.1590/1414-431X20132647
   Whatcott C.J., 2012, PANCREATIC CANC TUMO
   Wishart DS, 2016, METABOLITES, V6, DOI 10.3390/metabo6010010
   Wishart DS, 2013, NUCLEIC ACIDS RES, V41, pD801, DOI 10.1093/nar/gks1065
   Xie DH, 2015, GENES DIS, V2, P133, DOI 10.1016/j.gendis.2015.01.002
   Xu F, 2007, CYTOTECHNOLOGY, V54, P135, DOI 10.1007/s10616-007-9065-4
   Yachida S, 2009, ARCH PATHOL LAB MED, V133, P413, DOI 10.1043/1543-2165-133.3.413
   Yamada KM, 2007, CELL, V130, P601, DOI 10.1016/j.cell.2007.08.006
   Yang SH, 2011, GENE DEV, V25, P717, DOI 10.1101/gad.2016111
   Yokoi K, 2004, CLIN CANCER RES, V10, P2299, DOI 10.1158/1078-0432.CCR-03-0488
   Yuen A, 2014, HYPOXIA, V2, P91, DOI 10.2147/HP.S52636
   Zanoni M, 2016, SCI REP-UK, V6, DOI 10.1038/srep19103
   Zhang L., 2015, OXID MED CELL LONGEV, V2016
NR 164
TC 6
Z9 6
U1 1
U2 13
PU ELSEVIER SCI LTD
PI OXFORD
PA THE BOULEVARD, LANGFORD LANE, KIDLINGTON, OXFORD OX5 1GB, OXON, ENGLAND
SN 1359-6446
EI 1878-5832
J9 DRUG DISCOV TODAY
JI Drug Discov. Today
PD APR
PY 2017
VL 22
IS 4
BP 690
EP 701
PG 12
WC Pharmacology & Pharmacy
SC Pharmacology & Pharmacy
GA EV2PG
UT WOS:000401597000009
PM 28153670
OA Green Accepted
DA 2020-11-03
ER

PT J
AU Khan, MA
   Azim, S
   Zubair, H
   Bhardwaj, A
   Patel, GK
   Khushman, M
   Singh, S
   Singh, AP
AF Khan, Mohammad Aslam
   Azim, Shafquat
   Zubair, Haseeb
   Bhardwaj, Arun
   Patel, Girijesh Kumar
   Khushman, Moh'd
   Singh, Seema
   Singh, Ajay Pratap
TI Molecular Drivers of Pancreatic Cancer Pathogenesis: Looking Inward to
   Move Forward
SO INTERNATIONAL JOURNAL OF MOLECULAR SCIENCES
LA English
DT Review
DE pancreatic ductal adenocarcinoma; molecular pathogenesis; tumor
   microenvironment; non-coding RNAs; mutations; microRNA
ID NF-KAPPA-B; TUMOR-SUPPRESSOR GENE; EPITHELIAL-MESENCHYMAL TRANSITION;
   DUCTAL ADENOCARCINOMA CELLS; GROWTH-FACTOR-ALPHA; STELLATE CELLS;
   DOWN-REGULATION; HEREDITARY PANCREATITIS; SIGNALING PATHWAYS; MUTATION
   CARRIERS
AB Pancreatic cancer (PC) continues to rank among the most lethal cancers. The consistent increase in incidence and mortality has made it the seventh leading cause of cancer-associated deaths globally and the third in the United States. The biggest challenge in combating PC is our insufficient understanding of the molecular mechanism(s) underlying its complex biology. Studies during the last several years have helped identify several putative factors and events, both genetic and epigenetic, as well as some deregulated signaling pathways, with implications in PC onset and progression. In this review article, we make an effort to summarize our current understanding of molecular and cellular events involved in the pathogenesis of pancreatic malignancy. Specifically, we provide up-to-date information on the genetic and epigenetic changes that occur during the initiation and progression of PC and their functional involvement in the pathogenic processes. We also discuss the impact of the tumor microenvironment on the molecular landscape of PC and its role in aggressive disease progression. It is envisioned that a better understanding of these molecular factors and the mechanisms of their actions can help unravel novel diagnostic and prognostic biomarkers and can also be exploited for future targeted therapies.
C1 [Khan, Mohammad Aslam; Azim, Shafquat; Zubair, Haseeb; Bhardwaj, Arun; Patel, Girijesh Kumar; Singh, Seema; Singh, Ajay Pratap] Univ S Alabama, Mitchell Canc Inst, Dept Oncol Sci, Mobile, AL 36604 USA.
   [Khushman, Moh'd] Univ S Alabama, Mitchell Canc Inst, Dept Interdisciplinary Clin Oncol, Mobile, AL 36604 USA.
   [Singh, Seema; Singh, Ajay Pratap] Univ S Alabama, Coll Med, Dept Biochem & Mol Biol, Mobile, AL 36604 USA.
RP Singh, AP (corresponding author), Univ S Alabama, Mitchell Canc Inst, Dept Oncol Sci, Mobile, AL 36604 USA.; Singh, AP (corresponding author), Univ S Alabama, Coll Med, Dept Biochem & Mol Biol, Mobile, AL 36604 USA.
EM makhan@health.southalabama.edu; sazim@health.southalabama.edu;
   hzubair@health.southalabama.edu; abhardwaj@health.southalabama.edu;
   gpatel@health.southalabama.edu; mmkhushman@health.southalabama.edu;
   seemasingh@health.southalabama.edu; asingh@health.southalabama.edu
RI Singh, Ajay/AAF-4414-2020
OI Singh, Ajay/0000-0003-3492-6330; Zubair, Haseeb/0000-0002-2340-592X;
   Khushman, Moh'd/0000-0002-3095-5073
FU National Institute of Health (NIH)United States Department of Health &
   Human ServicesNational Institutes of Health (NIH) - USA [R01CA175772];
   University of South Alabama Mitchell Cancer Institute
FX This work was supported in part by National Institute of Health (NIH)
   grants to Ajay Pratap Singh (R01CA175772). The authors have also
   received funding and resource support from the University of South
   Alabama Mitchell Cancer Institute.
CR Ahmad Aamir, 2016, Noncoding RNA Res, V1, P1, DOI 10.1016/j.ncrna.2016.12.001
   Ahmad Aamir, 2013, ISRN Oncol, V2013, P290568, DOI 10.1155/2013/290568
   Allison Malorye, 2012, Nat Biotechnol, V30, P203, DOI 10.1038/nbt0312-203
   Apte MV, 1999, GUT, V44, P534, DOI 10.1136/gut.44.4.534
   Ardito CM, 2012, CANCER CELL, V22, P304, DOI 10.1016/j.ccr.2012.07.024
   Are C, 2016, J SURG ONCOL, V114, P736, DOI 10.1002/jso.24410
   Arora S, 2013, J BIOL CHEM, V288, P21197, DOI 10.1074/jbc.M113.484576
   Asghar U, 2015, NAT REV DRUG DISCOV, V14, P130, DOI 10.1038/nrd4504
   Azim S, 2016, SCI REP-UK, V6, DOI 10.1038/srep28446
   Azzopardi S, 2016, NEOPLASIA, V18, P610, DOI 10.1016/j.neo.2016.08.003
   Badache A, 2001, CANCER RES, V61, P383
   Bai YY, 2016, MEDICINE, V95, DOI 10.1097/MD.0000000000002996
   Bailey JM, 2008, CLIN CANCER RES, V14, P5995, DOI 10.1158/1078-0432.CCR-08-0291
   Ballehaninna UK, 2013, TUMOR BIOL, V34, P3279, DOI 10.1007/s13277-013-1033-3
   Bao B, 2012, BBA-REV CANCER, V1825, P160, DOI 10.1016/j.bbcan.2011.11.002
   Bar-Eli M, 1999, PATHOBIOLOGY, V67, P12, DOI 10.1159/000028045
   Bhardwaj A, 2016, J BIOL CHEM, V291, P16263, DOI 10.1074/jbc.M116.732651
   Bhutia YD, 2013, PLOS ONE, V8, DOI 10.1371/journal.pone.0053436
   Biersack Bernhard, 2016, Noncoding RNA Res, V1, P51, DOI 10.1016/j.ncrna.2016.09.001
   Biswas S, 2017, PHARM THER
   Blackford A, 2009, CLIN CANCER RES, V15, P4674, DOI 10.1158/1078-0432.CCR-09-0227
   Blogowski W, 2014, PLOS ONE, V9, DOI 10.1371/journal.pone.0097613
   Boeck S, 2013, BRIT J CANCER, V108, P469, DOI 10.1038/bjc.2012.495
   Bournet B, 2016, EUR J CANCER, V54, P75, DOI 10.1016/j.ejca.2015.11.012
   Bye A, 2016, MED ONCOL, V33, DOI 10.1007/s12032-016-0768-2
   Calbo J, 2001, CANCER GENE THER, V8, P740, DOI 10.1038/sj.cgt.7700374
   Chen SL, 2008, CANCER BIOL THER, V7, P1793, DOI 10.4161/cbt.7.11.6840
   Chen YW, 2014, BMC CANCER, V14, DOI 10.1186/1471-2407-14-181
   Cheng YT, 2015, ONCOTARGET, V6, P10840, DOI 10.18632/oncotarget.3450
   Chou A, 2013, GENOME MED, V5, DOI 10.1186/gm482
   Collins MA, 2014, FRONT PHYSIOL, V4, DOI 10.3389/fphys.2013.00407
   Cook N, 2012, J EXP MED, V209, P437, DOI 10.1084/jem.20111923
   Costa-Silva B, 2015, NAT CELL BIOL, V17, P816, DOI 10.1038/ncb3169
   Coward J, 2011, CLIN CANCER RES, V17, P6083, DOI 10.1158/1078-0432.CCR-11-0945
   Cui SY, 2014, J CELL MOL MED, V18, P1913, DOI 10.1111/jcmm.12358
   De La O JP, 2009, CELL CYCLE, V8, P1860, DOI 10.4161/cc.8.12.8744
   De Toro J, 2015, FRONT IMMUNOL, V6, DOI 10.3389/fimmu.2015.00203
   di Magliano MP, 2006, GENE DEV, V20, P3161, DOI 10.1101/gad.1470806
   di Magliano MP, 2013, GASTROENTEROLOGY, V144, P1220, DOI 10.1053/j.gastro.2013.01.071
   di Magliano MP, 2003, NAT REV CANCER, V3, P903, DOI 10.1038/nrc1229
   Distler M, 2014, BIOMED RES INT, V2014, DOI 10.1155/2014/474905
   Donohoe CL, 2011, GASTROENT RES PRACT, V2011, DOI 10.1155/2011/601434
   Ebrahimi B, 2004, CANCER-AM CANCER SOC, V101, P2727, DOI 10.1002/cncr.20672
   Eser S, 2014, BRIT J CANCER, V111, P817, DOI 10.1038/bjc.2014.215
   Fauquette V, 2007, CARCINOGENESIS, V28, P2305, DOI 10.1093/carcin/bgm158
   Ferro R, 2014, WORLD J GASTROENTERO, V20, P10752, DOI 10.3748/wjg.v20.i31.10752
   Fogelman DR., 2017, SUPPORT CARE CANC
   Fornari F, 2008, ONCOGENE, V27, P5651, DOI 10.1038/onc.2008.178
   Fortis C, 1996, CANCER LETT, V104, P1, DOI 10.1016/0304-3835(96)04213-9
   FRIESS H, 1993, CANCER RES, V53, P2704
   FRIESS H, 1993, GASTROENTEROLOGY, V105, P1846, DOI 10.1016/0016-5085(93)91084-U
   Fujioka S, 2003, ONCOGENE, V22, P1365, DOI 10.1038/sj.onc.1206323
   Fujioka S, 2003, CLIN CANCER RES, V9, P346
   Gabay M., 2014, COLD SPRING HARB PER, V4
   Garrido-Laguna I, 2015, NAT REV CLIN ONCOL, V12, P319, DOI 10.1038/nrclinonc.2015.53
   Goggins M, 1996, CANCER RES, V56, P5360
   Golan T, 2014, BRIT J CANCER, V111, P1132, DOI 10.1038/bjc.2014.418
   GOLDSTEIN AM, 1995, NEW ENGL J MED, V333, P970, DOI 10.1056/NEJM199510123331504
   Greer JB, 2007, GUT, V56, P601, DOI 10.1136/gut.2006.101220
   Grunwald B, 2016, GASTROENTEROLOGY, V151, P1011, DOI 10.1053/j.gastro.2016.07.043
   Guerra C, 2013, MOL ONCOL, V7, P232, DOI 10.1016/j.molonc.2013.02.002
   Haber PS, 1999, AM J PATHOL, V155, P1087, DOI 10.1016/S0002-9440(10)65211-X
   Hahn SA, 1996, SCIENCE, V271, P350, DOI 10.1126/science.271.5247.350
   Hao K, 2013, ONCOL REP, V29, P1124, DOI 10.3892/or.2012.2210
   Herreros-Villanueva M, 2016, ANN TRANSL MED, V4, DOI 10.21037/atm.2016.03.44
   Hessmann E, 2016, ONCOGENE, V35, P1609, DOI 10.1038/onc.2015.216
   Hessmann E, 2017, GUT, V66, P168, DOI 10.1136/gutjnl-2016-312539
   Hezel AF, 2006, GENE DEV, V20, P1218, DOI 10.1101/gad.1415606
   Hidalgo M, 2010, NEW ENGL J MED, V362, P1605, DOI 10.1056/NEJMra0901557
   Hill R, 2010, CANCER RES, V70, P7114, DOI 10.1158/0008-5472.CAN-10-1649
   Hoffman B, 2008, ONCOGENE, V27, P6462, DOI 10.1038/onc.2008.312
   Hollander MC, 2011, NAT REV CANCER, V11, P289, DOI 10.1038/nrc3037
   Holmer R, 2014, HEPATOB PANCREAT DIS, V13, P371, DOI 10.1016/S1499-3872(14)60259-9
   Hoshino A, 2015, NATURE, V527, P329, DOI 10.1038/nature15756
   Hruban RH, 2000, CLIN CANCER RES, V6, P2969
   Hu P, 2015, INT J CLIN EXP PATHO, V8, P2638
   Iguchi Eriko, 2016, Yale Journal of Biology and Medicine, V89, P575
   Ilic M, 2016, WORLD J GASTROENTERO, V22, P9694, DOI 10.3748/wjg.v22.i44.9694
   Iqbal J, 2012, BRIT J CANCER, V107, P2005, DOI 10.1038/bjc.2012.483
   Ji Q, 2009, PLOS ONE, V4, DOI 10.1371/journal.pone.0006816
   Jiao F, 2014, ONCOL REP, V32, P2485, DOI 10.3892/or.2014.3518
   Jonckheere Nicolas, 2010, Cancers (Basel), V2, P1794, DOI 10.3390/cancers2041794
   Jones S, 2009, SCIENCE, V324, P217, DOI 10.1126/science.1171202
   Kanda M, 2012, GASTROENTEROLOGY, V142, P730, DOI 10.1053/j.gastro.2011.12.042
   Keklikoglou I, 2015, ONCOGENE, V34, P4867, DOI 10.1038/onc.2014.408
   Kelleher FC, 2011, CARCINOGENESIS, V32, P445, DOI 10.1093/carcin/bgq280
   Khan MA, 2015, ONCOTARGET, V6, P39140, DOI 10.18632/oncotarget.3784
   Khan S, 2014, ONCOTARGET, V5, P7599, DOI 10.18632/oncotarget.2281
   Khan S, 2013, CANCER RES, V73, P6541, DOI 10.1158/0008-5472.CAN-13-1288
   Khvalevsky EZ, 2013, P NATL ACAD SCI USA, V110, P20723, DOI 10.1073/pnas.1314307110
   Kigure Sonomi, 2006, Rinsho Byori, V54, P447
   Kim K, 2013, ONCOGENE, V32, P1616, DOI 10.1038/onc.2012.193
   King H, 2017, SCI REP-UK, V7, DOI 10.1038/srep42575
   Kitano A, 2013, PLOS ONE, V8, DOI 10.1371/journal.pone.0055289
   Kleeff J, 2016, NAT REV DIS PRIMERS, V2, DOI 10.1038/nrdp.2016.22
   Koenig A, 2010, GASTROENTEROLOGY, V138, P1189, DOI 10.1053/j.gastro.2009.10.045
   Kokkinakis DM, 2005, MOL CANCER THER, V4, P1338, DOI 10.1158/1535-7163.MCT-05-0141
   Kuo TL, 2016, ONCOGENE, V35, P2223, DOI 10.1038/onc.2015.284
   Lamb R, 2013, PLOS ONE, V8, DOI 10.1371/journal.pone.0067811
   Lee KH, 2009, PANCREATOLOGY, V9, P293, DOI 10.1159/000186051
   LEI SZ, 1995, INT J PANCREATOL, V17, P15
   Li ZH, 2015, J TRANSL MED, V13, DOI 10.1186/s12967-015-0442-z
   Liffers ST, 2011, LAB INVEST, V91, P1472, DOI 10.1038/labinvest.2011.99
   Liggett WH, 1998, J CLIN ONCOL, V16, P1197, DOI 10.1200/JCO.1998.16.3.1197
   Liu F, 1996, NATURE, V381, P620, DOI 10.1038/381620a0
   Liu JH, 2014, ASIAN PAC J CANCER P, V15, P2971, DOI 10.7314/APJCP.2014.15.7.2971
   Liu N, 2015, DIGEST DIS SCI, V60, P2000, DOI 10.1007/s10620-015-3588-x
   Liu PY, 2013, CELL DEATH DIFFER, V20, P503, DOI 10.1038/cdd.2012.147
   Lowenfels AB, 1997, J NATL CANCER I, V89, P442, DOI 10.1093/jnci/89.6.442
   Lu Z, 1997, DIGEST DIS SCI, V42, P2054, DOI 10.1023/A:1018814416903
   Luca M, 1997, AM J PATHOL, V151, P1105
   Ma CC, 2014, TUMOR BIOL, V35, P9163, DOI 10.1007/s13277-014-2185-5
   Ma J, 2013, PANCREAT DISORD THER, V3
   Ma J, 2015, ONCOTARGET, V6, P1740, DOI 10.18632/oncotarget.2714
   Maftouh M, 2014, NUCLEOS NUCLEOT NUCL, V33, P384, DOI 10.1080/15257770.2014.891741
   Makohon-Moore A, 2016, NAT REV CANCER, V16, P553, DOI 10.1038/nrc.2016.66
   Maniati E, 2011, J CLIN INVEST, V121, P4685, DOI 10.1172/JCI45797
   McCleary-Wheeler AL, 2012, MOL CARCINOGEN, V51, P25, DOI 10.1002/mc.20827
   Melo SA, 2015, NATURE, V523, P177, DOI 10.1038/nature14581
   Menard S, 2003, ONCOGENE, V22, P6570, DOI 10.1038/sj.onc.1206779
   Miller DM, 2012, CLIN CANCER RES, V18, P5546, DOI 10.1158/1078-0432.CCR-12-0977
   Miyamoto Y, 2003, CANCER CELL, V3, P565, DOI 10.1016/S1535-6108(03)00140-5
   Moriyama T, 2009, MOL CANCER THER, V8, P1067, DOI 10.1158/1535-7163.MCT-08-0592
   Morris JP, 2010, NAT REV CANCER, V10, P683, DOI 10.1038/nrc2899
   Morris JP, 2010, J CLIN INVEST, V120, P508, DOI 10.1172/JCI40045
   Morton JP, 2010, P NATL ACAD SCI USA, V107, P246, DOI 10.1073/pnas.0908428107
   Moschovis D, 2016, WORLD J GASTRO ONCOL, V8, P725, DOI 10.4251/wjgo.v8.i10.725
   Mroczko B, 2010, J CLIN LAB ANAL, V24, P256, DOI 10.1002/jcla.20395
   Mullendore ME, 2009, CLIN CANCER RES, V15, P2291, DOI 10.1158/1078-0432.CCR-08-2004
   Normanno N, 2006, GENE, V366, P2, DOI 10.1016/j.gene.2005.10.018
   Nowak NJ, 2005, CANCER GENET CYTOGEN, V161, P36, DOI 10.1016/j.cancergencyto.2005.01.009
   Okada S, 1998, JPN J CLIN ONCOL, V28, P12, DOI 10.1093/jjco/28.1.12
   Olive KP, 2015, CLIN CANCER RES, V21, P3366, DOI 10.1158/1078-0432.CCR-15-0416
   Olive KP, 2009, SCIENCE, V324, P1457, DOI 10.1126/science.1171362
   Oliveira-Cunha Melissa, 2011, Cancers (Basel), V3, P1513, DOI 10.3390/cancers3021513
   Oshima M, 2013, ANN SURG, V258, P336, DOI 10.1097/SLA.0b013e3182827a65
   Ougolkov AV, 2005, CANCER RES, V65, P2076, DOI 10.1158/0008-5472.CAN-04-3642
   Ozawa F, 2001, TERATOGEN CARCIN MUT, V21, P27, DOI 10.1002/1520-6866(2001)21:1<27::AID-TCM4>3.0.CO;2-9
   Pai P, 2016, CARCINOGENESIS, V37, P223, DOI 10.1093/carcin/bgw005
   Pai P, 2013, CURR DRUG TARGETS, V14, P1101, DOI 10.2174/13894501113149990181
   Palagani V, 2014, CARCINOGENESIS, V35, P859, DOI 10.1093/carcin/bgt394
   Pang EJ, 2015, TUMOR BIOL, V36, P2403, DOI 10.1007/s13277-014-2850-8
   Patel GK, 2017, BRIT J CANCER, V116, P609, DOI 10.1038/bjc.2017.18
   Patocs A, 2007, NEW ENGL J MED, V357, P2543, DOI 10.1056/NEJMoa071825
   Peng JF, 2016, WORLD J GASTROENTERO, V22, P801, DOI 10.3748/wjg.v22.i2.801
   Peng W, 2014, MED ONCOL, V31, DOI 10.1007/s12032-014-0346-4
   Plentz R, 2009, GASTROENTEROLOGY, V136, P1741, DOI 10.1053/j.gastro.2009.01.008
   Provenzano PP, 2012, CANCER CELL, V21, P418, DOI 10.1016/j.ccr.2012.01.007
   Pylayeva-Gupta Y, 2011, NAT REV CANCER, V11, P761, DOI 10.1038/nrc3106
   Qiu W, 2008, NAT GENET, V40, P650, DOI 10.1038/ng.117
   Quilichini E, 2015, BEST PRACT RES CL EN, V29, P883, DOI 10.1016/j.beem.2015.10.010
   Ramsay RG, 2008, NAT REV CANCER, V8, P523, DOI 10.1038/nrc2439
   Ranganathan P, 2011, NAT REV CANCER, V11, P338, DOI 10.1038/nrc3035
   Rasool Mahmood, 2016, Noncoding RNA Res, V1, P69, DOI 10.1016/j.ncrna.2016.11.001
   REDSTON MS, 1994, CANCER RES, V54, P3025
   Rhim AD, 2014, CANCER CELL, V25, P735, DOI 10.1016/j.ccr.2014.04.021
   Richards KE, 2017, ONCOGENE, V36, P1770, DOI 10.1038/onc.2016.353
   Roshani R, 2014, CANCER LETT, V345, P157, DOI 10.1016/j.canlet.2013.07.014
   Roy I, 2017, LAB INVEST, V97, P302, DOI 10.1038/labinvest.2016.146
   Rustgi AK, 2014, GENE DEV, V28, P1, DOI 10.1101/gad.228452.113
   Sakorafas GH, 2000, CANCER TREAT REV, V26, P29, DOI 10.1053/ctrv.1999.0144
   SANDGREN EP, 1993, MOL CELL BIOL, V13, P320, DOI 10.1128/MCB.13.1.320
   Sato N, 2016, CANCER SCI, V107, P569, DOI 10.1111/cas.12913
   Sato N, 2016, ACTA PHARM SIN B, V6, P101, DOI 10.1016/j.apsb.2016.01.002
   Scaiewicz V, 2010, J ONCOL, V2010, DOI 10.1155/2010/178174
   Scheller J, 2011, BBA-MOL CELL RES, V1813, P878, DOI 10.1016/j.bbamcr.2011.01.034
   Schulz P, 2008, BRIT J CANCER, V99, P110, DOI 10.1038/sj.bjc.6604457
   Sharpless NE, 2001, NATURE, V413, P86, DOI 10.1038/35092592
   Sherman MH, 2017, P NATL ACAD SCI USA, V114, P1129, DOI 10.1073/pnas.1620164114
   Sicard F, 2013, MOL THER, V21, P986, DOI 10.1038/mt.2013.35
   Siegel RL, 2017, CA-CANCER J CLIN, V67, P7, DOI 10.3322/caac.21387
   Silverman BR, 2016, INT J MOL SCI, V17, DOI 10.3390/ijms17122138
   Simon P, 2002, J BIOL CHEM, V277, P5404, DOI 10.1074/jbc.M108073200
   Singh AP, 2012, J BIOL CHEM, V287, P39115, DOI 10.1074/jbc.M112.409581
   Singh S, 2010, BRIT J CANCER, V103, P1671, DOI 10.1038/sj.bjc.6605968
   Singh S, 2013, CANCER LETT, V334, P211, DOI 10.1016/j.canlet.2012.10.008
   SMITH JJ, 1987, P NATL ACAD SCI USA, V84, P7567, DOI 10.1073/pnas.84.21.7567
   Sorin Vladimir, 2012, ISRN Oncol, V2012, P351750, DOI 10.5402/2012/351750
   Soufir N, 1998, HUM MOL GENET, V7, P209, DOI 10.1093/hmg/7.2.209
   Sousa CM, 2016, NATURE, V540, P150, DOI 10.1038/nature19851
   Srivastava SK, 2015, BRIT J CANCER, V113, P1694, DOI 10.1038/bjc.2015.400
   Srivastava SK, 2015, BRIT J CANCER, V113, P660, DOI 10.1038/bjc.2015.252
   Srivastava SK, 2011, CARCINOGENESIS, V32, P1832, DOI 10.1093/carcin/bgr223
   Sun YW, 2014, BRIT J CANCER, V111, P2131, DOI 10.1038/bjc.2014.520
   Swartz MJ, 2002, AM J CLIN PATHOL, V117, P791
   Takikawa T, 2013, BIOCHEM BIOPH RES CO, V437, P433, DOI 10.1016/j.bbrc.2013.06.097
   Tang YT, 2014, WORLD J GASTROENTERO, V20, P9405, DOI 10.3748/wjg.v20.i28.9405
   Tascilar M, 2001, CLIN CANCER RES, V7, P4115
   Taucher V, 2016, CELL ONCOL, V39, P295, DOI 10.1007/s13402-016-0275-7
   Thompson D, 2002, JNCI-J NATL CANCER I, V94, P1358, DOI 10.1093/jnci/94.18.1358
   Tinder TL, 2008, J IMMUNOL, V181, P3116, DOI 10.4049/jimmunol.181.5.3116
   Tischkowitz MD, 2009, GASTROENTEROLOGY, V137, P1183, DOI 10.1053/j.gastro.2009.06.055
   Tyagi N, 2016, CANCER LETT, V370, P260, DOI 10.1016/j.canlet.2015.10.028
   Tyagi N, 2014, ONCOTARGET, V5, P8778, DOI 10.18632/oncotarget.2398
   Ulrich CD, 2000, MED CLIN N AM, V84, P697, DOI 10.1016/S0025-7125(05)70252-2
   Waddell N, 2015, NATURE, V518, P495, DOI 10.1038/nature14169
   Wallrapp C, 1997, CANCER RES, V57, P3135
   Wang JL, 2012, ADV EXP MED BIOL, V727, P174, DOI 10.1007/978-1-4614-0899-4_13
   Wang ZW, 2011, ANTICANCER RES, V31, P1105
   Wang Z, 2010, BBA-REV CANCER, V1806, P122, DOI 10.1016/j.bbcan.2010.04.003
   Wang ZW, 2006, CANCER RES, V66, P2778, DOI 10.1158/0008-5472.CAN-05-4281
   Wartenberg M, 2016, EUR J CANCER, V65, P80, DOI 10.1016/j.ejca.2016.06.013
   Weissmueller S, 2014, CELL, V157, P382, DOI 10.1016/j.cell.2014.01.066
   Whatcott CJ, 2015, CLIN CANCER RES, V21, P3561, DOI 10.1158/1078-0432.CCR-14-1051
   Whitcomb DC, 1996, NAT GENET, V14, P141, DOI 10.1038/ng1096-141
   Wieduwilt MJ, 2008, CELL MOL LIFE SCI, V65, P1566, DOI 10.1007/s00018-008-7440-8
   Wong LE, 2013, ONCOGENESIS, V2, DOI 10.1038/oncsis.2013.13
   Wu YS, 2017, BBA-GEN SUBJECTS, V1861, P296, DOI 10.1016/j.bbagen.2016.10.006
   Xiao Q, 2016, CANCER RES, V76, P5395, DOI 10.1158/0008-5472.CAN-15-3264
   Xu MD, 2016, ANTI-CANCER AGENT ME, V16, P1117, DOI 10.2174/1871520616666160404115532
   Yamada S, 2015, PANCREAS, V44, P660, DOI 10.1097/MPA.0000000000000315
   Yang S., 2017, CANC BIOL THER
   Ying HQ, 2011, CANCER DISCOV, V1, P158, DOI 10.1158/2159-8290.CD-11-0031
   Yonemori K, 2017, J HUM GENET, V62, P33, DOI 10.1038/jhg.2016.59
   YOSHIMURA T, 1990, J IMMUNOL, V144, P2377
   Yu SN, 2010, CANCER RES, V70, P6015, DOI 10.1158/0008-5472.CAN-09-4531
   Zeng G, 2006, NEOPLASIA, V8, P279, DOI 10.1593/neo.05607
   Zeng LJ, 2014, NANOMED-NANOTECHNOL, V10, P463, DOI 10.1016/j.nano.2013.08.007
   Zhan T, 2017, ONCOGENE, V36, P1461, DOI 10.1038/onc.2016.304
   Zhang BG, 2015, CANCER BIOL THER, V16, P898, DOI 10.1080/15384047.2015.1028702
   Zhang YQ, 2013, CANCER RES, V73, P6359, DOI 10.1158/0008-5472.CAN-13-1558-T
   Zhang YQ, 2013, CANCER RES, V73, P4909, DOI 10.1158/0008-5472.CAN-12-4384
   Zhang ZQ, 2006, INT J ONCOL, V29, P185
   Zhao HY, 2016, ELIFE, V5, DOI 10.7554/eLife.10250
   Zhou B., 2017, INT J CANC
   Zhu Z, 2015, BRIT J CANCER, V112, P1367, DOI 10.1038/bjc.2015.102
   Zou YK, 2015, CARCINOGENESIS, V36, P676, DOI 10.1093/carcin/bgv027
   Zubair H, 2016, CANCER RES, V76, P7254, DOI 10.1158/0008-5472.CAN-16-1666
NR 228
TC 28
Z9 28
U1 0
U2 4
PU MDPI
PI BASEL
PA ST ALBAN-ANLAGE 66, CH-4052 BASEL, SWITZERLAND
SN 1422-0067
J9 INT J MOL SCI
JI Int. J. Mol. Sci.
PD APR
PY 2017
VL 18
IS 4
AR 779
DI 10.3390/ijms18040779
PG 25
WC Biochemistry & Molecular Biology; Chemistry, Multidisciplinary
SC Biochemistry & Molecular Biology; Chemistry
GA EW6SA
UT WOS:000402639400103
PM 28383487
OA DOAJ Gold, Green Published
DA 2020-11-03
ER

PT J
AU Chandra, D
   Selvanesan, BC
   Yuan, ZQ
   Libutti, SK
   Koba, W
   Beck, A
   Zhu, K
   Casadevall, A
   Dadachova, E
   Gravekamp, C
AF Chandra, Dinesh
   Selvanesan, Benson Chellakkan
   Yuan, Ziqiang
   Libutti, Steven K.
   Koba, Wade
   Beck, Amanda
   Zhu, Kun
   Casadevall, Arturo
   Dadachova, Ekaterina
   Gravekamp, Claudia
TI 32-Phosphorus selectively delivered by listeria to pancreatic cancer
   demonstrates a strong therapeutic effect
SO ONCOTARGET
LA English
DT Article
DE listeria monocytogenes; P-32; pancreatic cancer; KPC; Panc-02; delivery
   platform
ID METASTATIC BREAST-CANCER; T-CELL IMMUNITY; SUPPRESSOR-CELLS;
   SALMONELLA-TYPHIMURIUM; MONOCYTOGENES; VACCINE; PHASE; ADENOCARCINOMA;
   INFLAMMATION; INHIBITION
AB Our laboratory has developed a novel delivery platform using an attenuated non-toxic and non-pathogenic bacterium Listeria monocytogenes that infects tumor cells and selectively survives and multiplies in metastases and primary tumors with help of myeloid-derived suppressor cells (MDSC) and immune suppression in the tumor microenvironment (TME). P-32 was efficiently incorporated into the Listeria bacteria by starvation of the bacteria in saline, and then cultured in phosphorus-free medium complemented with P-32 as a nutrient. Listeria-P-32 kills tumor cells through both P-32-induced ionizing radiation and Listeria-induced reactive oxygen species (ROS). The levels of P-32 and Listeria were studied in various normal and tumor tissues, at sequential time points after injection of mice with pancreatic cancer (syngeneic model Panc-02). We found that P-32 and Listeria predominantly accumulated in tumors and metastases, with their highest accumulation 4 hrs (P-32) and 3 days (Listeria) after injection. Listeria also penetrated the transgenic KPC (conditionally express endogenous Kras-G12D and p53-R172H mutant alleles) pancreatic tumors and metastases. This is remarkable since KPC tumors, like human tumors, exhibit a stromal barrier, which prevents most drugs from penetrating the pancreatic tumors. Therapeutic treatment with Listeria -P-32 resulted in a strong reduction of the growth of pancreatic cancer at early and late stages in Panc-02 and KPC mice. These results highlight the power of Listeria as new delivery platform of anticancer agents to the TME. Not only were therapeutic levels of radioactive Listeria reached in tumors and metastases but the selective delivery also led to minimal side effects.
C1 [Chandra, Dinesh; Selvanesan, Benson Chellakkan; Zhu, Kun; Gravekamp, Claudia] Albert Einstein Coll Med, Dept Microbiol & Immunol, Bronx, NY 10461 USA.
   [Yuan, Ziqiang; Libutti, Steven K.] Montefiore Med Ctr, MMC MAP, Med Arts Pavil, Bronx, NY 10467 USA.
   [Koba, Wade] Albert Einstein Coll Med, Dept Radiol, MRRC, Bronx, NY 10461 USA.
   [Beck, Amanda] Albert Einstein Coll Med, Dept Pathol, Michael F Price Ctr, Bronx, NY 10461 USA.
   [Casadevall, Arturo] Johns Hopkins Bloomberg Sch Publ Hlth, Dept Mol Microbiol & Immunol, Baltimore, MD 21205 USA.
   [Dadachova, Ekaterina] Albert Einstein Coll Med, Dept Radiol, Dept Microbiol & Immunol, Bronx, NY 10461 USA.
RP Gravekamp, C (corresponding author), Albert Einstein Coll Med, Dept Microbiol & Immunol, Bronx, NY 10461 USA.
EM claudia.gravekamp@einstein.yu.edu
RI Beck, Amanda/H-9573-2017; Dadachova, Ekaterina/I-7838-2013; Chandra,
   Dinesh/P-4377-2014
OI Beck, Amanda/0000-0003-1867-4110; Chandra, Dinesh/0000-0001-5763-1645;
   Chellakkan Selvanesan, Benson/0000-0001-8013-1294
FU Paul F Glenn Center for the Biology of Human Aging Research [34118A];
   Albert Einstein Cancer Center Support [P30CA013330]; Shared Resources,
   NIHUnited States Department of Health & Human ServicesNational
   Institutes of Health (NIH) - USA [S10RR029545];  [1R21CA199010-01]
FX This research was supported by 1R21CA199010-01, The Paul F Glenn Center
   for the Biology of Human Aging Research 34118A, the Albert Einstein
   Cancer Center Support P30CA013330 and Shared Resources, NIH S10RR029545,
   and a Donation of Janet and Marty Spatz.
CR Bayne LJ, 2012, CANCER CELL, V21, P822, DOI 10.1016/j.ccr.2012.04.025
   Chandra D, 2013, BRIT J CANCER, V108, P2281, DOI 10.1038/bjc.2013.206
   Chandra D, 2013, ONCOIMMUNOLOGY, V2, DOI 10.4161/onci.26967
   CORBETT TH, 1984, CANCER RES, V44, P717
   Dimou A, 2012, THER ADV MED ONCOL, V4, P271, DOI 10.1177/1758834012446008
   Gold DV, 2007, CLIN CANCER RES, V13, P7380, DOI 10.1158/1078-0432.CCR-07-1488
   Gravekamp C, 2010, CANC BIOL THERAPY, V9
   Gunn GR, 2001, J IMMUNOL, V167, P6471, DOI 10.4049/jimmunol.167.11.6471
   Heimann DM, 2003, J IMMUNOTHER, V26, P179, DOI 10.1097/00002371-200303000-00011
   HEPPNER F, 1978, ACTA NEUROCHIR, V42, P123, DOI 10.1007/BF01406639
   Hidalgo M, 2010, NEW ENGL J MED, V362, P1605, DOI 10.1056/NEJMra0901557
   Hingorani SR, 2005, CANCER CELL, V7, P469, DOI 10.1016/j.ccr.2005.04.023
   Kim SH, 2008, BRIT J CANCER, V99, P741, DOI 10.1038/sj.bjc.6604526
   Kim SH, 2009, CANCER RES, V69, P5860, DOI 10.1158/0008-5472.CAN-08-4855
   Kulke MH, 2007, J CLIN ONCOL, V25, P4787, DOI 10.1200/JCO.2007.11.8521
   Le DT, 2015, J CLIN ONCOL, V33, P1325, DOI 10.1200/JCO.2014.57.4244
   Maciag PC, 2009, VACCINE, V27, P3975, DOI 10.1016/j.vaccine.2009.04.041
   Milenic DE, 2005, CANCER BIOTHER RADIO, V20, P557, DOI 10.1089/cbr.2005.20.557
   Nahmias C, 2008, J NUCL MED, V49, P1804, DOI 10.2967/jnumed.108.054239
   Olive KP, 2009, SCIENCE, V324, P1457, DOI 10.1126/science.1171362
   Ostrand-Rosenberg S, 2009, J IMMUNOL, V182, P4499, DOI 10.4049/jimmunol.0802740
   Pan ZK, 1999, CANCER RES, V59, P5264
   Porembka MR, 2012, CANCER IMMUNOL IMMUN, V61, P1373, DOI 10.1007/s00262-011-1178-0
   Qu CF, 2005, CANCER BIOL THER, V4, P848, DOI 10.4161/cbt.4.8.1892
   Quispe-Tintaya W, 2013, P NATL ACAD SCI USA, V110, P8668, DOI 10.1073/pnas.1211287110
   RACZ P, 1972, LAB INVEST, V26, P694
   Samba-Louaka A, 2014, PLOS PATHOG, V10, DOI 10.1371/journal.ppat.1004470
   Shah M, 2015, CANCER GENE THER, V22, P375, DOI 10.1038/cgt.2015.32
   Siegel R, 2014, CA-CANCER J CLIN, V64, P9, DOI [10.3322/caac.21254, 10.3322/caac.21208]
   Singh M, 2014, BRIT J CANCER, V111, P1945, DOI 10.1038/bjc.2014.486
   Singh R, 2005, J IMMUNOL, V175, P3663, DOI 10.4049/jimmunol.175.6.3663
   Sultana A, 2009, BMC CANCER, V9, DOI 10.1186/1471-2407-9-66
   Tennvall J, 2007, EUR J NUCL MED MOL I, V34, P1324, DOI 10.1007/s00259-007-0407-4
   TILNEY LG, 1989, J CELL BIOL, V109, P1597, DOI 10.1083/jcb.109.4.1597
   Toso JF, 2002, J CLIN ONCOL, V20, P142, DOI 10.1200/JCO.2002.20.1.142
   Wang ZW, 2011, NAT REV GASTRO HEPAT, V8, P27, DOI 10.1038/nrgastro.2010.188
   Wood LM, 2014, FRONT CELL INFECT MI, V4, DOI 10.3389/fcimb.2014.00051
   YAMAMOTO T, 1990, BIOCHEM BIOPH RES CO, V170, P223, DOI 10.1016/0006-291X(90)91263-R
   Yu M, 2012, CANCER CELL, V21, P327, DOI 10.1016/j.ccr.2012.03.002
NR 39
TC 11
Z9 11
U1 1
U2 9
PU IMPACT JOURNALS LLC
PI ORCHARD PARK
PA 6666 E QUAKER ST, STE 1, ORCHARD PARK, NY 14127 USA
EI 1949-2553
J9 ONCOTARGET
JI Oncotarget
PD MAR 28
PY 2017
VL 8
IS 13
BP 20729
EP 20740
DI 10.18632/oncotarget.15117
PG 12
WC Oncology; Cell Biology
SC Oncology; Cell Biology
GA EP8RL
UT WOS:000397642400021
PM 28186976
OA Green Published, Other Gold
DA 2020-11-03
ER

PT J
AU von Ahrens, D
   Bhagat, TD
   Nagrath, D
   Maitra, A
   Verma, A
AF von Ahrens, Dagny
   Bhagat, Tushar D.
   Nagrath, Deepak
   Maitra, Anirban
   Verma, Amit
TI The role of stromal cancer-associated fibroblasts in pancreatic cancer
SO JOURNAL OF HEMATOLOGY & ONCOLOGY
LA English
DT Review
DE Pancreas; Adenocarcinoma; Stroma; Tumor microenvironment;
   Cancer-associated fibroblast
ID MESENCHYMAL STEM-CELLS; DUCTAL ADENOCARCINOMA; STELLATE CELLS;
   GEMCITABINE; PROMOTE; PROGRESSION; SURVIVAL; FIBROSIS; TRIAL;
   MICROENVIRONMENT
AB Pancreatic ductal adenocarcinoma (PDAC) is a lethal cancer generally refractory to conventional treatments. Cancer-associated fibroblasts (CAFs) are cellular components of the desmoplastic stroma characteristic to the tumor that contributes to this treatment resistance. Various markers for CAFs have been explored including palladin and CD146 that have prognostic and functional roles in the pathobiology of PDAC. Mechanisms of CAF-tumor cell interaction have been described including exosomal transfer and paracrine signaling mediated by cytokines such as GM-CSF and IL-6. The role of downstream signaling pathways including JAK/STAT, mTOR, sonic hedge hog (SHH), and NFkB have also been shown to play an important function in PDAC-CAF cross talk. The role of autophagy and other metabolic effects on each cell type within the tumor have also been proposed to play roles
   in facilitating CAF secretory function and enhancing tumor growth in a low-glucose microenvironment. Targeting the stroma has gained interest with multiple preclinical and clinical trials targeting SHH, JAK2, and methods of either exploiting the secretory capability of CAFs to enhance drug delivery or inhibiting it to prevent its influence on cancer cell chemoresistance. This review summarizes the most recent progress made in understanding stromal formation; its contribution to tumor proliferation, invasion, and metastasis; its role in chemoresistance; and potential therapeutic strategies on the horizon.
C1 [von Ahrens, Dagny; Bhagat, Tushar D.; Verma, Amit] Albert Einstein Coll Med, 1300 Morris Pk Ave, Bronx, NY 10461 USA.
   [Nagrath, Deepak] Univ Michigan, Dept Biomed Engn, Ann Arbor, MI 48109 USA.
   [Maitra, Anirban] Univ Texas MD Anderson Canc Ctr, 1515 Holcombe Blvd, Houston, TX 77030 USA.
RP Verma, A (corresponding author), Albert Einstein Coll Med, 1300 Morris Pk Ave, Bronx, NY 10461 USA.
EM averma@aecom.yu.edu
OI Nagrath, Deepak/0000-0002-8999-2282
FU NIH T32 fellowshipUnited States Department of Health & Human
   ServicesNational Institutes of Health (NIH) - USA; NIH T32
   fellowshipUnited States Department of Health & Human ServicesNational
   Institutes of Health (NIH) - USA
FX This work was supported by grant from the NIH T32 fellowship to DV.
CR Aiello NM, 2016, NAT COMMUN, V7, DOI 10.1038/ncomms12819
   Apte MV, 1999, GUT, V44, P534, DOI 10.1136/gut.44.4.534
   Bailey JM, 2008, CLIN CANCER RES, V14, P5995, DOI 10.1158/1078-0432.CCR-08-0291
   Bonomi A, 2015, CYTOTHERAPY, V17, P1687, DOI 10.1016/j.jcyt.2015.09.005
   Burris HA, 1997, J CLIN ONCOL, V15, P2403, DOI 10.1200/JCO.1997.15.6.2403
   Cannon AR, 2015, CYTOSKELETON, V72, P402, DOI 10.1002/cm.21239
   Carapuca EF, 2016, J PATHOL, V239, P286, DOI 10.1002/path.4727
   Duluc C, 2015, EMBO MOL MED, V7, P735, DOI 10.15252/emmm.201404346
   Erkan M, 2008, CLIN GASTROENTEROL H, V6, P1155, DOI 10.1016/j.cgh.2008.05.006
   Erkan M, 2012, FRONT PHYSIOL, V3, DOI 10.3389/fphys.2012.00389
   Froeling FEM, 2011, GASTROENTEROLOGY, V141, P1486, DOI 10.1053/j.gastro.2011.06.047
   Gao ZJ, 2010, PANCREATOLOGY, V10, P186, DOI 10.1159/000236012
   Goel G, 2015, J HEMATOL ONCOL, V8, DOI 10.1186/s13045-015-0185-6
   Goel G, 2015, J HEMATOL ONCOL, V8, DOI 10.1186/s13045-015-0141-5
   Goldstein D, 2015, JNCI-J NATL CANCER I, DOI [10.1093/jnci/dju1413, DOI 10.1093/JNCI/DJU1413]
   Gutkin A, 2016, ONCOTARGET, V7, P59173, DOI 10.18632/oncotarget.10384
   Heeg S, 2016, GASTROENTEROLOGY, V151, P540, DOI 10.1053/j.gastro.2016.06.005
   Hesler RA, 2016, CARCINOGENESIS, V37, P1041, DOI 10.1093/carcin/bgw093
   Hingorani SR, 2016, CLIN CANCER RES, V22, P2848, DOI 10.1158/1078-0432.CCR-15-2010
   Hurwitz HI, 2015, J CLIN ONCOL, V33, P4039, DOI 10.1200/JCO.2015.61.4578
   Jacobetz MA, 2013, GUT, V62, P112, DOI 10.1136/gutjnl-2012-302529
   Kawase T, 2015, BMC GASTROENTEROL, V15, DOI 10.1186/s12876-015-0340-0
   Kim EJ, 2014, CLIN CANCER RES, V20, P5937, DOI 10.1158/1078-0432.CCR-14-1269
   Kohi S, 2016, CLIN EXP METASTAS, V33, P225, DOI 10.1007/s10585-015-9771-9
   Lakiotaki E, 2016, APMIS, V124, P181, DOI 10.1111/apm.12482
   Lee HO, 2011, BMC CANCER, V11, DOI 10.1186/1471-2407-11-245
   Lim SY, 2016, ONCOGENE, V35, P5735, DOI 10.1038/onc.2016.107
   Lin JT, 2013, EXP CELL RES, V319, P2216, DOI 10.1016/j.yexcr.2013.06.003
   Mahaseth H, 2013, PANCREAS, V42, P1311, DOI 10.1097/MPA.0b013e31829e2006
   Matsuo Y, 2009, INT J CANCER, V124, P853, DOI 10.1002/ijc.24040
   McLean K, 2011, J CLIN INVEST, V121, P3206, DOI 10.1172/JCI45273
   Mews P, 2002, GUT, V50, P535, DOI 10.1136/gut.50.4.535
   Mishra PJ, 2008, CANCER RES, V68, P4331, DOI 10.1158/0008-5472.CAN-08-0943
   Nielsen SR, 2016, NAT CELL BIOL, V18, P549, DOI 10.1038/ncb3340
   Ozdemir BC, 2014, CANCER CELL, V25, P719, DOI 10.1016/j.ccr.2014.04.005
   Olive KP, 2009, SCIENCE, V324, P1457, DOI 10.1126/science.1171362
   Provenzano PP, 2012, CANCER CELL, V21, P418, DOI 10.1016/j.ccr.2012.01.007
   Rhim AD, 2014, CANCER CELL, V25, P735, DOI 10.1016/j.ccr.2014.04.021
   Scarlett CJ, 2011, PLOS ONE, V6, DOI 10.1371/journal.pone.0026088
   Schulenburg A, 2015, J HEMATOL ONCOL, V8, DOI 10.1186/s13045-015-0113-9
   Sousa CM, 2016, NATURE, V536, P479, DOI 10.1038/nature19084
   Su HY, 2016, PLOS ONE, V11, DOI 10.1371/journal.pone.0148999
   Teng F, 2016, J HEMATOL ONCOL, V9, DOI 10.1186/s13045-015-0231-4
   Von Hoff DD, 2011, J CLIN ONCOL, V29, P4548, DOI 10.1200/JCO.2011.36.5742
   Waghray M, 2016, CANCER DISCOV, V6, P886, DOI 10.1158/2159-8290.CD-15-0947
   Wang ZB, 2016, J HEMATOL ONCOL, V9, DOI 10.1186/s13045-016-0237-6
   Wormann SM, 2016, GASTROENTEROLOGY, V151, P180, DOI 10.1053/j.gastro.2016.03.010
   Xiao Q, 2016, CANCER RES, V76, P5395, DOI 10.1158/0008-5472.CAN-15-3264
   Yauch RL, 2008, NATURE, V455, P406, DOI 10.1038/nature07275
   Zechner D, 2016, ONCOTARGET, V7, P56395, DOI 10.18632/oncotarget.10892
   Zhang H, 2015, ONCOTARGET, V6, P3085, DOI 10.18632/oncotarget.3099
   Zhang Y, 2015, EXP HEMATOL ONCOL, V4, DOI 10.1186/s40164-015-0025-y
   Zhao HY, 2016, ELIFE, V5, DOI 10.7554/eLife.10250
   Zheng B, 2016, MOL CARCINOGEN, V55, P1560, DOI 10.1002/mc.22409
NR 54
TC 102
Z9 103
U1 3
U2 54
PU BIOMED CENTRAL LTD
PI LONDON
PA 236 GRAYS INN RD, FLOOR 6, LONDON WC1X 8HL, ENGLAND
SN 1756-8722
J9 J HEMATOL ONCOL
JI J. Hematol. Oncol.
PD MAR 28
PY 2017
VL 10
AR 76
DI 10.1186/s13045-017-0448-5
PG 8
WC Oncology; Hematology
SC Oncology; Hematology
GA EQ1EX
UT WOS:000397813600002
PM 28351381
OA DOAJ Gold, Green Published
DA 2020-11-03
ER

PT J
AU Okumura, T
   Ohuchida, K
   Sada, M
   Abe, T
   Endo, S
   Koikawa, K
   Iwamoto, C
   Miura, D
   Mizuuchi, Y
   Moriyama, T
   Nakata, K
   Miyasaka, Y
   Manabe, T
   Ohtsuka, T
   Nagai, E
   Mizumoto, K
   Oda, Y
   Hashizume, M
   Nakamura, M
AF Okumura, Takashi
   Ohuchida, Kenoki
   Sada, Masafumi
   Abe, Toshiya
   Endo, Sho
   Koikawa, Kazuhiro
   Iwamoto, Chika
   Miura, Daisuke
   Mizuuchi, Yusuke
   Moriyama, Taiki
   Nakata, Kohei
   Miyasaka, Yoshihiro
   Manabe, Tatsuya
   Ohtsuka, Takao
   Nagai, Eishi
   Mizumoto, Kazuhiro
   Oda, Yoshinao
   Hashizume, Makoto
   Nakamura, Masafumi
TI Extra-pancreatic invasion induces lipolytic and fibrotic changes in the
   adipose microenvironment, with released fatty acids enhancing the
   invasiveness of pancreatic cancer cells
SO ONCOTARGET
LA English
DT Article
DE pancreatic cancer; extra-pancreatic invasion; adipose microenvironment;
   lipolysis; fatty acids
ID TO-MESENCHYMAL TRANSITION; DUCTAL ADENOCARCINOMA; STELLATE CELLS;
   BREAST-CANCER; INSULIN-RESISTANCE; TUMOR PROGRESSION; MOUSE MODEL;
   OBESITY; MICE; METASTASIS
AB Pancreatic cancer progression involves components of the tumor microenvironment, including stellate cells, immune cells, endothelial cells, and the extracellular matrix. Although peripancreatic fat is the main stromal component involved in extra-pancreatic invasion, its roles in local invasion and metastasis of pancreatic cancer remain unclear. This study investigated the role of adipose tissue in pancreatic cancer progression using genetically engineered mice (Pdx1-Cre; LSL-Kras(G12D); Trp53(R172H/+)) and an in vitro model of organotypic fat invasion. Mice fed a high fat diet had significantly larger primary pancreatic tumors and a significantly higher rate of distant organ metastasis than mice fed a standard diet. In the organotypic fat invasion model, pancreatic cancer cell clusters were smaller and more elongated in shape and showed increased fibrosis. Adipose tissue-derived conditioned medium enhanced pancreatic cancer cell invasiveness and gemcitabine resistance, as well as inducing morphologic changes in cancer cells and increasing the numbers of lipid droplets in their cytoplasm. The concentrations of oleic, palmitoleic, and linoleic acids were higher in adipose tissue-derived conditioned medium than in normal medium, with these fatty acids significantly enhancing the migration of cancer cells. Mature adipocytes were smaller and the concentration of fatty acids in the medium higher when these cells were co-cultured with cancer cells. These findings indicate that lipolytic and fibrotic changes in peripancreatic adipose tissue enhance local invasiveness and metastasis via adipocyte-released fatty acids. Inhibition of fatty acid uptake by cancer cells may be a novel therapy targeting interactions between cancer and stromal cells.
C1 [Okumura, Takashi; Ohuchida, Kenoki; Sada, Masafumi; Abe, Toshiya; Endo, Sho; Koikawa, Kazuhiro; Mizuuchi, Yusuke; Moriyama, Taiki; Nakata, Kohei; Miyasaka, Yoshihiro; Manabe, Tatsuya; Ohtsuka, Takao; Nagai, Eishi; Mizumoto, Kazuhiro; Nakamura, Masafumi] Kyushu Univ, Grad Sch Med Sci, Dept Surg & Oncol, Fukuoka, Japan.
   [Iwamoto, Chika; Hashizume, Makoto] Kyushu Univ, Grad Sch Med Sci, Dept Adv Med Initiat, Fukuoka, Japan.
   [Miura, Daisuke] Kyushu Univ, Innovat Ctr Med Redox Nav, Fukuoka, Japan.
   [Oda, Yoshinao] Kyushu Univ, Grad Sch Med Sci, Dept Anat Pathol, Fukuoka, Japan.
   [Miura, Daisuke] Kyushu Univ Hosp Canc Ctr, Fukuoka, Japan.
RP Ohuchida, K; Sada, M (corresponding author), Kyushu Univ, Grad Sch Med Sci, Dept Surg & Oncol, Fukuoka, Japan.
EM kenoki@surg1.med.kyushu-u.ac.jp; mnaka@surg1.med.kyushu-u.ac.jp
RI Miura, Daisuke/H-1517-2019
OI Miura, Daisuke/0000-0003-3245-4798; Manabe, Tatsuya/0000-0002-9524-4635;
   Koikawa, Kazuhiro/0000-0002-3208-9447; Ohuchida,
   Kenoki/0000-0003-4792-1168; Abe, Toshiya/0000-0003-2148-4852
FU Japan Society of Promoting of the Science (JSPS)Ministry of Education,
   Culture, Sports, Science and Technology, Japan (MEXT)Japan Society for
   the Promotion of Science [26108010, 26293305, 15K10185, 25713050,
   16K15621, 16K10601, 16H05417, 15H04933]
FX This work was supported in part by Japan Society of Promoting of the
   Science (JSPS) Grant-in-Aid for Scientific Research (B) and (C) and
   Scientific Research on Innovative Areas (Grant Number: 26108010,
   26293305, 15K10185, 25713050, 16K15621, 16K10601, 16H05417, 15H04933,
   16H05418).
CR Abramoff, 2004, BIOPHOTONICS INT, V11, P36, DOI DOI 10.1117/1.3589100
   Arner P, 2014, TRENDS ENDOCRIN MET, V25, P255, DOI 10.1016/j.tem.2014.03.002
   Aune D, 2012, ANN ONCOL, V23, P843, DOI 10.1093/annonc/mdr398
   Bachem MG, 2005, GASTROENTEROLOGY, V128, P907, DOI 10.1053/j.gastro.2004.12.036
   Beatty GL, 2013, CLIN CANCER RES, V19, P6286, DOI 10.1158/1078-0432.CCR-13-1320
   Beatty GL, 2011, SCIENCE, V331, P1612, DOI 10.1126/science.1198443
   Bochet L, 2013, CANCER RES, V73, P5657, DOI 10.1158/0008-5472.CAN-13-0530
   Bramhall SR, 2002, BRIT J CANCER, V87, P161, DOI 10.1038/sj.bjc.6600446
   Byon CH, 2009, LAB INVEST, V89, P1221, DOI 10.1038/labinvest.2009.97
   Dawson DW, 2013, CANCER PREV RES, V6, P1064, DOI 10.1158/1940-6207.CAPR-13-0065
   Dirat B, 2011, CANCER RES, V71, P2455, DOI 10.1158/0008-5472.CAN-10-3323
   Espinosa-Neira R, 2011, INT J BIOCHEM CELL B, V43, P1782, DOI 10.1016/j.biocel.2011.08.017
   Fischer KR, 2015, NATURE, V527, P472, DOI 10.1038/nature15748
   Galic S, 2010, MOL CELL ENDOCRINOL, V316, P129, DOI 10.1016/j.mce.2009.08.018
   Grippo PJ, 2012, GUT, V61, P1454, DOI 10.1136/gutjnl-2011-300821
   Hingorani SR, 2003, CANCER CELL, V4, P437, DOI 10.1016/S1535-6108(03)00309-X
   Hingorani SR, 2005, CANCER CELL, V7, P469, DOI 10.1016/j.ccr.2005.04.023
   Ibrahim MM, 2010, OBES REV, V11, P11, DOI 10.1111/j.1467-789X.2009.00623.x
   Ikenaga N, 2010, GASTROENTEROLOGY, V139, P1041, DOI 10.1053/j.gastro.2010.05.084
   Incio J, 2016, CANCER DISCOV, V6, P852, DOI 10.1158/2159-8290.CD-15-1177
   Inoue T, 2011, J BIOL CHEM, V286, P32045, DOI 10.1074/jbc.M111.285650
   Jamieson NB, 2011, J GASTROINTEST SURG, V15, P512, DOI 10.1007/s11605-010-1395-4
   Kaur A, 2016, NATURE, V532, P250, DOI 10.1038/nature17392
   Kindler HL, 2010, J CLIN ONCOL, V28, P3617, DOI 10.1200/JCO.2010.28.1386
   Kindler HL, 2011, LANCET ONCOL, V12, P3, DOI DOI 10.1016/S1470-2045(11)70004-3
   Kozono S, 2013, CANCER RES, V73, P2345, DOI 10.1158/0008-5472.CAN-12-3180
   Laurent V, 2016, NAT COMMUN, V7, DOI 10.1038/ncomms10230
   Mace TA, 2013, CANCER RES, V73, P3007, DOI 10.1158/0008-5472.CAN-12-4601
   Matsumoto T, 2008, J CELL PHYSIOL, V215, P210, DOI 10.1002/jcp.21304
   Mohamed-Ali V, 1998, INT J OBESITY, V22, P1145, DOI 10.1038/sj.ijo.0800770
   Neesse A, 2015, GUT, V64, P1476, DOI 10.1136/gutjnl-2015-309304
   Neesse A, 2013, P NATL ACAD SCI USA, V110, P12325, DOI 10.1073/pnas.1300415110
   Nieman KM, 2011, NAT MED, V17, P1498, DOI 10.1038/nm.2492
   Nishijima-Matsunobu A, 2013, CELL TISSUE RES, V352, P611, DOI 10.1007/s00441-013-1588-8
   Ohuchida K, 2004, CANCER RES, V64, P3215, DOI 10.1158/0008-5472.CAN-03-2464
   Olive KP, 2009, SCIENCE, V324, P1457, DOI 10.1126/science.1171362
   Philip B, 2013, GASTROENTEROLOGY, V145, P1449, DOI 10.1053/j.gastro.2013.08.018
   Provenzano PP, 2012, CANCER CELL, V21, P418, DOI 10.1016/j.ccr.2012.01.007
   Rhim AD, 2014, CANCER CELL, V25, P735, DOI 10.1016/j.ccr.2014.04.021
   Sada M, 2016, CANCER LETT, V372, P210, DOI 10.1016/j.canlet.2016.01.016
   Sagar G, 2016, GUT, V65, P1165, DOI 10.1136/gutjnl-2014-308350
   Shindo K, 2013, MOL CANCER, V12, DOI 10.1186/1476-4598-12-168
   Shukla VC, 2016, J BIOMED MATER RES A, V104, P1182, DOI 10.1002/jbm.a.35655
   Siegel R, 2014, CA-CANCER J CLIN, V64, P9, DOI [10.3322/caac.21254, 10.3322/caac.21208]
   Stark AP, 2015, SURGERY, V158, P1565, DOI 10.1016/j.surg.2015.07.023
   Stolzenberg-Solomon RZ, 2008, AM J EPIDEMIOL, V167, P586, DOI 10.1093/aje/kwm361
   Toda S, 2009, ORGANOGENESIS, V5, P50, DOI 10.4161/org.5.2.8347
   Volakis LI, 2014, PLOS ONE, V9, DOI 10.1371/journal.pone.0086110
   Xu HY, 2003, J CLIN INVEST, V112, P1821, DOI 10.1172/JCI200319451
   Yu M, 2015, CANCER LETT, V360, P187, DOI 10.1016/j.canlet.2015.02.002
   Zheng XF, 2015, NATURE, V527, P525, DOI 10.1038/nature16064
   Ziegler KM, 2016, INT J SURG, V28, P179, DOI 10.1016/j.ijsu.2016.03.002
   Zoico E, 2016, ONCOTARGET, V7, P20223, DOI 10.18632/oncotarget.7936
NR 53
TC 25
Z9 25
U1 0
U2 11
PU IMPACT JOURNALS LLC
PI ORCHARD PARK
PA 6666 E QUAKER ST, STE 1, ORCHARD PARK, NY 14127 USA
EI 1949-2553
J9 ONCOTARGET
JI Oncotarget
PD MAR 14
PY 2017
VL 8
IS 11
BP 18280
EP 18295
DI 10.18632/oncotarget.15430
PG 16
WC Oncology; Cell Biology
SC Oncology; Cell Biology
GA EO7NN
UT WOS:000396877500073
PM 28407685
OA Green Published, Bronze, Green Accepted
DA 2020-11-03
ER

PT J
AU Ertz-Archambault, N
   Keim, P
   Von Hoff, D
AF Ertz-Archambault, Natalie
   Keim, Paul
   Von Hoff, Daniel
TI Microbiome and pancreatic cancer: A comprehensive topic review of
   literature
SO WORLD JOURNAL OF GASTROENTEROLOGY
LA English
DT Review
DE Pancreatic Cancer; Human microbiome; Biomarkers; cancer; Cancer
   screening tests; Treatment effectiveness
ID HELICOBACTER-PYLORI INFECTION; CYTOTOXIN-ASSOCIATED GENE; ABO
   BLOOD-GROUP; PERIODONTAL-DISEASE; TUMOR MICROENVIRONMENT; TREATMENT
   OPTIONS; GASTRIC-CANCER; RISK-FACTOR; TOOTH LOSS; ASSOCIATION
AB AIM To review microbiome alterations associated with pancreatic cancer, its potential utility in diagnostics, risk assessment, and influence on disease outcomes.
   METHODS A comprehensive literature review was conducted by allinclusive topic review from PubMed, MEDLINE, and Web of Science. The last search was performed in October 2016.
   RESULTS Diverse microbiome alterations exist among several body sites including oral, gut, and pancreatic tissue, in patients with pancreatic cancer compared to healthy populations.
   CONCLUSION Pilot study successes in non- invasive screening strategies warrant further investigation for future translational application in early diagnostics and learn modifiable risk factors relevant to disease prevention. Pre- clinical investigations exist in other tumor types that suggest microbiome manipulation provides opportunity to favorably transform cancer response to existing treatment protocols and improve survival.
C1 [Ertz-Archambault, Natalie] Mayo Clin Arizona, Dept Internal Med, Mayo Sch Grad Med Educ, 13400 E Shea Blvd, Scottsdale, AZ 85259 USA.
   [Keim, Paul] Translat Genom Inst, Pathogen Genom Div, Flagstaff, AZ 86001 USA.
   [Keim, Paul] Regents Northern Arizona Univ, Flagstaff, AZ 86001 USA.
   [Von Hoff, Daniel] Mayo Clin Arizona, Translat Genom Inst TGen, Scottsdale, AZ 85259 USA.
RP Ertz-Archambault, N (corresponding author), Mayo Clin Arizona, Dept Internal Med, Mayo Sch Grad Med Educ, 13400 E Shea Blvd, Scottsdale, AZ 85259 USA.
EM ertz.natalie@mayo.edu
CR Aas JA, 2005, J CLIN MICROBIOL, V43, P5721, DOI 10.1128/JCM.43.11.5721-5732.2005
   Ahn J, 2012, CARCINOGENESIS, V33, P1055, DOI 10.1093/carcin/bgs112
   Anderson LA, 2008, GUT, V57, P734, DOI 10.1136/gut.2007.132662
   Bachmann J, 2013, NUTR CANCER, V65, P827, DOI 10.1080/01635581.2013.804580
   Berezow AB, 2011, PERIODONTOL 2000, V55, P36, DOI 10.1111/j.1600-0757.2010.00350.x
   Bindels LB, 2016, ISME J, V10, P1456, DOI 10.1038/ismej.2015.209
   Bindels LB, 2012, PLOS ONE, V7, DOI 10.1371/journal.pone.0037971
   Bongers G, 2014, J EXP MED, V211, P457, DOI 10.1084/jem.20131587
   Boursi B, 2015, EUR J CANCER, V51, P2655, DOI 10.1016/j.ejca.2015.08.015
   Chen SY, 2014, INT J ONCOL, V45, P764, DOI 10.3892/ijo.2014.2444
   Chen XZ, 2015, PANCREAS, V44, P1340, DOI 10.1097/MPA.0000000000000414
   Davidson W, 2004, CLIN NUTR, V23, P239, DOI 10.1016/j.clnu.2003.07.001
   de Martel C, 2008, CANCER EPIDEM BIOMAR, V17, P1188, DOI 10.1158/1055-9965.EPI-08-0185
   Di Cerbo A, 2016, J CLIN PATHOL, V69, P187, DOI 10.1136/jclinpath-2015-202976
   Fan XZ, 2018, GUT, V67, P120, DOI 10.1136/gutjnl-2016-312580
   Farrell JJ, 2012, GUT, V61, P582, DOI 10.1136/gutjnl-2011-300784
   Fearon KCH, 2010, HPB, V12, P323, DOI 10.1111/j.1477-2574.2010.00178.x
   Fukase K, 2008, LANCET, V372, P392, DOI 10.1016/S0140-6736(08)61159-9
   Gawin Alicja, 2012, Pol Merkur Lekarski, V32, P103
   Hujoel PP, 2003, ANN EPIDEMIOL, V13, P312, DOI 10.1016/S1047-2797(02)00425-8
   Huttenhower C, 2012, NATURE, V486, P207, DOI 10.1038/nature11234
   Iida N, 2013, SCIENCE, V342, P967, DOI 10.1126/science.1240527
   Kalaf EA, 2013, SAUDI J GASTROENTERO, V19, P69, DOI 10.4103/1319-3767.108474
   Lin IH, 2013, CANCER RES, V73, DOI 10.1158/1538-7445.AM2013-101
   Lindkvist B, 2008, BMC CANCER, V8, DOI 10.1186/1471-2407-8-321
   Meurman Jukka H, 2010, J Oral Microbiol, V2, DOI 10.3402/jom.v2i0.5195
   Meyer MS, 2008, CANCER CAUSE CONTROL, V19, P895, DOI 10.1007/s10552-008-9163-4
   Michaud DS, 2007, JNCI-J NATL CANCER I, V99, P171, DOI 10.1093/jnci/djk021
   Michaud DS, 2014, CANCER J, V20, P203, DOI 10.1097/PPO.0000000000000046
   Michaud DS, 2013, GUT, V62, P1764, DOI 10.1136/gutjnl-2012-303006
   Mitsuhashi K, 2015, ONCOTARGET, V6, P7209, DOI 10.18632/oncotarget.3109
   Mueller TC, 2014, WORLD J GASTROENTERO, V20, P9361, DOI 10.3748/wjg.v20.i28.9361
   Nilsson HO, 2006, WORLD J GASTROENTERO, V12, P3038, DOI 10.3748/wjg.v12.i19.3038
   Pakodi F, 2000, J PHYSIOLOGY-PARIS, V94, P139, DOI 10.1016/S0928-4257(00)00160-1
   Raderer M, 1998, ONCOLOGY-BASEL, V55, P16, DOI 10.1159/000011830
   Risch HA, 2014, CANCER EPIDEM BIOMAR, V23, P172, DOI 10.1158/1055-9965.EPI-13-0447
   Risch HA, 2012, MOL CARCINOGEN, V51, P109, DOI 10.1002/mc.20826
   Risch HA, 2010, JNCI-J NATL CANCER I, V102, P502, DOI 10.1093/jnci/djq007
   Ronga I, 2014, ADV MED SCI-POLAND, V59, P1, DOI 10.1016/j.advms.2013.11.001
   Schulte A, 2015, CANCER CAUSE CONTROL, V26, P1027, DOI 10.1007/s10552-015-0595-3
   Sears CL, 2011, J INFECT DIS, V203, P306, DOI 10.1093/jinfdis/jiq061
   Sheflin AM, 2014, CURR ONCOL REP, V16, DOI 10.1007/s11912-014-0406-0
   Sivan A, 2015, SCIENCE, V350, P1084, DOI 10.1126/science.aac4255
   Stolzenberg-Solomon RZ, 2001, J NATL CANCER I, V93, P937, DOI 10.1093/jnci/93.12.937
   Stolzenberg-Solomon RZ, 2003, AM J CLIN NUTR, V78, P176
   Suerbaum S, 2002, NEW ENGL J MED, V347, P1175, DOI 10.1056/NEJMra020542
   Takayama S, 2007, HEPATO-GASTROENTEROL, V54, P2387
   Torres PJ, 2015, PEERJ, V3, DOI 10.7717/peerj.1373
   Trikudanathan G, 2011, J PANCREAS, V12, P26
   Vetizou M, 2015, SCIENCE, V350, P1079, DOI 10.1126/science.aad1329
   Vogtmann E, 2016, BRIT J CANCER, V114, P237, DOI 10.1038/bjc.2015.465
   Von Hoff DD, 2009, CANCER CELL, V16, P7, DOI 10.1016/j.ccr.2009.06.011
   Wang Y, 2014, ASIAN PAC J CANCER P, V15, P4449, DOI 10.7314/APJCP.2014.15.11.4449
   Whatcott CJ, 2015, CANCER J, V21, P299, DOI 10.1097/PPO.0000000000000140
   Xiao MJ, 2013, PLOS ONE, V8, DOI 10.1371/journal.pone.0075559
   Yu GQ, 2013, CANCER EPIDEM BIOMAR, V22, P2416, DOI 10.1158/1055-9965.EPI-13-0680
   Zambirinis CP, 2014, CANCER J, V20, P195, DOI 10.1097/PPO.0000000000000045
   Zhu QC, 2013, TUMOR BIOL, V34, P1285, DOI 10.1007/s13277-013-0684-4
NR 58
TC 23
Z9 23
U1 0
U2 21
PU BAISHIDENG PUBLISHING GROUP INC
PI PLEASANTON
PA 8226 REGENCY DR, PLEASANTON, CA 94588 USA
SN 1007-9327
EI 2219-2840
J9 WORLD J GASTROENTERO
JI World J. Gastroenterol.
PD MAR 14
PY 2017
VL 23
IS 10
BP 1899
EP 1908
DI 10.3748/wjg.v23.i10.1899
PG 10
WC Gastroenterology & Hepatology
SC Gastroenterology & Hepatology
GA EN4AB
UT WOS:000395948200020
PM 28348497
OA Other Gold, Green Published
DA 2020-11-03
ER

PT J
AU Zeleniak, AE
   Huang, W
   Brinkman, MK
   Fishel, ML
   Hill, R
AF Zeleniak, Ann E.
   Huang, Wei
   Brinkman, Mary K.
   Fishel, Melissa L.
   Hill, Reginald
TI Loss of MTSS1 results in increased metastatic potential in pancreatic
   cancer
SO ONCOTARGET
LA English
DT Article
DE pancreatic cancer; metastasis; MTSS1; inflammation; tumor
   microenvironment
ID CYCLOOXYGENASE-2 COX-2 EXPRESSION; SUPPRESSOR 1 MTSS1;
   HEPATOCELLULAR-CARCINOMA; DUCTAL ADENOCARCINOMA; CELL-MIGRATION;
   BREAST-CANCER; FIBROBLASTS PROMOTE; COLORECTAL-CANCER; GENE-EXPRESSION;
   GASTRIC-CANCER
AB Pancreatic ductal adenocarcinoma (PDAC) has a 5-year survival rate of 7%. This dismal prognosis is largely due to the inability to diagnose the disease before metastasis occurs. Tumor cell dissemination occurs early in PDAC. While it is known that inflammation facilitates this process, the underlying mechanisms responsible for this progression have not been fully characterized. Here, we functionally test the role of metastasis suppressor 1 (MTSS1) in PDAC. Despite evidence showing that MTSS1 could be important for regulating metastasis in many different cancers, its function in PDAC has not been studied. Here, we show that loss of MTSS1 leads to increased invasion and migration in PDAC cell lines. Moreover, PDAC cells treated with cancer-associated fibroblast-conditioned media also have increased metastatic potential, which is augmented by loss of MTSS1. Finally, overexpression of MTSS1 in PDAC cell lines leads to a loss of migratory potential in vitro and an increase in overall survival in vivo. Collectively, our data provide insight into an important role for MTSS1 in suppressing tumor cell invasion and migration driven by the tumor microenvironment and suggest that therapeutic strategies aimed at increasing MTSS1 levels may effectively slow the development of metastatic lesions, increasing survival of patients with PDAC.
C1 [Zeleniak, Ann E.] Univ Notre Dame, Integrated Biomed Sci Program, South Bend, IN USA.
   [Zeleniak, Ann E.; Huang, Wei; Brinkman, Mary K.; Hill, Reginald] Univ Notre Dame, Harper Canc Res Inst, South Bend, IN 46556 USA.
   [Huang, Wei; Brinkman, Mary K.; Hill, Reginald] Univ Notre Dame, Dept Biol Sci, South Bend, IN 46556 USA.
   [Fishel, Melissa L.] Indiana Univ Sch Med, Dept Pharmacol & Toxicol, Indianapolis, IN USA.
   [Fishel, Melissa L.] Indiana Univ Sch Med, Wells Ctr Pediat Res, Dept Pediat, Indianapolis, IN USA.
   [Fishel, Melissa L.] Pancreat Canc Signature Ctr, Indianapolis, IN USA.
RP Hill, R (corresponding author), Univ Notre Dame, Harper Canc Res Inst, South Bend, IN 46556 USA.; Hill, R (corresponding author), Univ Notre Dame, Dept Biol Sci, South Bend, IN 46556 USA.
EM rhill3@nd.edu
RI Hill, Reginald/D-2270-2016; Fishel, Melissa L./AAH-6608-2020
OI Fishel, Melissa L./0000-0002-9436-6382
FU Walther Cancer Foundation; Joseph D. Boyle Memorial Fund; National
   Institutes of HealthUnited States Department of Health & Human
   ServicesNational Institutes of Health (NIH) - USA [NCI CA167291];
   Biomedical Research Grant; Jeff Gordon Children's Foundation; University
   of Notre Dame
FX R. Hill was awarded financial support from the Walther Cancer Foundation
   and the Joseph D. Boyle Memorial Fund. Work by M.L. Fishel was supported
   by grants from the National Institutes of Health, NCI CA167291, with
   additional support from the Biomedical Research Grant and in part by
   Jeff Gordon Children's Foundation. This work was supported in part by
   the University of Notre Dame via funding raised for the Harper Cancer
   Research Institute on Notre Dame Day.
CR ALBINI A, 1987, CANCER RES, V47, P3239
   Arensman MD, 2014, ONCOGENE, V33, P899, DOI 10.1038/onc.2013.23
   Awasthi N, 2016, ONCOTARGET, V7, P46988, DOI 10.18632/oncotarget.9029
   Awasthi N, 2013, CARCINOGENESIS, V34, P2361, DOI 10.1093/carcin/bgt227
   Bruns Christiane J., 1999, Neoplasia (New York), V1, P50, DOI 10.1038/sj.neo.7900005
   Callahan CA, 2004, GENE DEV, V18, P2724, DOI 10.1101/gad.1221804
   Cannistra M, 2015, INT J SURG, V21, pS15, DOI 10.1016/j.ijsu.2015.04.093
   Chen WS, 2001, INT J CANCER, V91, P894, DOI 10.1002/1097-0215(200102)9999:9999<894::AID-IJC1146>3.3.CO;2-R
   Cheng J, 2013, WORLD J GASTROENTERO, V19, P7361, DOI 10.3748/wjg.v19.i42.7361
   Dalwadi H, 2005, CLIN CANCER RES, V11, P7674, DOI 10.1158/1078-0432.CCR-05-1205
   Dawson JC, 2012, ONCOGENE, V31, P1781, DOI 10.1038/onc.2011.376
   Deer EL, 2010, PANCREAS, V39, P425, DOI 10.1097/MPA.0b013e3181c15963
   Donahue TR, 2012, CLIN CANCER RES, V18, P1352, DOI 10.1158/1078-0432.CCR-11-1539
   Fan H, 2012, ONCOGENE, V31, P2298, DOI 10.1038/onc.2011.411
   Fujita J, 1996, INT J CANCER, V68, P637, DOI 10.1002/(SICI)1097-0215(19961127)68:5<637::AID-IJC14>3.0.CO;2-Z
   Goswami Chirayu Pankaj, 2013, J Clin Bioinforma, V3, P22, DOI 10.1186/2043-9113-3-22
   Heeg S, 2016, GASTROENTEROLOGY
   Hill R, 2012, MOL CANCER THER, V11, P2127, DOI 10.1158/1535-7163.MCT-12-0342
   Hill R, 2010, CANCER RES, V70, P7114, DOI 10.1158/0008-5472.CAN-10-1649
   Hla T, 1999, INT J BIOCHEM CELL B, V31, P551, DOI 10.1016/S1357-2725(98)00152-6
   Huang XY, 2016, J EXP CLIN CANC RES, V35, DOI 10.1186/s13046-016-0361-8
   Hurst DR, 2011, INT REV CEL MOL BIO, V286, P107, DOI 10.1016/B978-0-12-385859-7.00003-3
   Hwang RF, 2008, CANCER RES, V68, P918, DOI 10.1158/0008-5472.CAN-07-5714
   Iacobuzio-Donahue CA, 2002, AM J PATHOL, V160, P91, DOI 10.1016/S0002-9440(10)64353-2
   Jahid S, 2012, CANCER DISCOV, V2, P540, DOI 10.1158/2159-8290.CD-11-0267
   Kabir TD, 2016, AGING-US, V8, P1608, DOI 10.18632/aging.100987
   Kalluri R, 2006, NAT REV CANCER, V6, P392, DOI 10.1038/nrc1877
   Kawase T, 2015, BMC GASTROENTEROL, V15, DOI 10.1186/s12876-015-0340-0
   Kedmi M, 2015, SCI SIGNAL, V8, DOI 10.1126/scisignal.2005866
   Kleeff J, 2007, INT J CANCER, V121, P699, DOI 10.1002/ijc.22871
   Korc M, 2007, AM J SURG, V194, pS84, DOI 10.1016/j.amjsurg.2007.05.004
   Kramer N, 2013, MUTAT RES-REV MUTAT, V752, P10, DOI 10.1016/j.mrrev.2012.08.001
   Kundu N, 2001, INT J CANCER, V93, P681, DOI 10.1002/ijc.1397
   Lee JJ, 2014, P NATL ACAD SCI USA, V111, pE3091, DOI 10.1073/pnas.1411679111
   Lee YG, 2002, NEOPLASIA, V4, P291, DOI 10.1038/sj.neo.7900231
   Liu K, 2010, BMC CANCER, V10, DOI 10.1186/1471-2407-10-428
   Loberg RD, 2005, INT J ONCOL, V26, P1699
   Loncle C, 2016, CELL DEATH DIS, V7, DOI 10.1038/cddis.2016.202
   Loncle C, 2015, CANCER RES, V75, P4852, DOI 10.1158/0008-5472.CAN-15-0896
   LOWENFELS AB, 1993, NEW ENGL J MED, V328, P1433, DOI 10.1056/NEJM199305203282001
   Malka D, 2002, GUT, V51, P849, DOI 10.1136/gut.51.6.849
   Matsubayashi H, 2007, CANCER BIOL THER, V6, P1569, DOI 10.4161/cbt.6.10.4711
   Mohammed A, 2015, ONCOTARGET, V6, P15524, DOI 10.18632/oncotarget.3499
   Narsale AA, 2014, CURR OPIN SUPPORT PA, V8, P321, DOI 10.1097/SPC.0000000000000091
   Oettle H, 2007, JAMA-J AM MED ASSOC, V297, P267, DOI 10.1001/jama.297.3.267
   Olive KP, 2009, SCIENCE, V324, P1457, DOI 10.1126/science.1171362
   Ostapoff KT, 2013, MOL CANCER THER, V12, P1190, DOI 10.1158/1535-7163.MCT-12-1123
   Parr C, 2009, EUR J CANCER, V45, P1673, DOI 10.1016/j.ejca.2009.02.019
   Provenzano PP, 2012, CANCER CELL, V21, P418, DOI 10.1016/j.ccr.2012.01.007
   Rahib L, 2014, CANCER RES, V74, P2913, DOI 10.1158/0008-5472.CAN-14-0155
   Raimondi S, 2010, BEST PRACT RES CL GA, V24, P349, DOI 10.1016/j.bpg.2010.02.007
   Rhim AD, 2014, CANCER CELL, V25, P735, DOI 10.1016/j.ccr.2014.04.021
   Rhim AD, 2012, CELL, V148, P349, DOI 10.1016/j.cell.2011.11.025
   Riccil F, 2005, CANCER BIOL THER, V4, P302, DOI 10.4161/cbt.4.3.1501
   Richards KE, 2017, ONCOGENE, V36, P1770, DOI 10.1038/onc.2016.353
   Schlosser W, 2002, PANCREAS, V25, P26, DOI 10.1097/00006676-200207000-00008
   Shi W, 2015, AM J TRANSL RES, V7, P1974
   Siegel RL, 2016, CA-CANCER J CLIN, V66, P7, DOI 10.3322/caac.21332
   Stathis A, 2010, NAT REV CLIN ONCOL, V7, P163, DOI 10.1038/nrclinonc.2009.236
   Steeg PS, 2016, NAT REV CANCER, V16, P201, DOI 10.1038/nrc.2016.25
   Stratford JK, 2010, PLOS MED, V7, DOI 10.1371/journal.pmed.1000307
   Tucker ON, 1999, CANCER RES, V59, P987
   Utikal J, 2006, INT J CANCER, V119, P2287, DOI 10.1002/ijc.22106
   Vonlaufen A, 2008, CANCER RES, V68, P7707, DOI 10.1158/0008-5472.CAN-08-1132
   Wang D, 2011, J GASTROINTEST SURG, V15, P1205, DOI 10.1007/s11605-011-1546-2
   Wang F, 2013, PATHOL ONCOL RES, V19, P815, DOI 10.1007/s12253-013-9649-6
   Wang J, 2012, BMC CANCER, V12, DOI 10.1186/1471-2407-12-227
   Wu WY, 2014, MOL CELL BIOCHEM, V388, P249, DOI 10.1007/s11010-013-1916-z
   Yachida S, 2010, NATURE, V467, P1114, DOI 10.1038/nature09515
   Zhang KJ, 2010, INT J MOL SCI, V11, P4891, DOI 10.3390/ijms11124891
   Zhang SD, 2015, J NEURO-ONCOL, V121, P425, DOI 10.1007/s11060-014-1656-2
   Zhong JT, 2013, ONCOTARGET, V4, P2339, DOI 10.18632/oncotarget.1446
   Zhou L, 2016, PATHOL ONCOL RES, V22, P7, DOI 10.1007/s12253-015-9963-2
NR 73
TC 10
Z9 10
U1 1
U2 7
PU IMPACT JOURNALS LLC
PI ORCHARD PARK
PA 6666 E QUAKER ST, STE 1, ORCHARD PARK, NY 14127 USA
EI 1949-2553
J9 ONCOTARGET
JI Oncotarget
PD MAR 7
PY 2017
VL 8
IS 10
BP 16473
EP 16487
DI 10.18632/oncotarget.14869
PG 15
WC Oncology; Cell Biology
SC Oncology; Cell Biology
GA EN5DA
UT WOS:000396024600033
PM 28146435
OA Green Published, Other Gold
DA 2020-11-03
ER

PT J
AU Coppola, S
   Carnevale, I
   Danen, EHJ
   Peters, GJ
   Schmidt, T
   Assaraf, YG
   Giovannetti, E
AF Coppola, Stefano
   Carnevale, Ilaria
   Danen, Erik H. J.
   Peters, Godefridus J.
   Schmidt, Thomas
   Assaraf, Yehuda G.
   Giovannetti, Elisa
TI A mechanopharmacology approach to overcome chemoresistance in pancreatic
   cancer
SO DRUG RESISTANCE UPDATES
LA English
DT Review
DE Pancreatic cancer; Mechanosensing/mechanotransduction; Mechanobiology;
   Mechanopharmacology; Chemoresistance; Prognostic/predictive markers;
   Tumor microenvironment; Integrins; Traction force microscopy; Elastic
   micropillar arrays; Rheometry; Support-based cell stretcher;
   Multi-cellular 3D systems
ID TRACTION FORCE MICROSCOPY; EPITHELIAL-MESENCHYMAL TRANSITION;
   DRUG-RESISTANCE; STELLATE CELLS; MALIGNANT PHENOTYPE; INTEGRIN ALPHA-2;
   LINE THERAPY; I COLLAGEN; PHASE-I; GEMCITABINE
AB Pancreatic ductal adenocarcinoma (PDAC) is a highly chemoresistant malignancy. This chemoresistant phenotype has been historically associated with genetic factors. Major biomedical research efforts were concentrated that resulted in the identification of subtypes characterized by specific genetic lesions and gene expression signatures that suggest important biological differences. However, to date, these distinct differences could not be exploited for therapeutic interventions. Apart from these genetic factors, desmoplasia and tumor micro environment have been recognized as key contributors to PDAC chemoresistance. However, while several strategies targeting tumor-stroma have been explored including drugs against members of the Hedgehog family, they failed to meet the expectations in the clinical setting. These unsatisfactory clinical results suggest that, an important link between genetics and the influence of tumor microenvironment on PDAC chemoresistance remains to be elucidated. In this respect, mechanobiology is an emerging multidisciplinary field that encompasses cell and developmental biology as well as biophysics and bioengineering. Herein we provide a comprehensive overview of the key players in pancreatic cancer chemoresistance from the perspective of mechanobiology, and discuss novel experimental avenues such as elastic micropillar arrays that could provide fresh insights for the development of mechanobiology-targeted therapeutic approaches (know as mechanopharmacology) to overcome anticancer drug resistance in pancreatic cancer.
C1 [Coppola, Stefano; Schmidt, Thomas] Leiden Univ, Huygens Kamerlingh Onnes Lab, Phys Life Proc, Leiden, Netherlands.
   [Carnevale, Ilaria; Peters, Godefridus J.; Giovannetti, Elisa] VU Univ Med Ctr Amsterdam, Dept Med Oncol, Amsterdam, Netherlands.
   [Carnevale, Ilaria; Giovannetti, Elisa] Univ Hosp Pisa, AIRC Start Up Unit, Canc Pharmacol Lab, Pisa, Italy.
   [Danen, Erik H. J.] Leiden Univ, LACDR, Div Toxicol, Leiden, Netherlands.
   [Assaraf, Yehuda G.] Technion Israel Inst Technol, Dept Biol, Fred Wyszkowski Canc Res Lab, Haifa, Israel.
   [Giovannetti, Elisa] CNR Nano, Inst Nanosci & Nanotechnol, Pisa, Italy.
RP Giovannetti, E (corresponding author), Univ Hosp Pisa, AIRC Start Up Unit, Canc Pharmacol Lab, Pisa, Italy.
EM elisa.giovannetti@gmail.com
RI Schmidt, Thomas/B-6296-2009; Coppola, Stefano/D-4031-2014
OI Schmidt, Thomas/0000-0002-0045-1851; Coppola,
   Stefano/0000-0002-1539-364X; danen, erik/0000-0002-0491-6345;
   Giovannetti, Elisa/0000-0002-7565-7504
FU Italian Foundation for Cancer Research (FIRC fellowship)Associazione
   Italiana per la Ricerca sul Cancro (AIRC) [16334]; AXA Research Fund
   Post-doctoral grant; Cancer Center Amsterdam Foundation; AIRC-Start-Up
   Tumori, Istituto Toscano Tumori, "Bando FAS Salute - Region Toscana"
   grants
FX SC acknowledges the support from the Italian Foundation for Cancer
   Research (FIRC fellowship #16334) and is beneficiary of an AXA Research
   Fund Post-doctoral grant. EG, IC, and GJP acknowledge the support from
   the Cancer Center Amsterdam Foundation. EG acknowledges the support from
   the AIRC-Start-Up Tumori, Istituto Toscano Tumori, "Bando FAS Salute -
   Region Toscana" grants.
CR Apte MV, 2013, GASTROENTEROLOGY, V144, P1210, DOI 10.1053/j.gastro.2012.11.037
   Apte MV, 2012, J GASTROEN HEPATOL, V27, P69, DOI 10.1111/j.1440-1746.2011.07000.x
   Armstrong T, 2004, CLIN CANCER RES, V10, P7427, DOI 10.1158/1078-0432.CCR-03-0825
   Arumugam T, 2009, CANCER RES, V69, P5820, DOI 10.1158/0008-5472.CAN-08-2819
   Bailey P, 2016, NATURE, V531, P47, DOI 10.1038/nature16965
   Balcioglu HE, 2015, J CELL SCI, V128, P1316, DOI 10.1242/jcs.156950
   Bramhall SR, 2002, BRIT J CANCER, V87, P161, DOI 10.1038/sj.bjc.6600446
   Bramhall SR, 2001, J CLIN ONCOL, V19, P3447, DOI 10.1200/JCO.2001.19.15.3447
   BROOKS PC, 1994, SCIENCE, V264, P569, DOI 10.1126/science.7512751
   Capello M, 2015, JNCI-J NATL CANCER I, V107, DOI 10.1093/jnci/djv132
   Carapuca EF, 2016, J PATHOL, V239, P286, DOI 10.1002/path.4727
   Chauhan VP, 2013, NAT COMMUN, V4, DOI 10.1038/ncomms3516
   CHEN HC, 1994, P NATL ACAD SCI USA, V91, P10148, DOI 10.1073/pnas.91.21.10148
   Chu GC, 2007, J CELL BIOCHEM, V101, P887, DOI 10.1002/jcb.21209
   Colin-York H, 2016, NANO LETT, V16, P2633, DOI 10.1021/acs.nanolett.6b00273
   Conroy T, 2011, NEW ENGL J MED, V364, P1817, DOI 10.1056/NEJMoa1011923
   Czabotar PE, 2014, NAT REV MOL CELL BIO, V15, P49, DOI 10.1038/nrm3722
   Dangi-Garimella S, 2013, PLOS ONE, V8, DOI 10.1371/journal.pone.0064566
   Dangi-Garimella S, 2011, CANCER RES, V71, P1019, DOI 10.1158/0008-5472.CAN-10-1855
   Denisin AK, 2016, ACS APPL MATER INTER, V8, P21893, DOI 10.1021/acsami.5b09344
   Desai N, 2009, TRANSL ONCOL, V2, P59, DOI 10.1593/tlo.09109
   Desgrosellier JS, 2010, NAT REV CANCER, V10, P9, DOI 10.1038/nrc2748
   Drifka CR, 2016, BIOMED MICRODEVICES, V18, DOI 10.1007/s10544-016-0128-1
   DuFort C.C., 2016, GASTROENTEROLOGY, V1557, pe1542
   Dupont S, 2011, NATURE, V474, P179, DOI 10.1038/nature10137
   Edderkaoui M, 2005, AM J PHYSIOL-GASTR L, V289, pG1137, DOI 10.1152/ajpgi.00197.2005
   Eisenstein M, 2017, NATURE, V544, P255, DOI 10.1038/544255a
   Evans T., 2008, GASTR CANC S
   Eyckmans J, 2017, J CELL SCI, V130, P63, DOI 10.1242/jcs.198630
   Eyckmans J, 2011, DEV CELL, V21, P35, DOI 10.1016/j.devcel.2011.06.015
   Farrell JJ, 2009, GASTROENTEROLOGY, V136, P187, DOI 10.1053/j.gastro.2008.09.067
   Feig C, 2013, P NATL ACAD SCI USA, V110, P20212, DOI 10.1073/pnas.1320318110
   Feig C, 2012, CLIN CANCER RES, V18, P4266, DOI 10.1158/1078-0432.CCR-11-3114
   Friedrich J, 2009, NAT PROTOC, V4, P309, DOI 10.1038/nprot.2008.226
   Friess H, 2006, BMC CANCER, V6, DOI 10.1186/1471-2407-6-285
   Gilbert P.M., 2017, CELL DEV BIOL, V67, P141
   Giovannetti E, 2017, SEMIN CANCER BIOL, V44, P43, DOI 10.1016/j.semcancer.2017.04.006
   Gonen N, 2012, DRUG RESIST UPDATE, V15, P183, DOI 10.1016/j.drup.2012.07.002
   Gore J, 2014, CANCER CELL, V25, P711, DOI 10.1016/j.ccr.2014.05.026
   Greenhalf W, 2014, JNCI-J NATL CANCER I, V106, DOI 10.1093/jnci/djt347
   Grzesiak JJ, 2006, BRIT J CANCER, V94, P1311, DOI 10.1038/sj.bjc.6603088
   Guck J, 2001, BIOPHYS J, V81, P767, DOI 10.1016/S0006-3495(01)75740-2
   Guerra C, 2013, MOL ONCOL, V7, P232, DOI 10.1016/j.molonc.2013.02.002
   Guevorkian K, 2010, PHYS REV LETT, V104, DOI 10.1103/PhysRevLett.104.218101
   Guo M, 2014, CELL, V158, P822, DOI 10.1016/j.cell.2014.06.051
   Haase K, 2015, J R SOC INTERFACE, V12, DOI 10.1098/rsif.2014.0970
   Han SW, 2006, CANCER RES, V66, P315, DOI 10.1158/0008-5472.CAN-05-2367
   HARRIS AK, 1980, SCIENCE, V208, P177, DOI 10.1126/science.6987736
   Harris AR, 2011, NANOTECHNOLOGY, V22, DOI 10.1088/0957-4484/22/34/345102
   Hidalgo M, 2015, CLIN CANCER RES, V21, P4811, DOI 10.1158/1078-0432.CCR-14-3222
   Hochmuth RM, 2000, J BIOMECH, V33, P15, DOI 10.1016/S0021-9290(99)00175-X
   HUNG CT, 1994, J BIOMECH, V27, P227, DOI 10.1016/0021-9290(94)90212-7
   Iiingorant S.R., 2017, J CLIN ONCOL, V35, P4008
   Jacobetz M.A., 2012, HYALURONAN IMPAIRS V, V1
   Jansen KA, 2015, BBA-MOL CELL RES, V1853, P3043, DOI 10.1016/j.bbamcr.2015.05.007
   Jiang H, 2016, NAT MED, V22, P851, DOI 10.1038/nm.4123
   Kamble H, 2016, LAB CHIP, V16, P3193, DOI 10.1039/c6lc00607h
   Kanteti R, 2016, ONCOTARGET, V7, P31586, DOI 10.18632/oncotarget.8040
   Kleeff J, 2016, NAT REV DIS PRIMERS, V2, DOI 10.1038/nrdp.2016.22
   Ko AH, 2016, PANCREAS, V45, P370, DOI 10.1097/MPA.0000000000000458
   Kocher IL, 2016, PANCREATOLOGY, V16, pS4
   Krishnan R, 2016, TRENDS PHARMACOL SCI, V37, P87, DOI 10.1016/j.tips.2015.10.005
   Kultti A, 2014, BIOMED RES INT, V2014, DOI 10.1155/2014/817613
   Laklai H, 2016, NAT MED, V22, P497, DOI 10.1038/nm.4082
   Lee Y., 2014, PLOS ONE, V9
   Li P, 1997, CELL, V91, P479, DOI 10.1016/S0092-8674(00)80434-1
   Li W, 2016, DRUG RESIST UPDATE, V27, P14, DOI 10.1016/j.drup.2016.05.001
   Lucio AA, 2015, METHOD CELL BIOL, V125, P373, DOI 10.1016/bs.mcb.2014.11.008
   MacDonald TJ, 2001, NEUROSURGERY, V48, P151, DOI 10.1097/00006123-200101000-00026
   Massihnia D, 2017, J HEMATOL ONCOL, V10, DOI 10.1186/s13045-016-0371-1
   Mazuel F, 2015, PHYS REV LETT, V114, DOI 10.1103/PhysRevLett.114.098105
   Mendez MG, 2014, BIOPHYS J, V107, P314, DOI 10.1016/j.bpj.2014.04.050
   Mierke CT, 2013, PHYS BIOL, V10, DOI 10.1088/1478-3975/10/6/065005
   Mietke A, 2015, BIOPHYS J, V109, P2023, DOI 10.1016/j.bpj.2015.09.006
   Mita M, 2011, CLIN CANCER RES, V17, P193, DOI 10.1158/1078-0432.CCR-10-0010
   Miyamoto H, 2004, PANCREAS, V28, P38, DOI 10.1097/00006676-200401000-00006
   Montel F, 2011, PHYS REV LETT, V107, DOI 10.1103/PhysRevLett.107.188102
   Moore MJ, 2003, J CLIN ONCOL, V21, P3296, DOI 10.1200/JCO.2003.02.098
   Neesse A., 2015, STROMAL BIOL THERAPY
   Neesse A, 2014, ONCOTARGETS THER, V7, P33, DOI 10.2147/OTT.S38111
   Neesse A, 2013, P NATL ACAD SCI USA, V110, P12325, DOI 10.1073/pnas.1300415110
   Ng CM, 2010, CANCER CHEMOTH PHARM, V65, P207, DOI 10.1007/s00280-009-1023-8
   Nordh S, 2014, WORLD J GASTROENTERO, V20, P8482, DOI 10.3748/wjg.v20.i26.8482
   Ohlund D, 2017, J EXP MED, V214, P579, DOI 10.1084/jem.20162024
   Olive KP, 2009, SCIENCE, V324, P1457, DOI 10.1126/science.1171362
   Otto O, 2015, NAT METHODS, V12, P199, DOI 10.1038/nmeth.3281
   Paulson AS, 2013, GASTROENTEROLOGY, V144, P1316, DOI 10.1053/j.gastro.2013.01.078
   Plotnikov SV, 2014, METHOD CELL BIOL, V123, P367, DOI 10.1016/B978-0-12-420138-5.00020-3
   Plotnikov Sergey V., 2017, CELL, V151, P1513
   Polacheck WJ, 2016, NAT METHODS, V13, P415, DOI [10.1038/NMETH.3834, 10.1038/nmeth.3834]
   Poplin E, 2013, J CLIN ONCOL, V31, P4453, DOI 10.1200/JCO.2013.51.0826
   Provenzano PP, 2012, CANCER CELL, V21, P418, DOI 10.1016/j.ccr.2012.01.007
   Rahib L, 2014, CANCER RES, V74, P2913, DOI 10.1158/0008-5472.CAN-14-0155
   Rigato A, 2017, NAT PHYS, V13, P771, DOI [10.1038/NPHYS4104, 10.1038/nphys4104]
   Sabass B, 2008, BIOPHYS J, V94, P207, DOI 10.1529/biophysj.107.113670
   Sarper M, 2016, SCI REP-UK, V6, DOI 10.1038/srep27639
   SCHLAEPFER DD, 1994, NATURE, V372, P786
   Semba T, 2004, CLIN CANCER RES, V10, P1430, DOI 10.1158/1078-0432.CCR-0109-03
   Sen S, 2005, BIOPHYS J, V89, P3203, DOI 10.1529/biophysj.105.063826
   Seriani S, 2016, REV SCI INSTRUM, V87, DOI 10.1063/1.4959884
   Serwane F, 2017, NAT METHODS, V14, P181, DOI [10.1038/NMETH.4101, 10.1038/nmeth.4101]
   Shah AN, 2007, ANN SURG ONCOL, V14, P3629, DOI 10.1245/s10434-007-9583-5
   Shao Y, 2015, BIOMATERIALS, V52, P26, DOI 10.1016/j.biomaterials.2015.01.078
   Shibue T., 2017, NAT REV CLIN ONCOL
   Siegel RL, 2017, CA-CANCER J CLIN, V67, P7, DOI 10.3322/caac.21387
   Spratlin J, 2004, CLIN CANCER RES, V10, P6956, DOI 10.1158/1078-0432.CCR-04-0224
   Steinwachs J, 2016, NAT METHODS, V13, P171, DOI [10.1038/NMETH.3685, 10.1038/nmeth.3685]
   Style RW, 2014, SOFT MATTER, V10, P4047, DOI 10.1039/c4sm00264d
   Taga T, 2002, INT J CANCER, V98, P690, DOI 10.1002/ijc.10265
   Tammi RH, 2008, SEMIN CANCER BIOL, V18, P288, DOI 10.1016/j.semcancer.2008.03.005
   Tan JL, 2003, P NATL ACAD SCI USA, V100, P1484, DOI 10.1073/pnas.0235407100
   Thompson CB, 2010, MOL CANCER THER, V9, P3052, DOI 10.1158/1535-7163.MCT-10-0470
   Topalovski M, 2016, CANCER LETT, V381, P252, DOI 10.1016/j.canlet.2015.12.027
   Trepat X, 2009, NAT PHYS, V5, P426, DOI 10.1038/NPHYS1269
   van Hoorn H, 2014, NANO LETT, V14, P4257, DOI 10.1021/nl5008773
   Vermin C., 2017, SCIE T MED, V9
   Von Hoff DD, 2013, NEW ENGL J MED, V369, P1691, DOI 10.1056/NEJMoa1304369
   Wang OH, 2016, PLOS ONE, V11, DOI 10.1371/journal.pone.0152300
   Wang R, 2014, CURR CANCER DRUG TAR, V14, P407, DOI 10.2174/1568009614666140226114015
   Wang ZW, 2009, CANCER RES, V69, P2400, DOI 10.1158/0008-5472.CAN-08-4312
   Warren KM, 2016, ACS APPL MATER INTER, V8, P21869, DOI 10.1021/acsami.5b12064
   Watt J, 2013, ONCOIMMUNOLOGY, V2, DOI 10.4161/onci.26788
   Whatcott CJ, 2015, CLIN CANCER RES, V21, P3561, DOI 10.1158/1078-0432.CCR-14-1051
   Wijdeven RH, 2016, DRUG RESIST UPDATE, V28, P65, DOI 10.1016/j.drup.2016.07.001
   Xu ZH, 2014, WORLD J GASTROENTERO, V20, P11216, DOI 10.3748/wjg.v20.i32.11216
   Zhang WY, 2014, SCI SIGNAL, V7, DOI 10.1126/scisignal.2005049
   Zhitomirsky B, 2016, DRUG RESIST UPDATE, V24, P23, DOI 10.1016/j.drup.2015.11.004
NR 127
TC 21
Z9 21
U1 4
U2 14
PU CHURCHILL LIVINGSTONE
PI EDINBURGH
PA JOURNAL PRODUCTION DEPT, ROBERT STEVENSON HOUSE, 1-3 BAXTERS PLACE,
   LEITH WALK, EDINBURGH EH1 3AF, MIDLOTHIAN, SCOTLAND
SN 1368-7646
EI 1532-2084
J9 DRUG RESIST UPDATE
JI Drug Resist. Update
PD MAR
PY 2017
VL 31
BP 43
EP 51
DI 10.1016/j.drup.2017.07.001
PG 9
WC Pharmacology & Pharmacy
SC Pharmacology & Pharmacy
GA FG6FZ
UT WOS:000410468900004
PM 28867243
DA 2020-11-03
ER

PT J
AU Quan, M
   Cui, JJ
   Feng, X
   Huang, Q
AF Quan, Ming
   Cui, Jiu-jie
   Feng, Xiao
   Huang, Qian
TI The critical role and potential target of the
   autotaxin/lysophosphatidate axis in pancreatic cancer
SO TUMOR BIOLOGY
LA English
DT Review
DE Autotaxin/ENPP2; lysophosphatidate; lysophosphatidate receptor; cancer
   pathophysiology; cancer therapy; pancreatic cancer
ID LYSOPHOSPHATIDIC ACID RECEPTORS; PROTEIN-COUPLED RECEPTOR; PROMOTES
   CELL-MIGRATION; AUTOTAXIN-LPA AXIS; NF-KAPPA-B; BREAST-CANCER;
   OVARIAN-CANCER; LYSOPHOSPHOLIPASE-D; CARCINOMA-CELLS; SIGNALING AXIS
AB Autotaxin, an ecto-lysophospholipase D encoded by the human ENNP2 gene, is expressed in multiple tissues, and participates in numerous critical physiologic and pathologic processes including inflammation, pain, obesity, embryo development, and cancer via the generation of the bioactive lipid lysophosphatidate. Overwhelming evidences indicate that the autotaxin/lysophosphatidate signaling axis serves key roles in the numerous processes central to tumorigenesis and progression, including proliferation, survival, migration, invasion, metastasis, cancer stem cell, tumor microenvironment, and treatment resistance by interacting with a series of at least six G-protein-coupled receptors (LPAR1-6). This review provides an overview of the autotaxin/lysophosphatidate axis and collates current knowledge regarding its specific role in pancreatic cancer. With a deeper understanding of the critical role of the autotaxin/lysophosphatidate axis in pancreatic cancer, targeting autotaxin or lysophosphatidate receptor may be a potential and promising strategy for cancer therapy.
C1 [Quan, Ming; Cui, Jiu-jie; Feng, Xiao; Huang, Qian] Shanghai Jiao Tong Univ, Ctr Canc, Shanghai Gen Hosp, Sch Med, Shanghai 201620, Peoples R China.
RP Huang, Q (corresponding author), Shanghai Jiao Tong Univ, Ctr Canc, Shanghai Gen Hosp, Sch Med, Shanghai 201620, Peoples R China.
EM Qhuang@sjtu.edu.cn
FU National Natural Science Foundation of ChinaNational Natural Science
   Foundation of China (NSFC) [81120108017, 81572951, 81502043, 81502018]
FX This work was supported by grant 81120108017 and 81572951 from the
   National Natural Science Foundation of China (to Qian Huang), 81502043
   from the National Natural Science Foundation of China (to Ming Quan),
   81502018 from the National Natural Science Foundation of China (to
   Jiujie Cui).
CR An SZ, 1998, J BIOL CHEM, V273, P7906, DOI 10.1074/jbc.273.14.7906
   Azare J, 2011, PLOS ONE, V6, DOI 10.1371/journal.pone.0027851
   Bandoh K, 1999, J BIOL CHEM, V274, P27776, DOI 10.1074/jbc.274.39.27776
   Barbayianni E, 2015, PROG LIPID RES, V58, P76, DOI 10.1016/j.plipres.2015.02.001
   Benesch MGK, 2015, J LIPID RES, V56, P1134, DOI 10.1194/jlr.M057661
   Benesch MGK, 2014, FEBS LETT, V588, P2712, DOI 10.1016/j.febslet.2014.02.009
   Brindley DN, 2013, BBA-MOL CELL BIOL L, V1831, P74, DOI 10.1016/j.bbalip.2012.08.015
   Brindley DN, 2004, J CELL BIOCHEM, V92, P900, DOI 10.1002/jcb.20126
   Brusevold IJ, 2014, BMC CANCER, V14, DOI 10.1186/1471-2407-14-432
   Chen ZX, 2013, ONCOL REP, V29, P1087, DOI 10.3892/or.2012.2204
   Contos JJA, 2000, MOL PHARMACOL, V58, P1188
   Deng WL, 2002, GASTROENTEROLOGY, V123, P206, DOI 10.1053/gast.2002.34209
   DeSantis CE, 2014, CA-CANCER J CLIN, V64, P252, DOI 10.3322/caac.21235
   Dusaulcy R, 2011, J LIPID RES, V52, P1247, DOI 10.1194/jlr.M014985
   Fang XJ, 2000, ANN NY ACAD SCI, V905, P188
   Farina AR, 2012, FEBS LETT, V586, P3681, DOI 10.1016/j.febslet.2012.08.026
   Federico L, 2016, J LIPID RES, V57, P25, DOI 10.1194/jlr.R060020
   Gaetano CG, 2009, MOL CARCINOGEN, V48, P801, DOI 10.1002/mc.20524
   Gardner JA, 2013, PANCREAS, V42, P819, DOI 10.1097/MPA.0b013e318279c577
   Gierse J, 2010, J PHARMACOL EXP THER, V334, P310, DOI 10.1124/jpet.110.165845
   Giganti A, 2008, J BIOL CHEM, V283, P7776, DOI 10.1074/jbc.M708705200
   Gong YL, 2012, CURR ONCOL, V19, pES15, DOI 10.3747/co.19.1138
   Guo LL, 2015, CELL SIGNAL, V27, P961, DOI 10.1016/j.cellsig.2015.02.005
   Hassan AM, 2013, INT J BIOL MARKER, V28, P84, DOI 10.5301/JBM.2013.10780
   Houben AJS, 2013, J BIOL CHEM, V288, P510, DOI 10.1074/jbc.M112.358416
   Houben AJS, 2011, CANCER METAST REV, V30, P557, DOI 10.1007/s10555-011-9319-7
   Hu YL, 2001, J NATL CANCER I, V93, P762, DOI 10.1093/jnci/93.10.762
   Ikeda Hitoshi, 2009, Rinsho Byori, V57, P445
   Ishii I, 2000, MOL PHARMACOL, V58, P895
   Ishii I, 2004, ANNU REV BIOCHEM, V73, P321, DOI 10.1146/annurev.biochem.73.011303.073731
   Ishii S, 2015, BIOCHEM BIOPH RES CO, V461, P59, DOI 10.1016/j.bbrc.2015.03.169
   Jansen S, 2005, J CELL SCI, V118, P3081, DOI 10.1242/jcs.02438
   Jeong GO, 2013, CELL PHYSIOL BIOCHEM, V32, P253, DOI 10.1159/000354434
   Kadekar S, 2012, PLOS ONE, V7, DOI 10.1371/journal.pone.0043209
   Kataoka M, 2015, J UROLOGY, V194, P238, DOI 10.1016/j.juro.2014.12.028
   Kawagoe H, 1997, CANCER RES, V57, P2516
   Kazama Shinsuke, 2011, J Gastrointest Cancer, V42, P204, DOI 10.1007/s12029-010-9186-4
   Ketscher A, 2014, ONCOGENESIS, V3, DOI 10.1038/oncsis.2014.34
   Kihara Y, 2015, EXP CELL RES, V333, P171, DOI 10.1016/j.yexcr.2014.11.020
   Kihara Y, 2014, BRIT J PHARMACOL, V171, P3575, DOI 10.1111/bph.12678
   Kishi Y, 2006, J BIOL CHEM, V281, P17492, DOI 10.1074/jbc.M601803200
   Knowlden S, 2014, J IMMUNOL, V192, P851, DOI 10.4049/jimmunol.1302831
   Komachi M, 2012, CANCER SCI, V103, P1099, DOI 10.1111/j.1349-7006.2012.02246.x
   Leblanc R, 2015, EXP CELL RES, V333, P183, DOI 10.1016/j.yexcr.2014.11.010
   Leblanc R, 2014, BLOOD, V124, P3141, DOI 10.1182/blood-2014-04-568683
   Lee CW, 2007, J BIOL CHEM, V282, P4310, DOI 10.1074/jbc.M610826200
   Lee SJ, 2013, J BIOL CHEM, V288, P25244, DOI 10.1074/jbc.M113.489708
   Lee SC, 2015, MOL CANCER RES, V13, P174, DOI 10.1158/1541-7786.MCR-14-0263
   Lee Z, 2008, MOL BIOL CELL, V19, P5435, DOI 10.1091/mbc.E08-03-0316
   Li TT, 2009, MOL CANCER RES, V7, P1064, DOI 10.1158/1541-7786.MCR-08-0578
   Liao Y, 2013, DIGEST DIS SCI, V58, P3524, DOI 10.1007/s10620-013-2878-4
   Liu SY, 2009, CANCER CELL, V15, P539, DOI 10.1016/j.ccr.2009.03.027
   Llona-Minguez S, 2015, PROG LIPID RES, V58, P51, DOI 10.1016/j.plipres.2015.01.004
   Lv GM, 2011, J SURG ONCOL, V104, P685, DOI 10.1002/jso.22016
   Mahanivong C, 2008, ONCOGENE, V27, P1273, DOI 10.1038/sj.onc.1210746
   Matayoshi S, 2013, INT J ONCOL, V42, P1560, DOI 10.3892/ijo.2013.1849
   Mills GB, 2003, NAT REV CANCER, V3, P582, DOI 10.1038/nrc1143
   Moolenaar WH, 2013, BBA-MOL CELL BIOL L, V1831, P13, DOI 10.1016/j.bbalip.2012.09.013
   Nakai Y, 2011, CLIN BIOCHEM, V44, P576, DOI 10.1016/j.clinbiochem.2011.03.128
   Nakamura K, 2008, CLIN CHIM ACTA, V388, P51, DOI 10.1016/j.cca.2007.10.005
   NARITA M, 1994, J BIOL CHEM, V269, P28235
   Nouh MAAM, 2009, CANCER SCI, V100, P1631, DOI 10.1111/j.1349-7006.2009.01234.x
   Oh DY, 2008, J BIOL CHEM, V283, P21054, DOI 10.1074/jbc.M708908200
   Ortlepp C, 2013, EXP HEMATOL, V41, P444, DOI 10.1016/j.exphem.2013.01.007
   Ryder NM, 2001, J CELL PHYSIOL, V186, P53, DOI 10.1002/1097-4652(200101)186:1<53::AID-JCP1004>3.0.CO;2-Q
   Sahay D, 2015, ONCOTARGET, V6, P20604, DOI 10.18632/oncotarget.3774
   Samadi N, 2009, ONCOGENE, V28, P1028, DOI 10.1038/onc.2008.442
   Samadi N, 2011, PLOS ONE, V6, DOI 10.1371/journal.pone.0020608
   Schleicher SM, 2011, PLOS ONE, V6, DOI 10.1371/journal.pone.0022182
   Schulte RR, 2011, CANCER LETT, V304, P137, DOI 10.1016/j.canlet.2011.02.015
   Shida D, 2008, CANCER RES, V68, P6569, DOI 10.1158/0008-5472.CAN-08-0411
   Shimomura Y, 2008, NAT GENET, V40, P335, DOI 10.1038/ng.100
   Shoshan E, 2016, CANCER RES, V76, P3145, DOI 10.1158/0008-5472.CAN-15-2511
   Siegel R, 2011, CA-CANCER J CLIN, V61, P212, DOI 10.3322/caac.20121
   Sioletic S, 2014, J PATHOL, V234, P190, DOI 10.1002/path.4379
   Stoddard NC, 2015, BIOMOL THER, V23, P1, DOI 10.4062/biomolther.2014.109
   STRACKE ML, 1992, J BIOL CHEM, V267, P2524
   Su SC, 2013, CLIN CANCER RES, V19, P6461, DOI 10.1158/1078-0432.CCR-13-1284
   Sun H, 2009, WORLD J GASTROENTERO, V15, P4547, DOI 10.3748/wjg.15.4547
   Sun K, 2016, CLIN EXP MED, V16, P37, DOI 10.1007/s10238-015-0336-7
   Tabata KI, 2007, BIOCHEM BIOPH RES CO, V363, P861, DOI 10.1016/j.bbrc.2007.09.063
   Takiguchi S, 2012, ONCOL REP, V28, P111, DOI 10.3892/or.2012.1757
   Tanaka M, 2006, J BIOL CHEM, V281, P25822, DOI 10.1074/jbc.M605142200
   Teo K, 2014, BIOCHEM J, V463, P157, DOI 10.1042/BJ20140680
   Tokuhara Y, 2015, PLOS ONE, V10, DOI 10.1371/journal.pone.0130074
   Tokumura A, 2002, J BIOL CHEM, V277, P39436, DOI 10.1074/jbc.M205623200
   Torre LA, 2015, CA-CANCER J CLIN, V65, P87, DOI 10.3322/caac.21262
   Tsujiuchi T, 2014, HISTOL HISTOPATHOL, V29, P313, DOI 10.14670/HH-29.313
   Tveteraas IH, 2016, TUMOR BIOL, V37, P2519, DOI 10.1007/s13277-015-4010-1
   Umezu-Goto M, 2002, J CELL BIOL, V158, P227, DOI 10.1083/jcb.200204026
   van Meeteren LA, 2007, PROG LIPID RES, V46, P145, DOI 10.1016/j.plipres.2007.02.001
   van Meeteren LA, 2006, MOL CELL BIOL, V26, P5015, DOI 10.1128/MCB.02419-05
   Venkatraman G, 2015, FASEB J, V29, P772, DOI 10.1096/fj.14-262659
   Vidot S, 2010, CELL SIGNAL, V22, P926, DOI 10.1016/j.cellsig.2010.01.017
   Wang Y, 2014, MOL MED REP, V9, P1444, DOI 10.3892/mmr.2014.1960
   Willier S, 2013, BIOL CELL, V105, P317, DOI 10.1111/boc.201300011
   Wu JM, 2010, MOL CANCER, V9, DOI 10.1186/1476-4598-9-71
   Wu T, 2014, FASEB J, V28, P861, DOI 10.1096/fj.13-232868
   Yamada T, 2004, J BIOL CHEM, V279, P6595, DOI 10.1074/jbc.M308133200
   Yanagida K, 2009, J BIOL CHEM, V284, P17731, DOI 10.1074/jbc.M808506200
   Yang DZ, 2013, ONCOL LETT, V5, P1048, DOI 10.3892/ol.2013.1107
   Yang SP, 2015, ONCOTARGET, V6, P36019, DOI 10.18632/oncotarget.5935
   Yang SY, 2002, CLIN EXP METASTAS, V19, P603, DOI 10.1023/A:1020950420196
   Yang Y, 1999, AM J RESP CELL MOL, V21, P216, DOI 10.1165/ajrcmb.21.2.3667
   Ye XQ, 2005, NATURE, V435, P104, DOI 10.1038/nature03505
   Yung YC, 2014, J LIPID RES, V55, P1192, DOI 10.1194/jlr.R046458
NR 106
TC 2
Z9 2
U1 0
U2 7
PU SAGE PUBLICATIONS LTD
PI LONDON
PA 1 OLIVERS YARD, 55 CITY ROAD, LONDON EC1Y 1SP, ENGLAND
SN 1010-4283
EI 1423-0380
J9 TUMOR BIOL
JI Tumor Biol.
PD MAR
PY 2017
VL 39
IS 3
DI 10.1177/1010428317694544
PG 11
WC Oncology
SC Oncology
GA ET4OS
UT WOS:000400263700047
PM 28347252
OA DOAJ Gold
DA 2020-11-03
ER

PT J
AU Pergamo, M
   Miller, G
AF Pergamo, M.
   Miller, G.
TI Myeloid-derived suppressor cells and their role in pancreatic cancer
SO CANCER GENE THERAPY
LA English
DT Review
ID REGULATORY T-CELLS; TUMOR-ASSOCIATED MACROPHAGE; ANTITUMOR IMMUNITY;
   PROMOTES; MICROENVIRONMENT; INFLAMMATION; DIFFERENTIATION; GEMCITABINE;
   SUBSETS; DEATH
AB Pancreatic cancer is a devastating disease and ranks as the third most common cause of cancer-related death: Like many cancers, there has been increased interest in the role of the immune system in the progression and development of pancreatic cancer. In particular, immunosuppression within the tumor microenvironment (TME) is thought to impair the host's antitumor response. In this article, we review myeloid-derived suppressor cells and their contribution to this immunosuppression within the pancreatic TME.
C1 [Pergamo, M.; Miller, G.] NYU, Sch Med, S Arthur Localio Lab, Dept Cell Biol, 334 East 26th St,Apt 6H2, New York, NY 10010 USA.
RP Pergamo, M (corresponding author), NYU, Sch Med, S Arthur Localio Lab, Dept Cell Biol, 334 East 26th St,Apt 6H2, New York, NY 10010 USA.
EM matthew.pergamo@nyumc.org
CR BABIAK LM, 1986, DRUG INTEL CLIN PHAR, V20, P833
   Bayne LJ, 2012, CANCER CELL, V21, P822, DOI 10.1016/j.ccr.2012.04.025
   Ben-Baruch A, 2006, SEMIN CANCER BIOL, V16, P38, DOI 10.1016/j.semcancer.2005.07.006
   Bergenfelz C, 2015, PLOS ONE, V10, DOI 10.1371/journal.pone.0127028
   Binenbaum Y, 2015, DRUG RESIST UPDATE, V23, P55, DOI 10.1016/j.drup.2015.10.002
   Bronte V, 2016, NAT COMMUN, V7, DOI 10.1038/ncomms12150
   Bunt SK, 2007, CANCER RES, V67, P10019, DOI 10.1158/0008-5472.CAN-07-2354
   Burris HA, 1997, J CLIN ONCOL, V15, P2403, DOI 10.1200/JCO.1997.15.6.2403
   Chang AL, 2016, CANCER RES, V76, P5671, DOI 10.1158/0008-5472.CAN-16-0144
   Chun E, 2015, CELL REP, V12, P244, DOI 10.1016/j.celrep.2015.06.024
   Corzo CA, 2010, J EXP MED, V207, P2439, DOI 10.1084/jem.20100587
   Diaz-Montero CM, 2009, CANCER IMMUNOL IMMUN, V58, P49, DOI 10.1007/s00262-008-0523-4
   Dolcetti L, 2010, EUR J IMMUNOL, V40, P22, DOI 10.1002/eji.200939903
   Gabrilovich DI, 2001, J IMMUNOL, V166, P5398, DOI 10.4049/jimmunol.166.9.5398
   Gabrilovich DI, 2009, NAT REV IMMUNOL, V9, P162, DOI 10.1038/nri2506
   Goedegebuure P, 2011, CURR CANCER DRUG TAR, V11, P734, DOI 10.2174/156800911796191024
   Gurlevik E, 2016, GASTROENTEROLOGY, V151, P338, DOI 10.1053/j.gastro.2016.05.004
   Hamilton JA, 2008, NAT REV IMMUNOL, V8, P533, DOI 10.1038/nri2356
   Hanahan D, 2011, CELL, V144, P646, DOI 10.1016/j.cell.2011.02.013
   Haverkamp JM, 2014, IMMUNITY, V41, P947, DOI 10.1016/j.immuni.2014.10.020
   Helm O, 2014, PLOS ONE, V9, DOI 10.1371/journal.pone.0094357
   Hong J, 2015, JNCI-J NATL CANCER I, V107, DOI 10.1093/jnci/djv209
   Horioka K, 2016, INT J ONCOL, V48, P1499, DOI 10.3892/ijo.2016.3374
   Huang B, 2006, CANCER RES, V66, P1123, DOI 10.1158/0008-5472.CAN-05-1299
   Huang B, 2007, CANCER LETT, V252, P86, DOI 10.1016/j.canlet.2006.12.012
   Huang HL, 2016, SCI REP-UK, V6, DOI 10.1038/srep27794
   Karakhanova S, 2015, ONCOIMMUNOLOGY, V4, DOI 10.1080/2162402X.2014.998519
   Kleeff J, 2016, NAT REV DIS PRIMERS, V2, DOI 10.1038/nrdp.2016.22
   Ko JS, 2010, CANCER RES, V70, P3526, DOI 10.1158/0008-5472.CAN-09-3278
   Kumar V, 2016, TRENDS IMMUNOL, V37, P208, DOI 10.1016/j.it.2016.01.004
   Kumar V, 2016, IMMUNITY, V44, P303, DOI 10.1016/j.immuni.2016.01.014
   Kumar V, 2014, IMMUNOLOGY, V143, P512, DOI 10.1111/imm.12380
   Kurahara H, 2011, J SURG RES, V167, pE211, DOI 10.1016/j.jss.2009.05.026
   Kurte M, 2004, J IMMUNOL, V173, P1731, DOI 10.4049/jimmunol.173.3.1731
   Lawrence T, 2011, NAT REV IMMUNOL, V11, P750, DOI 10.1038/nri3088
   Lee HS, 2016, GUT LIVER, V10, P340, DOI 10.5009/gnl15465
   Li YQ, 2016, FINANC RES LETT, V17, P17, DOI 10.1016/j.frl.2016.01.001
   Liu GW, 2014, CANCER RES, V74, P727, DOI 10.1158/0008-5472.CAN-13-2584
   Longo V, 2016, ONCOTARGET
   Lu BF, 2016, J MOL MED, V94, P535, DOI 10.1007/s00109-016-1397-0
   Lu P, 2012, CANCER BIOTHER RADIO, V27, P495, DOI 10.1089/cbr.2012.1219
   Lunardi S, 2015, ONCOIMMUNOLOGY, V4, DOI 10.1080/2162402X.2015.1027473
   Lunardi S, 2014, CANCER LETT, V343, P147, DOI 10.1016/j.canlet.2013.09.039
   Mace TA, 2013, CANCER RES, V73, P3007, DOI 10.1158/0008-5472.CAN-12-4601
   Mantovani A, 2010, CURR OPIN IMMUNOL, V22, P231, DOI 10.1016/j.coi.2010.01.009
   Marigo I, 2008, IMMUNOL REV, V222, P162, DOI 10.1111/j.1600-065X.2008.00602.x
   Marvel D, 2015, J CLIN INVEST, V125, P3356, DOI 10.1172/JCI80005
   Meyer C, 2011, P NATL ACAD SCI USA, V108, P17111, DOI 10.1073/pnas.1108121108
   Movahedi K, 2008, BLOOD, V111, P4233, DOI 10.1182/blood-2007-07-099226
   Muhlberg L, 2016, ONCOIMMUNOLOGY, V5, DOI 10.1080/2162402X.2016.1160181
   Nagaraj S, 2012, SEMIN CANCER BIOL, V22, P282, DOI 10.1016/j.semcancer.2012.01.010
   Narita Y, 2009, BIOMED RES-TOKYO, V30, P7, DOI 10.2220/biomedres.30.7
   Nielsen MFB, 2016, WORLD J GASTROENTERO, V22, P2678, DOI 10.3748/wjg.v22.i9.2678
   Otsuji M, 1996, P NATL ACAD SCI USA, V93, P13119, DOI 10.1073/pnas.93.23.13119
   Pilon-Thomas S, 2011, PLOS ONE, V6, DOI 10.1371/journal.pone.0027729
   Pinton L, 2016, ONCOTARGET, V7, P1168, DOI 10.18632/oncotarget.6662
   Porembka MR, 2012, CANCER IMMUNOL IMMUN, V61, P1373, DOI 10.1007/s00262-011-1178-0
   Pylayeva-Gupta Y, 2012, CANCER CELL, V21, P836, DOI 10.1016/j.ccr.2012.04.024
   Qu P, 2016, CANCER LETT, V380, P253, DOI 10.1016/j.canlet.2015.10.022
   Seifert L, 2016, NATURE, V532, P245, DOI 10.1038/nature17403
   Siegel R, 2014, CA-CANCER J CLIN, V64, P9, DOI [10.3322/caac.21254, 10.3322/caac.21208]
   Stanojevic I, 2016, INT IMMUNOL, V28, P87, DOI 10.1093/intimm/dxv053
   Strilic B, 2016, NATURE, V536, P215, DOI 10.1038/nature19076
   Suzuki E, 2005, CLIN CANCER RES, V11, P6713, DOI 10.1158/1078-0432.CCR-05-0883
   Takeuchi S, 2015, CANCER RES, V75, P2629, DOI 10.1158/0008-5472.CAN-14-2921
   Talmadge JE, 2013, NAT REV CANCER, V13, P739, DOI 10.1038/nrc3581
   Torroella-Kouri M, 2013, IMMUNOL RES, V57, P86, DOI 10.1007/s12026-013-8438-3
   Tu S, 2008, CANCER CELL, V14, P408, DOI 10.1016/j.ccr.2008.10.011
   Ugel S, 2015, J CLIN INVEST, V125, P3365, DOI 10.1172/JCI80006
   Vasquez-Dunddel D, 2013, J CLIN INVEST, V123, P1580, DOI 10.1172/JCI60083
   Viehl CT, 2006, ANN SURG ONCOL, V13, P1252, DOI 10.1245/s10434-006-9015-y
   Waghray M, 2016, CANCER DISCOV, V6, P886, DOI 10.1158/2159-8290.CD-15-0947
   Werba G, 2016, CELL CYCLE, V15, P2095, DOI 10.1080/15384101.2016.1191251
   Yamamoto T, 2012, PANCREAS, V41, P409, DOI 10.1097/MPA.0b013e3182373a66
   Yang XG, 2016, CANCER RES, V76, P4124, DOI 10.1158/0008-5472.CAN-15-2973
   Youn JI, 2008, J IMMUNOL, V181, P5791, DOI 10.4049/jimmunol.181.8.5791
   Youn JI, 2010, EUR J IMMUNOL, V40, P2969, DOI 10.1002/eji.201040895
   Zhang B, 2013, PLOS ONE, V8, DOI 10.1371/journal.pone.0057114
   Zhang Q, 2016, GASTROENT RES PRACT, V2016, P8962321, DOI DOI 10.1155/2016/896232126941789
   Zhao Y, 2016, ONCOIMMUNOLOGY, V5, DOI 10.1080/2162402X.2015.1004983
   Zhu Y, 2014, CANCER RES, V74, P5057, DOI 10.1158/0008-5472.CAN-13-3723
NR 81
TC 28
Z9 31
U1 0
U2 6
PU SPRINGERNATURE
PI LONDON
PA CAMPUS, 4 CRINAN ST, LONDON, N1 9XW, ENGLAND
SN 0929-1903
EI 1476-5500
J9 CANCER GENE THER
JI Cancer Gene Ther.
PD MAR
PY 2017
VL 24
IS 3
BP 100
EP 105
DI 10.1038/cgt.2016.65
PG 6
WC Biotechnology & Applied Microbiology; Oncology; Genetics & Heredity;
   Medicine, Research & Experimental
SC Biotechnology & Applied Microbiology; Oncology; Genetics & Heredity;
   Research & Experimental Medicine
GA ER8IA
UT WOS:000399062000002
PM 27910857
DA 2020-11-03
ER

PT J
AU Seo, YD
   Pillarisetty, VG
AF Seo, Y. D.
   Pillarisetty, V. G.
TI T-cell programming in pancreatic adenocarcinoma: a review
SO CANCER GENE THERAPY
LA English
DT Review
ID TUMOR-ASSOCIATED MACROPHAGES; CIRCULATING DENDRITIC CELLS; CARCINOMA
   PATIENTS; CANCER; IMMUNOTHERAPY; INFILTRATION; PROGRESSION; IPILIMUMAB;
   INVASION; IMMUNITY
AB Despite recent advancements in multimodal therapy, pancreatic ductal adenocarcinoma (PDA) continues to have a dismal prognosis. In the era of burgeoning immune therapies against previously difficult-to-treat: malignancies, there has been growing interest activating the immune system against PDA; however, unlike in other cancert,such as melanoma and lymphoma, immunotherapy has not yielded many clinically significant results. To harness these mechanisms for therapeutic use, an in-depth understanding of T-cell programming in the immune microenvironment of PDA must be achieved. The outcome Of T-cell programming against pathogens or canter depends on the uptake and presentation of foreign antigens by dendritic cells and macrophages to T cells, and the expression of various co-stimulatory molecules and Cytokines. Subsequent immune responses are kept in check via regulatory mechanisms such as immune checkpoints (for example, programmed cell death protein 1 (PD-1) and cytotoxic T lymphocyte-associated protein 4 (CTLA-4)); as well as other immunosuppressive cell types such as regulatory T cells (T-reg) and M2 macrophages. PDA presents a challenge from the perspective of immune therapy because of many immunosuppressive mechanisms at play in its microenvironment. The tumor itself produces IL-10 and transforming growth factor beta (TGF-beta) that downregulate T-cell activation as well as the activity of antigen presenting cells. At the same time, PDA also appears to recruit more regulatory elements into its milieu; higher infiltration of T-reg, for instance, has been associated with poorer prognosis in PDA patients. M2 macrophages and myeloid-derived suppressive cells are also highly prevalent in the tumor microenvironment. T cells in PDA have high expression of PD-1, whereas the tumor has high expression of PD-L1, which likely inhibits activation of tumor antigen-specific T cells, Many of these immunosuppressive mechanisms have been targeted as potential immune therapies of PDA. Immune checkpoint inhibitors, which target PD-1 and CTLA-4, have been shown to be effective in other cancers such at melanoma; however, they have not demonstrated outcome benefits in PDA so far. Other novel investigational approaches under study currently include inhibiting the homing of immunosuppressive cell types to the tumor Milieu, as well as vaccines designed to boost the adaptive response to PDA antigens. As our, understanding of the nuanced and complex interactions of the immune Microenvironment expands, more targeted-approaches can be taken toward achieving therapeutic success in immune therapy against PDA.
C1 [Seo, Y. D.; Pillarisetty, V. G.] Univ Washington, Dept Surg, 1959 NE Pacific St,Box 356410, Seattle, WA 98195 USA.
RP Pillarisetty, VG (corresponding author), Univ Washington, Dept Surg, 1959 NE Pacific St,Box 356410, Seattle, WA 98195 USA.
EM vgp@uw.edu
RI Pillarisetty, Venu/AAF-4425-2020
OI Pillarisetty, Venu/0000-0002-1162-9643
CR Abbas A. K., 2014, CELLULAR MOL IMMUNOL
   Aida K, 2014, CANCER SCI, V105, P159, DOI 10.1111/cas.12332
   Akiyama Y, 2002, CANCER LETT, V184, P37, DOI 10.1016/S0304-3835(02)00189-1
   Bellone G, 1999, AM J PATHOL, V155, P537, DOI 10.1016/S0002-9440(10)65149-8
   Bellone G, 2009, INT J ONCOL, V34, P1701, DOI 10.3892/ijo_00000301
   Bingle L, 2002, J PATHOL, V196, P254, DOI 10.1002/path.1027
   Bunt SK, 2013, CANCER IMMUNOL IMMUN, V62, P225, DOI 10.1007/s00262-012-1324-3
   Campbell AS, 2005, J SURG RES, V123, P96, DOI 10.1016/j.jss.2004.07.013
   Clark CE, 2007, CANCER RES, V67, P9518, DOI 10.1158/0008-5472.CAN-07-0175
   Dallal RM, 2002, SURGERY, V131, P135, DOI 10.1067/msy.2002.119937
   De Monte L, 2011, J EXP MED, V208, P469, DOI 10.1084/jem.20101876
   Diaz-Montero CM, 2009, CANCER IMMUNOL IMMUN, V58, P49, DOI 10.1007/s00262-008-0523-4
   Dong HD, 2002, NAT MED, V8, P793, DOI 10.1038/nm730
   Eggermont AMM, 2015, LANCET ONCOL, V16, P522, DOI 10.1016/S1470-2045(15)70122-1
   Ellermeier J, 2013, CANCER RES, V73, P1709, DOI 10.1158/0008-5472.CAN-11-3850
   Emmrich J, 1998, DIGESTION, V59, P192, DOI 10.1159/000007488
   Ene-Obong A, 2013, GASTROENTEROLOGY, V145, P1121, DOI 10.1053/j.gastro.2013.07.025
   Fukunaga A, 2004, PANCREAS, V28, pE26, DOI 10.1097/00006676-200401000-00023
   Gabitass RF, 2011, CANCER IMMUNOL IMMUN, V60, P1419, DOI 10.1007/s00262-011-1028-0
   Hiraoka N, 2006, CLIN CANCER RES, V12, P5423, DOI 10.1158/1078-0432.CCR-06-0369
   Hirooka S, 2011, ANTICANCER RES, V31, P3827
   Kimsey TF, 2004, CANCER J, V10, P374, DOI 10.1097/00130404-200411000-00007
   Kurahara H, 2011, J SURG RES, V167, pE211, DOI 10.1016/j.jss.2009.05.026
   Le DT, 2015, J CLIN ONCOL, V33, P1325, DOI 10.1200/JCO.2014.57.4244
   Morse MA, 2002, J GASTROINTEST CANC, V32, P1, DOI 10.1385/IJGC:32:1:1
   Nummer D, 2007, J NATL CANCER I, V99, P1188, DOI 10.1093/jnci/djm064
   Nywening TM, 2016, LANCET ONCOL, V17, P651, DOI 10.1016/S1470-2045(16)00078-4
   Peggs KS, 2009, J EXP MED, V206, P1717, DOI 10.1084/jem.20082492
   Pillarisetty VG, 2014, ONCOIMMUNOLOGY, V3, DOI 10.4161/21624011.2014.950171
   Postow MA, 2015, NEW ENGL J MED, V372, P2006, DOI 10.1056/NEJMoa1414428
   Royal RE, 2010, J IMMUNOTHER, V33, P828, DOI 10.1097/CJI.0b013e3181eec14c
   Ryschich E, 2005, CLIN CANCER RES, V11, P498
   Sanford Dominic E, 2013, J Cancer Ther, V4, P797
   Schnurr M, 2002, CANCER RES, V62, P2347
   Shibuya KC, 2014, PLOS ONE, V9, DOI 10.1371/journal.pone.0096565
   Siegel R, 2014, CA-CANCER J CLIN, V64, P9, DOI [10.3322/caac.21254, 10.3322/caac.21208]
   Simard EP, 2012, CA-CANCER J CLIN, V62, P118, DOI 10.3322/caac.20141
   Soares KC, 2015, J IMMUNOTHER, V38, P1, DOI 10.1097/CJI.0000000000000062
   Tan MCB, 2009, J IMMUNOL, V182, P1746, DOI 10.4049/jimmunol.182.3.1746
   Tassi E, 2008, J IMMUNOL, V181, P6595, DOI 10.4049/jimmunol.181.9.6595
   Tassi E, 2009, PLOS ONE, V4, DOI 10.1371/journal.pone.0007234
   Thomas DA, 2005, CANCER CELL, V8, P369, DOI 10.1016/j.ccr.2005.10.012
   Tjomsland V, 2010, BMC CANCER, V10, P581
   Trapani JA, 2005, CANCER CELL, V8, P349, DOI 10.1016/j.ccr.2005.10.018
   Wang TH, 2004, NAT MED, V10, P48, DOI 10.1038/nm976
   Yanagimoto H, 2005, CLIN IMMUNOL, V114, P52, DOI 10.1016/j.clim.2004.09.007
   Yoshikawa K, 2012, CANCER SCI, V103, P2012, DOI 10.1111/j.1349-7006.2012.02411.x
   Zhu Y, 2014, CANCER RES, V74, P5057, DOI 10.1158/0008-5472.CAN-13-3723
NR 48
TC 23
Z9 25
U1 0
U2 15
PU NATURE PUBLISHING GROUP
PI LONDON
PA MACMILLAN BUILDING, 4 CRINAN ST, LONDON N1 9XW, ENGLAND
SN 0929-1903
EI 1476-5500
J9 CANCER GENE THER
JI Cancer Gene Ther.
PD MAR
PY 2017
VL 24
IS 3
BP 106
EP 113
DI 10.1038/cgt.2016.66
PG 8
WC Biotechnology & Applied Microbiology; Oncology; Genetics & Heredity;
   Medicine, Research & Experimental
SC Biotechnology & Applied Microbiology; Oncology; Genetics & Heredity;
   Research & Experimental Medicine
GA ER8IA
UT WOS:000399062000003
PM 27910859
DA 2020-11-03
ER

PT J
AU Benson, AB
   Wainberg, ZA
   Hecht, JR
   Vyushkov, D
   Dong, H
   Bendell, J
   Kudrik, F
AF Benson, Al B., III
   Wainberg, Zev A.
   Hecht, J. Randolph
   Vyushkov, Dmitry
   Dong, Hua
   Bendell, Johanna
   Kudrik, Fred
TI A Phase II Randomized, Double-Blind, Placebo-Controlled Study of
   Simtuzumab or Placebo in Combination with Gemcitabine for the First-Line
   Treatment of Pancreatic Adenocarcinoma
SO ONCOLOGIST
LA English
DT Article; Data Paper
ID THERAPEUTIC TARGET; CANCER; MICROENVIRONMENT; TUMORS; LOXL2
AB Background. The humanized IgG4 monoclonal antibody simtuzumab inhibits the extracellular matrix-remodeling enzyme lysyl oxidase-like 2 maintaining pathological stroma in tumors.
   Methods. Adult patients withmetastatic pancreatic adenocarcinoma (mPaCa) were randomly assigned to receive intravenous gemcitabine, 1,000 mg/ m(2), in combination with 200 or 700 mg simtuzumab or placebo. Primary endpoint was progression-free survival (PFS), secondary endpoints included overall survival (OS), objective response rate (ORR), and safety.
   Results. Of 240 patients, 80 were randomly assigned to gemcitabine/ simtuzumab 700 mg, 79 to gemcitabine/simtuzumab 200 mg, and 81 to gemcitabine/placebo. After a median followup of 3.0, 1.9, and 3.4 months for gemcitabine/ simtuzumab 700 mg, gemcitabine/ simtuzumab 200 mg, and gemcitabine/ placebo, respectively, the median PFS was 3.7 months (adjusted hazard ratio [HR], 95% confidence interval [CI], p value vs placebo: 1.09 [0.74-1.61]; p5.73), 3.5 months (1.13 [0.76-1.66], p5.61]), and 3.7 months, respectively. Median OS was 7.6 months (0.83 [0.57-1.22]; p5.28), 5.9 months (1.07 [0.731.55]; p5.69), and 5.7 months, respectively. ORRs were 13.9%, 14.5%, and 23.5%, respectively. Simtuzumab was well tolerated.
   Conclusion. The addition of simtuzumab to gemcitabine did not improve clinical outcomes in patients with mPaCa.
C1 [Benson, Al B., III] Northwestern Univ, Robert H Lurie Comprehens Canc Ctr, Chicago, IL 60611 USA.
   [Wainberg, Zev A.; Hecht, J. Randolph] Univ Calif Los Angeles, David Geffen Sch Med, Los Angeles, CA 90095 USA.
   [Vyushkov, Dmitry] Budgetary Healthcare Inst Omsk Reg, Clin Oncol Dispensary, Omsk, Russia.
   [Dong, Hua] Gilead Sci Inc, 353 Lakeside Dr, Foster City, CA 94404 USA.
   [Bendell, Johanna] Sarah Cannon Res Inst, Nashville, TN USA.
   [Kudrik, Fred] South Carolina Oncol Associates, Columbia, SC USA.
RP Benson, AB (corresponding author), Northwestern Univ, Robert H Lurie Comprehens Canc Ctr, Chicago, IL 60611 USA.
EM a-benson@northwestern.edu
FU Gilead Sciences, IncGilead Sciences; Ewa Wandzioch; AlphaBioCom; LLC
FX We acknowledge medical writing assistance funded by Gilead Sciences,
   Inc., and provided by Ewa Wandzioch, Ph.D., from AlphaBioCom, LLC.
CR Barry-Hamilton V, 2010, NAT MED, V16, P1009, DOI 10.1038/nm.2208
   Benson A., 2014, ANN ONCOL, V25, piv210
   Chu GC, 2007, J CELL BIOCHEM, V101, P887, DOI 10.1002/jcb.21209
   Farrow B, 2008, J SURG RES, V149, P319, DOI 10.1016/j.jss.2007.12.757
   Ferlay J, 2015, INT J CANCER, V136, pE359, DOI 10.1002/ijc.29210
   Fong SFT, 2007, GENE CHROMOSOME CANC, V46, P644, DOI 10.1002/gcc.20444
   LoRusso P, 2014, J CLIN ONCOL, V32
   National Comprehensive Cancer Network Inc, 2016, NCCN CLIN PRACT GUID
   Payne SL, 2007, J CELL BIOCHEM, V101, P1338, DOI 10.1002/jcb.21371
   Peng L, 2009, CARCINOGENESIS, V30, P1660, DOI 10.1093/carcin/bgp178
   Rodriguez HM, 2010, J BIOL CHEM, V285, P20964, DOI 10.1074/jbc.M109.094136
   S Pancreatic Cancer Facts, 2015, PANCREATIC CANCER AC
   Van Bergen T, 2013, INVEST OPHTH VIS SCI, V54, P5788, DOI 10.1167/iovs.13-11696
   Zaffryar-Eilot S, 2013, CARCINOGENESIS, V34, P2370, DOI 10.1093/carcin/bgt241
NR 14
TC 25
Z9 25
U1 1
U2 3
PU WILEY
PI HOBOKEN
PA 111 RIVER ST, HOBOKEN 07030-5774, NJ USA
SN 1083-7159
EI 1549-490X
J9 ONCOLOGIST
JI Oncologist
PD MAR
PY 2017
VL 22
IS 3
BP 241
EP +
DI 10.1634/theoncologist.2017-0024
PG 2
WC Oncology
SC Oncology
GA EN4SG
UT WOS:000395996600001
PM 28246206
OA Green Published, Bronze
DA 2020-11-03
ER

PT J
AU Jonckheere, N
   Vasseur, R
   Van Seuningen, I
AF Jonckheere, Nicolas
   Vasseur, Romain
   Van Seuningen, Isabelle
TI The cornerstone K-RAS mutation in pancreatic adenocarcinoma: From cell
   signaling network, target genes, biological processes to therapeutic
   targeting
SO CRITICAL REVIEWS IN ONCOLOGY HEMATOLOGY
LA English
DT Review
DE K-RAS; Pancreatic cancer; Cell signaling; Metabolism reprogramming;
   Therapy
ID NF-KAPPA-B; SYNTHETIC LETHAL INTERACTIONS; ONCOGENIC KRAS; DUCTAL
   ADENOCARCINOMA; TUMOR-SUPPRESSOR; SMALL MOLECULES; CANCER-CELLS; PROTEIN
   TRANSFERASE; MOUSE MODEL; P38 MAPK
AB RAS belongs to the super family of small G proteins and plays crucial roles in signal transduction from membrane receptors in the cell. Mutations of K-RAS oncogene lead to an accumulation of GTP-bound proteins that maintains an active conformation. In the pancreatic ductal adenocarcinoma (PDAC), one of the most deadly cancers in occidental countries, mutations of the K-RAS oncogene are nearly systematic (>90%). Moreover, K-RAS mutation is the earliest genetic alteration occurring during pancreatic carcinogenetic sequence. In this review, we discuss the central role of K-RAS mutations and their tremendous diversity of biological properties by the interconnected regulation of signaling pathways (MAPKs, NF-kappa B, PI3K, Ral...). In pancreatic ductal adenocarcinoma, transcriptome analysis and preclinical animal models showed that K-RAS mutation alters biological behavior of PDAC cells (promoting proliferation, migration and invasion, evading growth suppressors, regulating mucin pattern, and miRNA expression). K-RAS also impacts tumor microenvironment and PDAC metabolism reprogramming. Finally we discuss therapeutic targeting strategies of K-RAS that have been developed without significant clinical success so far. As K-RAS is considered as the undruggable target, targeting its multiple effectors and target genes should be considered as potential alternatives . (C) 2017 Elsevier B.V. All rights reserved.
C1 [Jonckheere, Nicolas; Vasseur, Romain; Van Seuningen, Isabelle] Univ Lille, CHU Lille, UMRS 1172 JPARC, Team Mucins Epithelial Differentiat & Carcinogene, F-59000 Lille, France.
RP Jonckheere, N (corresponding author), JPARC, Inserm UMRS 1172, 1Rue Polonovski, F-59045 Lille, France.
EM nicolas.jonckheere@inserm.fr
RI VAN SEUNINGEN, Isabelle/N-6176-2016; Jonckheere, Nicolas/J-6028-2013
OI VAN SEUNINGEN, Isabelle/0000-0002-3131-2694; Jonckheere,
   Nicolas/0000-0002-0496-0661; Vasseur, Romain/0000-0003-4179-9800
FU Lille2 University; la Ligue Nationale Contre le Cancer (Ligue 62); SIRIC
   ONCOLille; INCaDGOS-Inserm 6041; "Contrat de Plan Etat-Region" CPER
   Cancer
FX Romain Vasseur was the recipient of a doctoral fellowship of Lille2
   University. This work is supported by grants from la Ligue Nationale
   Contre le Cancer (Ligue 62, NJ), from SIRIC ONCOLille, Grant
   INCaDGOS-Inserm 6041 (IVS, NJ) and from "Contrat de Plan Etat-Region"
   CPER Cancer 2007-2013 (IVS). We are grateful to Dr B. Neve and Dr A.
   Vincent (Inserm UMR-S1172, Lille) for their critical reading of the
   manuscript.
CR Adjei AA, 2001, JNCI-J NATL CANCER I, V93, P1062, DOI 10.1093/jnci/93.14.1062
   Aguirre AJ, 2003, GENE DEV, V17, P3112, DOI 10.1101/gad.1158703
   Ahmadian MR, 1999, P NATL ACAD SCI USA, V96, P7065, DOI 10.1073/pnas.96.12.7065
   Alagesan B, 2015, CLIN CANCER RES, V21, P396, DOI 10.1158/1078-0432.CCR-14-1591
   Alvarez-Moya B, 2010, ONCOGENE, V29, P5911, DOI 10.1038/onc.2010.298
   Ancrile B, 2007, GENE DEV, V21, P1714, DOI 10.1101/gad.1549407
   Athuluri-Divakar SK, 2016, CELL, V165, P643, DOI 10.1016/j.cell.2016.03.045
   Baek G, 2014, CELL REP, V9, P2233, DOI 10.1016/j.celrep.2014.11.025
   Baer Romain, 2015, Advances in Biological Regulation, V59, P19, DOI 10.1016/j.jbior.2015.05.001
   Baer R, 2014, GENE DEV, V28, P2621, DOI 10.1101/gad.249409.114
   Bailey P, 2016, NATURE, V531, P47, DOI 10.1038/nature16965
   Baines AT, 2011, FUTURE MED CHEM, V3, P1787, DOI [10.4155/fmc.11.121, 10.4155/FMC.11.121]
   Baker LA, 2016, TRENDS CANCER, V2, P176, DOI 10.1016/j.trecan.2016.03.004
   Bardeesy N, 2006, GENE DEV, V20, P3130, DOI 10.1101/gad.1478706
   Bayne LJ, 2012, CANCER CELL, V21, P822, DOI 10.1016/j.ccr.2012.04.025
   Bellone G, 2006, CANCER IMMUNOL IMMUN, V55, P684, DOI 10.1007/s00262-005-0047-0
   Bellone G, 2006, J IMMUNOL, V177, P3448, DOI 10.4049/jimmunol.177.5.3448
   Bergo MO, 2004, J CLIN INVEST, V113, P539, DOI 10.1172/JCI200418829
   Bergo MO, 2000, J BIOL CHEM, V275, P17605, DOI 10.1074/jbc.C000079200
   Bivona TG, 2006, MOL CELL, V21, P481, DOI 10.1016/j.molcel.2006.01.012
   Bodoky G, 2012, INVEST NEW DRUG, V30, P1216, DOI 10.1007/s10637-011-9687-4
   Bos JL, 2007, CELL, V129, P865, DOI 10.1016/j.cell.2007.05.018
   Bournet B, 2016, CLIN TRANSL GASTROEN, V7, DOI 10.1038/ctg.2016.18
   Bournet B, 2013, PANCREAS, V42, P543, DOI 10.1097/MPA.0b013e31826b388b
   Brunetti O, 2015, ONCOTARGET, V6, P23323, DOI 10.18632/oncotarget.4492
   Bryant KL, 2014, TRENDS BIOCHEM SCI, V39, P91, DOI 10.1016/j.tibs.2013.12.004
   Buhrman G, 2010, P NATL ACAD SCI USA, V107, P4931, DOI 10.1073/pnas.0912226107
   Burns MC, 2014, P NATL ACAD SCI USA, V111, P3401, DOI 10.1073/pnas.1315798111
   Campbell PM, 2006, METHOD ENZYMOL, V407, P195, DOI 10.1016/S0076-6879(05)07017-5
   Chavan TS, 2015, BIOPHYS J, V109, P2602, DOI 10.1016/j.bpj.2015.09.034
   Chen G, 1996, J BIOL CHEM, V271, P28259, DOI 10.1074/jbc.271.45.28259
   Chio IIC, 2016, CELL, V166, P963, DOI 10.1016/j.cell.2016.06.056
   Clark CE, 2007, CANCER RES, V67, P9518, DOI 10.1158/0008-5472.CAN-07-0175
   Cohen R, 2015, ONCOTARGET, V6, P16832, DOI 10.18632/oncotarget.4160
   Collins MA, 2012, PLOS ONE, V7, DOI 10.1371/journal.pone.0049707
   Collins MA, 2012, J CLIN INVEST, V122, P639, DOI 10.1172/JCI59227
   Collisson EA, 2011, NAT MED, V17, P500, DOI 10.1038/nm.2344
   Commisso C, 2013, NATURE, V497, P633, DOI 10.1038/nature12138
   Conroy T, 2011, NEW ENGL J MED, V364, P1817, DOI 10.1056/NEJMoa1011923
   Court H, 2013, J CLIN INVEST, V123, P4681, DOI 10.1172/JCI65764
   Cox AD, 2015, CLIN CANCER RES, V21, P1819, DOI 10.1158/1078-0432.CCR-14-3214
   Cox AD, 2014, NAT REV DRUG DISCOV, V13, P828, DOI 10.1038/nrd4389
   Daniluk J, 2012, J CLIN INVEST, V122, P1519, DOI 10.1172/JCI59743
   de Leon-Boenig G, 2012, STRUCTURE, V20, P1704, DOI 10.1016/j.str.2012.07.013
   De Luca A, 2012, EXPERT OPIN THER TAR, V16, pS17, DOI 10.1517/14728222.2011.639361
   De Nicola GM, 2011, NATURE, V475, P106, DOI 10.1038/nature10189
   Downward J, 2003, NAT REV CANCER, V3, P11, DOI 10.1038/nrc969
   du Rieu MC, 2010, CLIN CHEM, V56, P603, DOI 10.1373/clinchem.2009.137364
   End DW, 2001, CANCER RES, V61, P131
   Endo H, 2009, INT J ONCOL, V35, P1237, DOI 10.3892/ijo_00000440
   Engelman JA, 2009, NAT REV CANCER, V9, P550, DOI 10.1038/nrc2664
   Erijman A, 2016, MINI-REV MED CHEM, V16, P370, DOI 10.2174/1389557515666151001141838
   Eser S, 2013, CANCER CELL, V23, P406, DOI 10.1016/j.ccr.2013.01.023
   Feig LA, 1996, TRENDS BIOCHEM SCI, V21, P438, DOI 10.1016/S0968-0004(96)10058-X
   Feig LA, 1999, NAT CELL BIOL, V1, pE25, DOI 10.1038/10018
   Foley K., 2015, CANC LETT
   Gaglio D, 2011, MOL SYST BIOL, V7, DOI 10.1038/msb.2011.56
   Gayral M, 2014, WORLD J GASTROENTERO, V20, P11199, DOI 10.3748/wjg.v20.i32.11199
   Golan T, 2015, ONCOTARGET, V6, P24560, DOI 10.18632/oncotarget.4183
   Goldstein D, 2015, JNCI-J NATL CANCER I, V107, DOI 10.1093/jnci/dju413
   Guillaumond F, 2013, P NATL ACAD SCI USA, V110, P3919, DOI 10.1073/pnas.1219555110
   Hamad NM, 2002, GENE DEV, V16, P2045, DOI 10.1101/gad.993902
   Hanahan D, 1996, CELL, V86, P353, DOI 10.1016/S0092-8674(00)80108-7
   Hanahan D, 2011, CELL, V144, P646, DOI 10.1016/j.cell.2011.02.013
   Handra-Luca A, 2012, PANCREAS, V41, P416, DOI 10.1097/MPA.0b013e318238379d
   Heiden MGV, 2009, SCIENCE, V324, P1029, DOI 10.1126/science.1160809
   Herreros-Villanueva M, 2012, WORLD J GASTROENTERO, V18, P1286, DOI 10.3748/wjg.v18.i12.1286
   Herrmann C, 2003, CURR OPIN STRUC BIOL, V13, P122, DOI 10.1016/S0959-440X(02)00007-6
   Herrmann C, 1996, PROG BIOPHYS MOL BIO, V66, P1, DOI 10.1016/S0079-6107(96)00015-6
   Hingorani SR, 2003, CANCER CELL, V4, P437, DOI 10.1016/S1535-6108(03)00309-X
   Hofmann I, 2012, PLOS ONE, V7, DOI 10.1371/journal.pone.0044146
   Hollingsworth MA, 2004, NAT REV CANCER, V4, P45, DOI 10.1038/nrc1251
   Huang L, 2015, NAT MED, V21, P1364, DOI 10.1038/nm.3973
   Ikeda N, 2001, CANCER-AM CANCER SOC, V92, P488, DOI 10.1002/1097-0142(20010801)92:3<488::AID-CNCR1347>3.0.CO;2-F
   Ischenko I, 2015, ONCOTARGET, V6, P15814, DOI 10.18632/oncotarget.4538
   Ji BA, 2009, GASTROENTEROLOGY, V137, P1072, DOI 10.1053/j.gastro.2009.05.052
   Ji H, 2006, ONCOGENE, V25, P2105, DOI 10.1038/sj.onc.1209237
   Jonckheere N, 2014, BBA-REV CANCER, V1846, P142, DOI 10.1016/j.bbcan.2014.04.008
   Jonckheere N, 2014, CLIN RES HEPATOL GAS, V38, P423, DOI 10.1016/j.clinre.2014.04.009
   Jonckheere Nicolas, 2010, Cancers (Basel), V2, P1794, DOI 10.3390/cancers2041794
   Jonckheere N, 2010, BIOCHIMIE, V92, P1, DOI 10.1016/j.biochi.2009.09.018
   Joyce D, 2001, CYTOKINE GROWTH F R, V12, P73, DOI 10.1016/S1359-6101(00)00018-6
   Kang R, 2012, AM J CANCER RES, V2, P383
   Kapoor A, 2014, CELL, V158, P185, DOI 10.1016/j.cell.2014.06.003
   Khrenova MG, 2014, BIOCHEMISTRY-US, V53, P7093, DOI 10.1021/bi5011333
   Khvalevsky EZ, 2013, P NATL ACAD SCI USA, V110, P20723, DOI 10.1073/pnas.1314307110
   Kidd AR, 2010, INT J RADIAT ONCOL, V78, P205, DOI 10.1016/j.ijrobp.2010.03.023
   Kim SK, 2002, CURR OPIN GENET DEV, V12, P540, DOI 10.1016/S0959-437X(02)00338-6
   Korc M, 2003, Mol Cancer, V2, P8, DOI 10.1186/1476-4598-2-8
   Korc M, 2014, CLIN CANCER RES, V20, P5866, DOI 10.1158/1078-0432.CCR-14-1543
   Kortmansky J, 2003, CANCER INVEST, V21, P924, DOI 10.1081/CNV-120025095
   Lahdaoui F, 2015, ONCOGENE, V34, P780, DOI 10.1038/onc.2014.11
   Laheru D, 2012, INVEST NEW DRUG, V30, P2391, DOI 10.1007/s10637-012-9818-6
   Lesina M, 2011, CANCER CELL, V19, P456, DOI 10.1016/j.ccr.2011.03.009
   Lim KH, 2005, CANCER CELL, V7, P533, DOI 10.1016/j.ccr.2005.04.030
   Lim KH, 2006, CURR BIOL, V16, P2385, DOI 10.1016/j.cub.2006.10.023
   Lim SM, 2014, ANGEW CHEM INT EDIT, V53, P199, DOI 10.1002/anie.201307387
   Ling JH, 2012, CANCER CELL, V21, P105, DOI 10.1016/j.ccr.2011.12.006
   Lito P, 2013, NAT MED, V19, P1401, DOI 10.1038/nm.3392
   Liu F, 2014, PLOS ONE, V9, DOI 10.1371/journal.pone.0084982
   Lobell RB, 2001, CANCER RES, V61, P8758
   LoRusso PM, 2005, J CLIN ONCOL, V23, P5281, DOI 10.1200/JCO.2005.14.415
   Luo J, 2009, CELL, V137, P835, DOI 10.1016/j.cell.2009.05.006
   Ma MZ, 2013, J EXP CLIN CANC RES, V32, DOI 10.1186/1756-9966-32-71
   MacDonald BT, 2007, CELL, V131, DOI 10.1016/j.cell.2007.11.036
   Malumbres M, 2003, NAT REV CANCER, V3, P459, DOI 10.1038/nrc1097
   Marcotte R, 2012, CANCER DISCOV, V2, P172, DOI 10.1158/2159-8290.CD-11-0224
   Matsuo Y, 2009, MOL CANCER RES, V7, P799, DOI 10.1158/1541-7786.MCR-08-0577
   MOODIE SA, 1993, SCIENCE, V260, P1658, DOI 10.1126/science.8503013
   Mortier J, 2010, BIOORG MED CHEM LETT, V20, P4515, DOI 10.1016/j.bmcl.2010.06.027
   Neuzillet C, 2013, CANCER METAST REV, V32, P147, DOI 10.1007/s10555-012-9396-2
   Nussinov R, 2015, MOL CANCER RES, V13, P1265, DOI 10.1158/1541-7786.MCR-15-0165
   Okada F, 1998, P NATL ACAD SCI USA, V95, P3609, DOI 10.1073/pnas.95.7.3609
   Okada M, 2014, ONCOTARGET, V5, P5100, DOI 10.18632/oncotarget.2087
   Ortiz-Vega S, 2002, ONCOGENE, V21, P1381, DOI 10.1038/sj.onc.1205192
   Ostrem JM, 2013, NATURE, V503, P548, DOI 10.1038/nature12796
   Patricelli MP, 2016, CANCER DISCOV, V6, P316, DOI 10.1158/2159-8290.CD-15-1105
   Perera RM, 2015, CANCER DISCOV, V5, P1247, DOI 10.1158/2159-8290.CD-15-0671
   Perez-Mancera PA, 2012, GASTROENTEROLOGY, V142, P1079, DOI 10.1053/j.gastro.2012.03.002
   Peterson SN, 1996, J BIOL CHEM, V271, P29903, DOI 10.1074/jbc.271.47.29903
   Prabhu L, 2014, ONCOTARGET, V5, P10969, DOI 10.18632/oncotarget.2624
   Prior IA, 2003, J CELL BIOL, V160, P165, DOI 10.1083/jcb.200209091
   Pylayeva-Gupta Y, 2012, CANCER CELL, V21, P836, DOI 10.1016/j.ccr.2012.04.024
   Qian JY, 2005, CANCER RES, V65, P5045, DOI 10.1158/0008-5472.CAN-04-3208
   Rachagani S, 2011, BRIT J CANCER, V104, P1038, DOI 10.1038/bjc.2011.31
   Rachagani S, 2012, J HEMATOL ONCOL, V5, DOI 10.1186/1756-8722-5-68
   Rajalingam K, 2007, BBA-MOL CELL RES, V1773, P1177, DOI 10.1016/j.bbamcr.2007.01.012
   Rejiba S, 2007, CANCER SCI, V98, P1128, DOI 10.1111/j.1349-7006.2007.00506.x
   RODRIGUEZVICIANA P, 1994, NATURE, V370, P527, DOI 10.1038/370527a0
   Rosenfeldt MT, 2013, NATURE, V504, P296, DOI 10.1038/nature12865
   Saad IIF, 2014, BIOINFORMATION, V10, P293, DOI 10.6026/97320630010293
   Schubbert S, 2007, NAT REV CANCER, V7, P295, DOI 10.1038/nrc2109
   Sclabas Guido M, 2003, Int J Gastrointest Cancer, V33, P15, DOI 10.1385/IJGC:33:1:15
   Seguin L, 2014, NAT CELL BIOL, V16, P457, DOI 10.1038/ncb2953
   Seifert L, 2016, NATURE, V532, P245, DOI 10.1038/nature17403
   Semenov MV, 2007, CELL, V131, DOI 10.1016/j.cell.2007.12.011
   Shields JM, 2000, TRENDS CELL BIOL, V10, P147, DOI 10.1016/S0962-8924(00)01740-2
   Shimizu T, 2012, CLIN CANCER RES, V18, P2316, DOI 10.1158/1078-0432.CCR-11-2381
   Shin SY, 2012, CARCINOGENESIS, V33, P2467, DOI 10.1093/carcin/bgs297
   Singh A, 2009, CANCER CELL, V15, P489, DOI 10.1016/j.ccr.2009.03.022
   SJOLANDER A, 1991, P NATL ACAD SCI USA, V88, P7908, DOI 10.1073/pnas.88.18.7908
   Son J, 2013, NATURE, V496, P101, DOI 10.1038/nature12040
   Sparmann A, 2004, CANCER CELL, V6, P447, DOI 10.1016/j.ccr.2004.09.028
   Spiegel J, 2014, NAT CHEM BIOL, V10, P613, DOI 10.1038/nchembio.1560
   Steckel M, 2012, CELL RES, V22, P1227, DOI 10.1038/cr.2012.82
   Stellas D, 2014, JNCI-J NATL CANCER I, V106, DOI 10.1093/jnci/dju320
   Stephen AG, 2014, CANCER CELL, V25, P272, DOI 10.1016/j.ccr.2014.02.017
   Storz P, 2013, EXPERT REV ANTICANC, V13, P501, DOI [10.1586/ERA.13.28, 10.1586/era.13.28]
   Sun Q, 2012, ANGEW CHEM INT EDIT, V51, P6140, DOI 10.1002/anie.201201358
   Szafranska AE, 2007, ONCOGENE, V26, P4442, DOI 10.1038/sj.onc.1210228
   Taki K, 2016, ONCOGENE, V35, P2407, DOI 10.1038/onc.2015.294
   Tall GG, 2001, DEV CELL, V1, P73, DOI 10.1016/S1534-5807(01)00008-9
   Taniuchi K, 2015, PANCREAS, V44, P331, DOI 10.1097/MPA.0000000000000270
   Tape CJ, 2016, CELL, V165, P1818, DOI 10.1016/j.cell.2016.05.079
   Tetlow AL, 2013, ENZYMES, V33, P1, DOI [10.1016/B978-0-12-416749-0.00001-4, 10.1016/B978-0-12-420146-0.00008-1]
   Tian TH, 2007, NAT CELL BIOL, V9, P905, DOI 10.1038/ncb1615
   Torrisani J, 2009, HUM GENE THER, V20, P831, DOI 10.1089/hum.2008.134
   Trehoux S, 2015, BBA-MOL CELL RES, V1853, P2392, DOI 10.1016/j.bbamcr.2015.05.033
   Tsai FD, 2015, P NATL ACAD SCI USA, V112, P779, DOI 10.1073/pnas.1412811112
   Tuveson DA, 2004, CANCER CELL, V5, P375, DOI 10.1016/S1535-6108(04)00085-6
   Van Cutsem E, 2004, J CLIN ONCOL, V22, P1430, DOI 10.1200/JCO.2004.10.112
   van Dam TJ, 2011, SMALL GTPASES, V2, P4, DOI DOI 10.4161/SGTP.2.1.15113
   Vasseur R, 2015, BBA-GENE REGUL MECH, V1849, P1375, DOI 10.1016/j.bbagrm.2015.10.014
   Vena F, 2015, CLIN CANCER RES, V21, P5563, DOI 10.1158/1078-0432.CCR-15-0485
   Venugopal R, 1998, ONCOGENE, V17, P3145, DOI 10.1038/sj.onc.1202237
   Viale A, 2014, NATURE, V514, P628, DOI 10.1038/nature13611
   Viatour P, 2005, TRENDS BIOCHEM SCI, V30, P43, DOI 10.1016/j.tibs.2004.11.009
   Vigil D, 2010, J BIOL CHEM, V285, P34729, DOI 10.1074/jbc.M110.116756
   Vincent A, 2011, LANCET, V378, P607, DOI 10.1016/S0140-6736(10)62307-0
   Vincent DF, 2012, AM J PATHOL, V180, P2214, DOI 10.1016/j.ajpath.2012.02.006
   Wang MT, 2015, CELL, V163, P1237, DOI 10.1016/j.cell.2015.10.041
   Wang P, 2015, ONCOTARGET, V6, P21148, DOI 10.18632/oncotarget.4125
   Wennerberg K, 2005, J CELL SCI, V118, P843, DOI 10.1242/jcs.01660
   White MA, 1996, J BIOL CHEM, V271, P16439, DOI 10.1074/jbc.271.28.16439
   Wolpin BM, 2009, J CLIN ONCOL, V27, P193, DOI 10.1200/JCO.2008.18.9514
   Yang A, 2014, CANCER DISCOV, V4, P905, DOI 10.1158/2159-8290.CD-14-0362
   Yang SH, 2011, GENE DEV, V25, P717, DOI 10.1101/gad.2016111
   Yeh JJ, 2007, EXPERT OPIN THER TAR, V11, P673, DOI 10.1517/14728222.11.5.673
   Ying HQ, 2012, CELL, V149, P656, DOI 10.1016/j.cell.2012.01.058
   Yu CH, 2015, EUR J PHARMACOL, V746, P245, DOI 10.1016/j.ejphar.2014.11.020
   Yu FX, 2015, CELL, V163, P811, DOI 10.1016/j.cell.2015.10.044
   Yu SN, 2010, CANCER RES, V70, P6015, DOI 10.1158/0008-5472.CAN-09-4531
   Yun JY, 2009, SCIENCE, V325, P1555, DOI 10.1126/science.1174229
   Zhang WY, 2014, SCI SIGNAL, V7, DOI 10.1126/scisignal.2005049
   Zhang YQ, 2013, CANCER RES, V73, P6359, DOI 10.1158/0008-5472.CAN-13-1558-T
   Zhao SJ, 2010, INT J CANCER, V127, P2076, DOI 10.1002/ijc.25412
   Zhao WG, 2010, CARCINOGENESIS, V31, P1726, DOI 10.1093/carcin/bgq160
   Zheng CN, 2013, J INT MED RES, V41, P300, DOI 10.1177/0300060512474128
   Zhou Y, 2015, SCIENCE, V349, P873, DOI 10.1126/science.aaa5619
   Zhou Y, 2015, BBA-MOL CELL RES, V1853, P841, DOI 10.1016/j.bbamcr.2014.09.008
   Zimmermann G, 2013, NATURE, V497, P638, DOI 10.1038/nature12205
NR 191
TC 17
Z9 17
U1 0
U2 18
PU ELSEVIER SCIENCE INC
PI NEW YORK
PA STE 800, 230 PARK AVE, NEW YORK, NY 10169 USA
SN 1040-8428
EI 1879-0461
J9 CRIT REV ONCOL HEMAT
JI Crit. Rev. Oncol./Hematol.
PD MAR
PY 2017
VL 111
BP 7
EP 19
DI 10.1016/j.critrevonc.2017.01.002
PG 13
WC Oncology; Hematology
SC Oncology; Hematology
GA EO8RR
UT WOS:000396958100002
PM 28259298
DA 2020-11-03
ER

PT J
AU Zhu, L
   Staley, C
   Kooby, D
   El-Rays, B
   Mao, H
   Yang, L
AF Zhu, Lei
   Staley, Charles
   Kooby, David
   El-Rays, Bassel
   Mao, Hui
   Yang, Lily
TI Current status of biomarker and targeted nanoparticle development: The
   precision oncology approach for pancreatic cancer therapy
SO CANCER LETTERS
LA English
DT Review
DE Pancreatic cancer; Molecular imaging; Targeted therapy; Image-guided
   cancer therapy; Theranostic nanoparticles
ID GROWTH-FACTOR RECEPTOR; FACTOR-I RECEPTOR; PLASMINOGEN-ACTIVATOR
   RECEPTOR; NAB-PACLITAXEL; THERANOSTIC NANOPARTICLES; DUCTAL
   ADENOCARCINOMA; PHOTODYNAMIC THERAPY; TYROSINE KINASE; PHASE I/II;
   GEMCITABINE
AB Pancreatic cancer remains one of the major causes of cancer-related mortality. The majority of pancreatic cancer patients are diagnosed at the advanced stage with unresectable and drug resistant tumors. The new treatments with the combination of chemotherapy, molecular targeted therapy, and immunotherapy have shown modest effects on therapeutic efficacy and survival of the patients. Therefore, there is an urgent need to develop effective therapeutic approaches targeting highly heterogeneous pancreatic cancer cells and tumor microenvironments. Recent advances in biomarker targeted cancer therapy and image-guided drug delivery and monitoring treatment response using multifunctional nanoparticles, also referred to as theranostic nanoparticles, offer a new opportunity of effective detection and treatment of pancreatic cancer. Increasing evidence from preclinical studies has shown the potential of applications of theranostic nanoparticles for designing precision oncology approaches for pancreatic cancer therapy. In this review, we provide an update on the current understanding and strategies for the development of targeted therapy for pancreatic, cancer using nanoparticle drug carriers. We address issues concerning drug delivery barriers in stroma rich pancreatic cancer and the potential approaches to improve drug delivery efficiency, therapeutic responses and tumor imaging. Research results presented in this review suggest the development of an integrated therapy protocol through image-guided and targeted drug delivery and therapeutic effect monitoring as a promising precision oncology strategy for pancreatic cancer treatment. (C) 2016 Elsevier Ireland Ltd. All rights reserved.
C1 [Zhu, Lei; Staley, Charles; Kooby, David; Yang, Lily] Emory Univ, Sch Med, Dept Surg, Atlanta, GA 30322 USA.
   [El-Rays, Bassel] Emory Univ, Dept Hematol & Med Oncol, Winship Canc Inst, Atlanta, GA 30322 USA.
   [Mao, Hui; Yang, Lily] Emory Univ, Sch Med, Dept Radiol & Imaging Sci, Atlanta, GA 30322 USA.
RP Yang, L (corresponding author), Emory Univ, Sch Med, Dept Surg, Atlanta, GA 30322 USA.
EM lyang02@emory.edu
FU National Institutes of Health/National Cancer InstituteUnited States
   Department of Health & Human ServicesNational Institutes of Health (NIH)
   - USANIH National Cancer Institute (NCI) [U01CA151810, 1U01CA198913,
   R01CA154846]; Nancy Panoz Endowed Chair Funds
FX This research project was supported by the National Institutes of
   Health/National Cancer Institute grants U01CA151810, 1U01CA198913,
   R01CA154846 and the Nancy Panoz Endowed Chair Funds.
CR Aggarwal S, 2011, J BIOMED NANOTECHNOL, V7, P137, DOI 10.1166/jbn.2011.1238
   Alexis F, 2008, CHEMMEDCHEM, V3, P1839, DOI 10.1002/cmdc.200800122
   Alvarez R, 2013, BRIT J CANCER, V109, P926, DOI 10.1038/bjc.2013.415
   Anderson T, 2014, BIOMATER SCI-UK, V2, P1244, DOI 10.1039/c4bm00019f
   Andra K, 1998, GENE DEV, V12, P3442, DOI 10.1101/gad.12.21.3442
   Arcaro A, 2013, FRONT PHARMACOL, V4, DOI 10.3389/fphar.2013.00030
   Argani P, 2001, CLIN CANCER RES, V7, P3862
   Artemov D, 2003, CANCER RES, V63, P2723
   Arya G, 2013, NANOMED-NANOTECHNOL, V9, P580, DOI 10.1016/j.nano.2013.03.001
   Asuthkar S, 2013, MOL BIOL CELL, V24, P2620, DOI 10.1091/mbc.E12-04-0306
   Bausch D, 2011, CLIN CANCER RES, V17, P302, DOI 10.1158/1078-0432.CCR-10-0999
   Bown SG, 2002, GUT, V50, P549, DOI 10.1136/gut.50.4.549
   Brand RE, 2011, CLIN CANCER RES, V17, P805, DOI 10.1158/1078-0432.CCR-10-0248
   Buechler P, 2009, NEOPLASIA, V11, P196, DOI 10.1593/neo.08734
   Bullock A.J., 2016, J CLIN ONCOL S, V34, P104
   Burris HA, 1997, J CLIN ONCOL, V15, P2403, DOI 10.1200/JCO.1997.15.6.2403
   Chang CL, 2007, GENE THER, V14, P1189, DOI 10.1038/sj.gt.3302974
   Chen SH, 2013, SCI REP-UK, V3, DOI 10.1038/srep01870
   Chen Y, 2007, INT J CANCER, V120, P1511, DOI 10.1002/ijc.22487
   de la Fuente M, 2015, NANOMED-NANOTECHNOL, V11, P369, DOI 10.1016/j.nano.2014.09.010
   Deng L, 2012, INT J NANOMED, V7, P5053, DOI 10.2147/IJN.S34801
   England C.G., 2016, MOL PHARM
   Gao S, 2017, BIOMATERIALS, V112, P324, DOI 10.1016/j.biomaterials.2016.10.030
   Garrido-Laguna I, 2015, NAT REV CLIN ONCOL, V12, P319, DOI 10.1038/nrclinonc.2015.53
   Gonias SL, 2015, FRONT PHARMACOL, V6, DOI 10.3389/fphar.2015.00154
   Greish K, 2010, METHODS MOL BIOL, V624, P25, DOI 10.1007/978-1-60761-609-2_3
   Hassan R, 2005, AM J CLIN PATHOL, V124, P838, DOI 10.1309/F1B64CL7H8VJKEAF
   Hata T, 2005, CANCER RES, V65, P2899, DOI 10.1158/0008-5472.CAN-04-3981
   Hidalgo M, 2010, NEW ENGL J MED, V362, P1605, DOI 10.1056/NEJMra0901557
   Hildenbrand R, 2009, AM J PATHOL, V174, P2246, DOI 10.2353/ajpath.2009.080785
   Huggett MT, 2014, BRIT J CANCER, V110, P1698, DOI 10.1038/bjc.2014.95
   Javle MM, 2011, J CLIN ONCOL S, V29
   Ji SR, 2012, CANCER BIOL THER, V13, DOI 10.4161/cbt.13.4.18692
   Johnston FM, 2009, CLIN CANCER RES, V15, P6511, DOI 10.1158/1078-0432.CCR-09-0565
   Kanasty R, 2013, NAT MATER, V12, P967, DOI [10.1038/NMAT3765, 10.1038/nmat3765]
   Kaur S, 2013, NAT REV GASTRO HEPAT, V10, P607, DOI 10.1038/nrgastro.2013.120
   Kaur S, 2012, BIOMARK MED, V6, P597, DOI [10.2217/BMM.12.69, 10.2217/bmm.12.69]
   Kelly KA, 2008, PLOS MED, V5, P657, DOI 10.1371/journal.pmed.0050085
   Kelly RJ, 2012, MOL CANCER THER, V11, P517, DOI 10.1158/1535-7163.MCT-11-0454
   Kleeff J, 2016, NAT REV DIS PRIMERS, V2, DOI 10.1038/nrdp.2016.22
   Konkalmatt PR, 2013, FRONT ONCOL, V3, DOI 10.3389/fonc.2013.00084
   Kooby DA, 2013, ANN SURG ONCOL, V20, P3634, DOI 10.1245/s10434-013-3047-x
   Kuhn DJ, 2012, BLOOD, V120, P3260, DOI 10.1182/blood-2011-10-386789
   Larbouret C, 2007, CLIN CANCER RES, V13, P3356, DOI 10.1158/1078-0432.CCR-06-2302
   Le DT, 2015, J CLIN ONCOL, V33, P1325, DOI 10.1200/JCO.2014.57.4244
   Lee GY, 2013, ACS NANO, V7, P2078, DOI 10.1021/nn3043463
   Lee S, 2016, PANCREAS, V45, P286, DOI 10.1097/MPA.0000000000000379
   Li M, 2007, P NATL ACAD SCI USA, V104, P18636, DOI 10.1073/pnas.0709307104
   Li M, 2009, CLIN CANCER RES, V15, P5993, DOI 10.1158/1078-0432.CCR-09-0557
   Licciardi M, 2010, BIOMATERIALS, V31, P7340, DOI 10.1016/j.biomaterials.2010.05.060
   Logsdon CD, 2003, CANCER RES, V63, P2649
   Long J, 2011, EXPERT OPIN THER TAR, V15, P817, DOI 10.1517/14728222.2011.566216
   Medarova Z, 2006, INT J CANCER, V118, P2796, DOI 10.1002/ijc.21672
   Melisi D, 2012, CURR DRUG TARGETS, V13, P729, DOI 10.2174/138945012800564130
   Melo SA, 2014, CANCER CELL, V26, P707, DOI 10.1016/j.ccell.2014.09.005
   Meng H, 2015, ACS NANO, V9, P3540, DOI 10.1021/acsnano.5b00510
   Min SY, 2015, INT J PHARMACEUT, V494, P506, DOI 10.1016/j.ijpharm.2015.08.055
   Moore A, 2004, CANCER RES, V64, P1821, DOI 10.1158/0008-5472.CAN-03-3230
   Park JY, 2016, ONCOTARGET, V7, P18262, DOI 10.18632/oncotarget.7576
   Peer D, 2007, NAT NANOTECHNOL, V2, P751, DOI 10.1038/nnano.2007.387
   Peled N, 2013, CELL ONCOL, V36, P277, DOI 10.1007/s13402-013-0133-9
   Pittella F, 2014, J CONTROL RELEASE, V178, P18, DOI 10.1016/j.jconrel.2014.01.008
   Pittella F, 2012, J CONTROL RELEASE, V161, P868, DOI 10.1016/j.jconrel.2012.05.005
   Rapoport N, 2013, J THER ULTRASOUND, V1, DOI 10.1186/2050-5736-1-11
   Ritter CA, 2003, SEMIN ONCOL, V30, P3, DOI 10.1053/sonc.2003.50027
   Safran H, 2001, AM J CLIN ONCOL-CANC, V24, P496, DOI 10.1097/00000421-200110000-00016
   Saridaki Z, 2012, BRIT J CANCER, V107, P1932, DOI 10.1038/bjc.2012.509
   Sidenius N, 2003, CANCER METAST REV, V22, P205, DOI 10.1023/A:1023099415940
   Siegel RL, 2016, CA-CANCER J CLIN, V66, P7, DOI 10.3322/caac.21332
   Singh A, 2016, NANOMED-NANOTECHNOL, V12, P589, DOI 10.1016/j.nano.2015.11.010
   Sonnenberg A, 2007, EXP CELL RES, V313, P2189, DOI 10.1016/j.yexcr.2007.03.039
   Sorio C, 2011, BMC CANCER, V11, DOI 10.1186/1471-2407-11-448
   Stepanova V, 2008, BLOOD, V112, P100, DOI 10.1182/blood-2007-07-104455
   Tangutoori S, 2016, NANOMED-NANOTECHNOL, V12, P223, DOI 10.1016/j.nano.2015.08.007
   Valsecchi ME, 2012, CANCER-AM CANCER SOC, V118, P3484, DOI 10.1002/cncr.26661
   Von Hoff DD, 2013, NEW ENGL J MED, V369, P1691, DOI 10.1056/NEJMoa1304369
   Von Hoff DD, 2011, J CLIN ONCOL, V29, P4548, DOI 10.1200/JCO.2011.36.5742
   Wang GH, 2016, ACS APPL MATER INTER, V8, P5608, DOI 10.1021/acsami.5b12400
   Wang JJ, 2015, ACS APPL MATER INTER, V7, P23248, DOI 10.1021/acsami.5b07316
   Wiegel T, 2000, STRAHLENTHER ONKOL, V176, P299, DOI 10.1007/s000660050011
   Xiong HQ, 2004, J CLIN ONCOL, V22, P2610, DOI 10.1200/JCO.2004.12.040
   Xu C, 2014, CURR MOL MED, V14, P309, DOI 10.2174/1566524013666131217112921
   Yallapu MM, 2013, MOL CANCER THER, V12, P1471, DOI 10.1158/1535-7163.MCT-12-1227
   YAMANAKA Y, 1993, HUM PATHOL, V24, P1127, DOI 10.1016/0046-8177(93)90194-L
   Yang LL, 2014, THERANOSTICS, V4, P106, DOI 10.7150/thno.7409
   Yang LL, 2009, SMALL, V5, P235, DOI 10.1002/smll.200800714
   Yang L, 2009, GASTROENTEROLOGY, V136, P1514, DOI 10.1053/j.gastro.2009.01.006
   Yong KT, 2009, J MATER CHEM, V19, P4655, DOI 10.1039/b817667c
   Yu Z, 2014, INT J PHARMACEUT, V473, P501, DOI 10.1016/j.ijpharm.2014.07.046
   Zervos E, 2016, J EXP CLIN CANC RES, V35, DOI 10.1186/s13046-016-0314-2
   Zheng C.N., 2012, J EXP CLIN CANC RES, V31
   Zhou H, 2016, NANO LETT, V16, P3268, DOI 10.1021/acs.nanolett.6b00820
   Zhou HY, 2015, ACS NANO, V9, P7976, DOI 10.1021/acsnano.5b01288
   Zhu L, 2010, Q J NUCL MED MOL IM, V54, P291
   Zhu L, 2014, INT J CLIN EXP MED, V7, P4000
NR 95
TC 21
Z9 21
U1 6
U2 72
PU ELSEVIER IRELAND LTD
PI CLARE
PA ELSEVIER HOUSE, BROOKVALE PLAZA, EAST PARK SHANNON, CO, CLARE, 00000,
   IRELAND
SN 0304-3835
EI 1872-7980
J9 CANCER LETT
JI Cancer Lett.
PD MAR 1
PY 2017
VL 388
BP 139
EP 148
DI 10.1016/j.canlet.2016.11.030
PG 10
WC Oncology
SC Oncology
GA EN4EC
UT WOS:000395959800014
PM 27916607
OA Green Accepted
DA 2020-11-03
ER

PT J
AU Ohlund, D
   Handly-Santana, A
   Biffi, G
   Elyada, E
   Almeida, AS
   Ponz-Sarvise, M
   Corbo, V
   Oni, TE
   Hearn, SA
   Lee, EJ
   Chio, IIC
   Hwang, CI
   Tiriac, H
   Baker, LA
   Engle, DD
   Feig, C
   Kultti, A
   Egeblad, M
   Fearon, DT
   Crawford, JM
   Clevers, H
   Park, Y
   Tuveson, DA
AF Ohlund, Daniel
   Handly-Santana, Abram
   Biffi, Giulia
   Elyada, Ela
   Almeida, Ana S.
   Ponz-Sarvise, Mariano
   Corbo, Vincenzo
   Oni, Tobiloba E.
   Hearn, Stephen A.
   Lee, Eun Jung
   Chio, Iok In Christine
   Hwang, Chang-Il
   Tiriac, Herve
   Baker, Lindsey A.
   Engle, Dannielle D.
   Feig, Christine
   Kultti, Anne
   Egeblad, Mikala
   Fearon, Douglas T.
   Crawford, James M.
   Clevers, Hans
   Park, Youngkyu
   Tuveson, David A.
TI Distinct populations of inflammatory fibroblasts and myofibroblasts in
   pancreatic cancer
SO JOURNAL OF EXPERIMENTAL MEDICINE
LA English
DT Article
ID STELLATE-CELLS; DUCTAL ADENOCARCINOMA; TUMOR MICROENVIRONMENT; RNA-SEQ;
   STROMA; PROGRESSION; INTERLEUKIN-6; GEMCITABINE; RESISTANCE;
   DIFFERENTIATION
AB Pancreatic stellate cells (PSCs) differentiate into cancer-associated fibroblasts (CAFs) that produce desmoplastic stroma, thereby modulating disease progression and therapeutic response in pancreatic ductal adenocarcinoma (PDA). However, it is unknown whether CAFs uniformly carry out these tasks or if subtypes of CAFs with distinct phenotypes in PDA exist. We identified a CAF subpopulation with elevated expression of a-smooth muscle actin (alpha SMA) located immediately adjacent to neoplastic cells in mouse and human PDA tissue. We recapitulated this finding in co-cultures of murine PSCs and PDA organoids, and demonstrated that organoid-activated CAFs produced desmoplastic stroma. The co-cultures showed cooperative interactions and revealed another distinct subpopulation of CAFs, located more distantly from neoplastic cells, which lacked elevated aSMA expression and instead secreted IL6 and additional inflammatory mediators. These findings were corroborated in mouse and human PDA tissue, providing direct evidence for CAF heterogeneity in PDA tumor biology with implications for disease etiology and therapeutic development.
C1 [Ohlund, Daniel; Handly-Santana, Abram; Biffi, Giulia; Elyada, Ela; Almeida, Ana S.; Ponz-Sarvise, Mariano; Corbo, Vincenzo; Oni, Tobiloba E.; Hearn, Stephen A.; Lee, Eun Jung; Chio, Iok In Christine; Hwang, Chang-Il; Tiriac, Herve; Baker, Lindsey A.; Engle, Dannielle D.; Egeblad, Mikala; Fearon, Douglas T.; Park, Youngkyu; Tuveson, David A.] Cold Spring Harbor Lab, Cold Spring Harbor, NY 11724 USA.
   [Ohlund, Daniel; Handly-Santana, Abram; Biffi, Giulia; Elyada, Ela; Ponz-Sarvise, Mariano; Corbo, Vincenzo; Oni, Tobiloba E.; Lee, Eun Jung; Chio, Iok In Christine; Hwang, Chang-Il; Tiriac, Herve; Baker, Lindsey A.; Engle, Dannielle D.; Park, Youngkyu; Tuveson, David A.] Lustgarten Fdn Pancreat Canc Res Lab, Cold Spring Harbor, NY 11724 USA.
   [Ohlund, Daniel] Umea Univ, Dept Surg & Perioperat Sci, Surg, S-90185 Umea, Sweden.
   [Almeida, Ana S.] Univ Coll Cork, APC Microbiome Inst, Cork, Ireland.
   [Almeida, Ana S.] Univ Coll Cork, Sch Microbiol, Cork, Ireland.
   [Ponz-Sarvise, Mariano] Univ Navarra Clin, Dept Oncol, CIMA, IDISNA, Pamplona 31008, Spain.
   [Corbo, Vincenzo] Univ Verona, ARC Net Ctr Appl Res Canc, I-37134 Verona, Italy.
   [Corbo, Vincenzo] Univ Verona, Dept Diagnost & Publ Hlth, I-37134 Verona, Italy.
   Hosp Trust Verona, I-37134 Verona, Italy.
   [Oni, Tobiloba E.] SUNY Stony Brook, Grad Program Mol & Cellular Biol, Stony Brook, NY 11794 USA.
   [Feig, Christine; Kultti, Anne] Univ Cambridge, Canc Res UK, Cambridge Inst, Cambridge, England.
   [Crawford, James M.] Hofstra Northwell Sch Med, Hempstead, NY 11550 USA.
   [Clevers, Hans] Univ Med Ctr Utrecht, Hubrecht Inst, Royal Netherlands Acad Arts & Sci KNAW, NL-3584 CT Utrecht, Netherlands.
   [Clevers, Hans] CancerGenomics Nl, NL-3584 CT Utrecht, Netherlands.
RP Tuveson, DA (corresponding author), Cold Spring Harbor Lab, Cold Spring Harbor, NY 11724 USA.; Tuveson, DA (corresponding author), Lustgarten Fdn Pancreat Canc Res Lab, Cold Spring Harbor, NY 11724 USA.
EM dtuveson@cshl.edu
RI Oni, Tobiloba Emmanuel/X-9513-2019; Ponz-Sarvise, Mariano/H-4104-2017;
   Almeida, Ana Santos/F-5317-2018; Corbo, Vincenzo/J-7754-2016
OI Oni, Tobiloba Emmanuel/0000-0002-6916-3380; Ponz-Sarvise,
   Mariano/0000-0002-3240-729X; Almeida, Ana Santos/0000-0001-8997-2639;
   Egeblad, Mikala/0000-0002-3371-1445; Corbo,
   Vincenzo/0000-0002-6340-8009; Feig, Christine/0000-0003-1385-7049;
   Ohlund, Daniel/0000-0002-5847-2778; Biffi, Giulia/0000-0003-4592-0970;
   Tiriac, Herve/0000-0001-5039-6750; Baker, Lindsey/0000-0002-3098-2231
FU Cold Spring Harbor Cancer Center Support Grant (CCSG); National Cancer
   InstituteUnited States Department of Health & Human ServicesNational
   Institutes of Health (NIH) - USANIH National Cancer Institute (NCI);
   Lustgarten Foundation; Cold Spring Harbor Laboratory Association;
   National Institutes of Health (NIH)United States Department of Health &
   Human ServicesNational Institutes of Health (NIH) - USA [5P30CA45508-26,
   5P50CA101955-07, 1U10CA180944-02, 5U01CA168409-5, 1R01CA188134,
   1R01CA190092-03]; Stand Up to Cancer/KWF; STARR Foundation [I7-A718];
   DODUnited States Department of Defense [W81XWH-13-PRCRP-IA]; Precision
   Medicine Research Associates (PMRA); Swedish Research CouncilSwedish
   Research Council [537-2013-7277]; Kempe Foundations [JCK-1301]; Swedish
   Society of Medicine [SLS-326921, SLS-250831, SLS175991, SLS-591551];
   county council of Vasterbotten [ALFVLL269081, VLL242121, VLL322391,
   VLL400421, VLL493371, VLL582681]; Cancer Research Foundation in Northern
   Sweden [AMP15-793, LP11-1927]; Human Frontiers Science ProgramHuman
   Frontier Science Program [LT000403/2014, LT000195/2015-L,
   LT000190/2013]; Weizmann Institute of Science Women in Science award;
   EMBOEuropean Molecular Biology Organization (EMBO) [ALTF 1203-2014];
   Italian Ministry of HealthMinistry of Health, Italy [FIRB - RBAP10AHJ];
   Associazione Italiana Ricerca Cancro (AIRC)Associazione Italiana per la
   Ricerca sul Cancro (AIRC) [18718]; NIHUnited States Department of Health
   & Human ServicesNational Institutes of Health (NIH) - USA
   [R50CA311506-01]; NIH awardsUnited States Department of Health & Human
   ServicesNational Institutes of Health (NIH) - USA [CA101955 UAB/UMN
   SPORE, 5T32CA148056, F32CA192904]; Damon Runyon Cancer Research
   Foundation [DRG-2165-13]; National Cancer Institute (NCI)United States
   Department of Health & Human ServicesNational Institutes of Health (NIH)
   - USANIH National Cancer Institute (NCI) [1K99CA204725-01A1]; Nancy Gay
   fellowship
FX The authors would like to thank the Cold Spring Harbor Cancer Center
   Support Grant (CCSG) shared resources: Bioinformatics Shared Resource,
   Flow Cytometry Facility, the St. Giles Foundation Microscopy Center,
   Animal & tissue imaging, and the Animal Facility. The CCSG is funded by
   the National Cancer Institute. We also thank Anette Berglund for
   technical assistance, and Maya Ridinger, Marina Pasca di Magliano,
   Yaqing Zhang, Greg Beatty, Anil Rustgi, and Valerie Weaver for
   constructive advice and discussion.; This work was supported by the
   Lustgarten Foundation, where D.A. Tuveson is a distinguished scholar and
   Director of the Lustgarten Foundation-designated Laboratory of
   Pancreatic Cancer Research. D.A. Tuveson is also supported by the Cold
   Spring Harbor Laboratory Association, the National Institutes of Health
   (NIH; 5P30CA45508-26, 5P50CA101955-07, 1U10CA180944-02, 5U01CA168409-5,
   1R01CA188134, and 1R01CA190092-03). In addition, we are grateful for
   support from the following: Stand Up to Cancer/KWF (D.A. Tuveson), the
   STARR Foundation (I7-A718 for D.A. Tuveson), DOD (W81XWH-13-PRCRP-IA for
   D.A. Tuveson), the Precision Medicine Research Associates (PMRA; H.
   Tiriac and D.A. Tuveson), the Swedish Research Council (537-2013-7277
   for D. Ohlund), the Kempe Foundations (JCK-1301 for D. Ohlund) and the
   Swedish Society of Medicine (SLS-326921, SLS-250831, SLS175991, and
   SLS-591551 for D. Ohlund), federal funds through the county council of
   Vasterbotten (ALFVLL269081, VLL242121, VLL322391, VLL400421, VLL493371,
   and VLL582681 for D. Ohlund), the Cancer Research Foundation in Northern
   Sweden (AMP15-793 and LP11-1927 for D. Ohlund), the Human Frontiers
   Science Program (LT000403/2014 for E. Elyada; LT000195/2015-L for G.
   Biffi; LT000190/2013 for I.I.C. Chio), The Weizmann Institute of Science
   Women in Science award (for E. Elyada), EMBO (ALTF 1203-2014 for G.
   Biffi), the Italian Ministry of Health (FIRB - RBAP10AHJ for V. Corbo),
   Associazione Italiana Ricerca Cancro (AIRC n. 18718 for V. Corbo), NIH
   (R50CA311506-01 for Y. Park), NIH awards (CA101955 UAB/UMN SPORE,
   5T32CA148056, and F32CA192904 for L.A. Baker), the Damon Runyon Cancer
   Research Foundation (Shirley Stein fellow, DRG-2165-13, for I.I.C.
   Chio), the National Cancer Institute (NCI 1K99CA204725-01A1 for D.D.
   Engle), and Nancy Gay fellowship (for A.S. Almeida).
CR Anders S, 2010, GENOME BIOL, V11, DOI 10.1186/gb-2010-11-10-r106
   Apte MV, 2013, GASTROENTEROLOGY, V144, P1210, DOI 10.1053/j.gastro.2012.11.037
   Apte MV, 2004, PANCREAS, V29, P179, DOI 10.1097/00006676-200410000-00002
   Apte MV, 1998, GUT, V43, P128, DOI 10.1136/gut.43.1.128
   Arun G, 2016, GENE DEV, V30, P34, DOI 10.1101/gad.270959.115
   Bachem MG, 2005, GASTROENTEROLOGY, V128, P907, DOI 10.1053/j.gastro.2004.12.036
   Bijlsma MF, 2015, CANCER METAST REV, V34, P97, DOI 10.1007/s10555-014-9541-1
   Boj SF, 2015, CELL, V160, P324, DOI 10.1016/j.cell.2014.12.021
   Business Wire, 2012, BUSINESS WIRE
   Coppe JP, 2010, ANNU REV PATHOL-MECH, V5, P99, DOI 10.1146/annurev-pathol-121808-102144
   Corcoran RB, 2011, CANCER RES, V71, P5020, DOI 10.1158/0008-5472.CAN-11-0908
   Desmouliere A, 2004, INT J DEV BIOL, V48, P509, DOI 10.1387/ijdb.041802ad
   Erez N, 2010, CANCER CELL, V17, P135, DOI 10.1016/j.ccr.2009.12.041
   Erkan M, 2012, GUT, V61, P172, DOI 10.1136/gutjnl-2011-301220
   Feig C, 2013, P NATL ACAD SCI USA, V110, P20212, DOI 10.1073/pnas.1320318110
   Flint TR, 2016, CELL METAB, V24, P672, DOI 10.1016/j.cmet.2016.10.010
   Froeling FEM, 2011, GASTROENTEROLOGY, V141, P1486, DOI 10.1053/j.gastro.2011.06.047
   Garrido-Laguna I, 2011, CLIN CANCER RES, V17, P5793, DOI 10.1158/1078-0432.CCR-11-0341
   Hingorani SR, 2005, CANCER CELL, V7, P469, DOI 10.1016/j.ccr.2005.04.023
   Hingorani SR, 2016, CLIN CANCER RES, V22, P2848, DOI 10.1158/1078-0432.CCR-15-2010
   Huch M, 2013, EMBO J, V32, P2708, DOI 10.1038/emboj.2013.204
   Hwang RF, 2008, CANCER RES, V68, P918, DOI 10.1158/0008-5472.CAN-07-5714
   Jacobetz M.A., 2012, GUT
   Jesnowski R, 2005, LAB INVEST, V85, P1276, DOI 10.1038/labinvest.3700329
   Kalluri R, 2016, NAT REV CANCER, V16, P582, DOI 10.1038/nrc.2016.73
   Kim EJ, 2014, CLIN CANCER RES, V20, P5937, DOI 10.1158/1078-0432.CCR-14-1269
   Lee JJ, 2014, P NATL ACAD SCI USA, V111, pE3091, DOI 10.1073/pnas.1411679111
   Lesina M, 2011, CANCER CELL, V19, P456, DOI 10.1016/j.ccr.2011.03.009
   Mace T. A., 2016, GUT
   Marusyk A, 2014, NATURE, V514, P54, DOI 10.1038/nature13556
   Moffitt RA, 2015, NAT GENET, V47, P1168, DOI 10.1038/ng.3398
   Moir JAG, 2015, SURG ONCOL, V24, P232, DOI 10.1016/j.suronc.2015.05.002
   Nagathihalli NS, 2016, ONCOTARGET, V7, P65982, DOI 10.18632/oncotarget.11786
   Ohlund D, 2014, J EXP MED, V211, P1503, DOI 10.1084/jem.20140692
   Ozdemir BC, 2014, CANCER CELL, V25, P719, DOI 10.1016/j.ccr.2014.04.005
   Olive KP, 2009, SCIENCE, V324, P1457, DOI 10.1126/science.1171362
   Provenzano PP, 2012, CANCER CELL, V21, P418, DOI 10.1016/j.ccr.2012.01.007
   Putoczki TL, 2013, CANCER CELL, V24, P257, DOI 10.1016/j.ccr.2013.06.017
   Quante M, 2011, CANCER CELL, V19, P257, DOI 10.1016/j.ccr.2011.01.020
   Rhim AD, 2014, CANCER CELL, V25, P735, DOI 10.1016/j.ccr.2014.04.021
   Rhim AD, 2012, CELL, V148, P349, DOI 10.1016/j.cell.2011.11.025
   Sherman MH, 2014, CELL, V159, P80, DOI 10.1016/j.cell.2014.08.007
   Shi JW, 2015, NAT BIOTECHNOL, V33, P661, DOI 10.1038/nbt.3235
   Siegel RL, 2016, CA-CANCER J CLIN, V66, P7, DOI 10.3322/caac.21332
   Sousa CM, 2016, NATURE, V536, P479, DOI 10.1038/nature19084
   Srinivas S, 2001, BMC Dev Biol, V1, P4, DOI 10.1186/1471-213X-1-4
   Straussman R, 2012, NATURE, V487, P500, DOI 10.1038/nature11183
   Sugimoto H, 2006, CANCER BIOL THER, V5, P1640, DOI 10.4161/cbt.5.12.3354
   Taga T, 1997, ANNU REV IMMUNOL, V15, P797, DOI 10.1146/annurev.immunol.15.1.797
   Talar-Wojnarowska R, 2009, DIGEST DIS SCI, V54, P683, DOI 10.1007/s10620-008-0390-z
   Tian H, 2009, P NATL ACAD SCI USA, V106, P4254, DOI 10.1073/pnas.0813203106
   Trapnell C, 2010, NAT BIOTECHNOL, V28, P511, DOI 10.1038/nbt.1621
   Trapnell C, 2009, BIOINFORMATICS, V25, P1105, DOI 10.1093/bioinformatics/btp120
   Vonlaufen A, 2008, CANCER RES, V68, P7707, DOI 10.1158/0008-5472.CAN-08-1132
   Waghray M, 2016, CANCER DISCOV, V6, P886, DOI 10.1158/2159-8290.CD-15-0947
   Xu ZH, 2010, AM J PATHOL, V177, P2585, DOI 10.2353/ajpath.2010.090899
   Yuzawa S, 2012, MED ONCOL, V29, P2824, DOI 10.1007/s12032-012-0193-0
   Zhang YQ, 2013, CANCER RES, V73, P6359, DOI 10.1158/0008-5472.CAN-13-1558-T
NR 58
TC 383
Z9 389
U1 11
U2 67
PU ROCKEFELLER UNIV PRESS
PI NEW YORK
PA 950 THIRD AVE, 2ND FLR, NEW YORK, NY 10022 USA
SN 0022-1007
EI 1540-9538
J9 J EXP MED
JI J. Exp. Med.
PD MAR
PY 2017
VL 214
IS 3
BP 579
EP 596
DI 10.1084/jem.20162024
PG 18
WC Immunology; Medicine, Research & Experimental
SC Immunology; Research & Experimental Medicine
GA EN2GS
UT WOS:000395828600002
PM 28232471
OA Green Published, Green Accepted, Other Gold
DA 2020-11-03
ER

PT J
AU Murakami, S
   Shahbazian, D
   Surana, R
   Zhang, W
   Chen, H
   Graham, GT
   White, SM
   Weiner, LM
   Yi, C
AF Murakami, S.
   Shahbazian, D.
   Surana, R.
   Zhang, W.
   Chen, H.
   Graham, G. T.
   White, S. M.
   Weiner, L. M.
   Yi, C.
TI Yes-associated protein mediates immune reprogramming in pancreatic
   ductal adenocarcinoma
SO ONCOGENE
LA English
DT Article
ID COLONY-STIMULATING FACTOR; SUPPRESSOR-CELLS; GM-CSF; BONE-MARROW;
   PROMOTES RESISTANCE; LUNG-CANCER; MUTANT KRAS; PROGRESSION;
   INFILTRATION; MACROPHAGES
AB Pancreatic ductal adenocarcinoma (PDAC) is characterized by a high degree of inflammation and profound immune suppression. Here we identify Yes-associated protein (Yap) as a critical regulator of the immunosuppressive microenvironment in both mouse and human PDAC. Within Kras: p53 mutant pancreatic ductal cells, Yap drives the expression and secretion of multiple cytokines/chemokines, which in turn promote the differentiation and accumulation of myeloid-derived suppressor cells (MDSCs) both in vitro and in vivo. Pancreas-specific knockout of Yap or antibody-mediated depletion of MDSCs promoted macrophage reprogramming, reactivation of T cells, apoptosis of Kras mutant neoplastic ductal cells and pancreatic regeneration after acute pancreatitis. In primary human PDAC, YAP expression levels strongly correlate with an MDSC gene signature, and high expression of YAP or MDSC-related genes predicts decreased survival in PDAC patients. These results reveal multifaceted roles of YAP in PDAC pathogenesis and underscore its promise as a therapeutic target for this deadly disease.
C1 [Murakami, S.; Shahbazian, D.; Surana, R.; Zhang, W.; Chen, H.; Graham, G. T.; White, S. M.; Weiner, L. M.; Yi, C.] Georgetown Univ Med Ctr, Lombardi Comprehens Canc Ctr, 3970 Reservoir Rd NW, Washington, DC 20057 USA.
   [Zhang, W.] Nankai Univ, Coll Life Sci, Dept Canc Res, Tianjin, Peoples R China.
RP Yi, C (corresponding author), Georgetown Univ Med Ctr, Lombardi Comprehens Canc Ctr, 3970 Reservoir Rd NW, Washington, DC 20057 USA.
EM cy232@georgetown.edu
OI Graham, Garrett/0000-0002-1097-0962
FU NIHUnited States Department of Health & Human ServicesNational
   Institutes of Health (NIH) - USA [R01CA187090, R01CA50633]; V Foundation
   and the Advocure foundation; Cancer Center [CA051008]; Lombardi Cancer
   Center Shared Resources
FX We thank Drs T Jacks (MIT), DJ Pan ( Johns Hopkins) and CV Wright
   (Vanderbilt) for producing and sharing the original mouse strains used
   in this study. We are grateful for the helpful suggestions and critical
   comments of our manuscript from Dr S Ostrand-Rosenberg (UMBC). We would
   also like to thank Dr Karen Creswell from the Flow Cytometry and Cell
   Sorting Shared Resource (FCSR) for her technical guidance. We appreciate
   the technical assistance from FCSR, Microscopy & Imaging Shared Resource
   (MISR), Histopathology & Tissue Shared Resource (HTSR) and Genomics &
   Epigenomics Shared Resource (GESR) at Lombardi Cancer Center Shared
   Resources. We thank the husbandry staff and technicians of the Division
   of Comparative Medicine (DCM) at Georgetown University for support in
   our animal studies. CY is supported by NIH (R01CA187090), the V
   Foundation and the Advocure foundation. LMW is the PI of NIH
   (R01CA50633), and Cancer Center Support Grant (CA051008) that also
   supports the Lombardi Cancer Center Shared Resources.
CR Acharyya S, 2012, CELL, V150, P165, DOI 10.1016/j.cell.2012.04.042
   Aguirre AJ, 2003, GENE DEV, V17, P3112, DOI 10.1101/gad.1158703
   ALDERSON MR, 1991, J EXP MED, V173, P923, DOI 10.1084/jem.173.4.923
   Bardeesy N, 2001, SEMIN CANCER BIOL, V11, P201, DOI 10.1006/scbi.2000.0371
   Bayne LJ, 2012, CANCER CELL, V21, P822, DOI 10.1016/j.ccr.2012.04.025
   Bhatia M, 2004, AM J PHYSIOL-GASTR L, V286, pG189, DOI 10.1152/ajpgi.00304.2003
   Brembeck FH, 2003, CANCER RES, V63, P2005
   Calabro L, 2013, LANCET ONCOL, V14, P1104, DOI 10.1016/S1470-2045(13)70381-4
   Carriere C, 2011, PLOS ONE, V6, DOI 10.1371/journal.pone.0027725
   Carriere C, 2009, BIOCHEM BIOPH RES CO, V382, P561, DOI 10.1016/j.bbrc.2009.03.068
   Clark CE, 2007, CANCER RES, V67, P9518, DOI 10.1158/0008-5472.CAN-07-0175
   FAHEY TJ, 1992, J IMMUNOL, V148, P2764
   FALK LA, 1988, J LEUKOCYTE BIOL, V43, P148
   Feig C, 2012, CLIN CANCER RES, V18, P4266, DOI 10.1158/1078-0432.CCR-11-3114
   Gabitass RF, 2011, CANCER IMMUNOL IMMUN, V60, P1419, DOI 10.1007/s00262-011-1028-0
   Grippo PJ, 2003, CANCER RES, V63, P2016
   Hingorani SR, 2003, CANCER CELL, V4, P437, DOI 10.1016/S1535-6108(03)00309-X
   Hingorani SR, 2005, CANCER CELL, V7, P469, DOI 10.1016/j.ccr.2005.04.023
   Hruban RH, 2001, AM J SURG PATHOL, V25, P579, DOI 10.1097/00000478-200105000-00003
   Hugo W, 2015, CELL, V162, P1271, DOI 10.1016/j.cell.2015.07.061
   Jaffee EM, 2002, CANCER CELL, V2, P25, DOI 10.1016/S1535-6108(02)00093-4
   Jensen JN, 2005, GASTROENTEROLOGY, V128, P728, DOI 10.1053/j.gastro.2004.12.008
   Johnson L, 2001, NATURE, V410, P1111, DOI 10.1038/35074129
   Johnson R, 2014, NAT REV DRUG DISCOV, V13, P63, DOI 10.1038/nrd4161
   Kapoor A, 2014, CELL, V158, P185, DOI 10.1016/j.cell.2014.06.003
   Katoh H, 2015, MEDIAT INFLAMM, V2015, DOI 10.1155/2015/159269
   Kawaguchi Y, 2002, NAT GENET, V32, P128, DOI 10.1038/ng959
   Khaled YS, 2014, J IMMUNOL RES, V2014, DOI 10.1155/2014/879897
   Kim MH, 2016, EMBO J, V35, P462, DOI 10.15252/embj.201592081
   Kitamura T, 2015, J EXP MED, V212, P1043, DOI 10.1084/jem.20141836
   Kurahara H, 2013, PANCREAS, V42, P155, DOI 10.1097/MPA.0b013e318254f2d1
   Lacey DC, 2012, J IMMUNOL, V188, P5752, DOI 10.4049/jimmunol.1103426
   Le DT, 2013, J IMMUNOTHER, V36, P382, DOI 10.1097/CJI.0b013e31829fb7a2
   Lechner MG, 2010, J IMMUNOL, V185, P2273, DOI 10.4049/jimmunol.1000901
   Li XG, 2017, GUT, V66, P157, DOI 10.1136/gutjnl-2015-310514
   Lin LP, 2015, NAT GENET, V47, P250, DOI 10.1038/ng.3218
   Lindell DM, 2001, INFECT IMMUN, V69, P6364, DOI 10.1128/IAI.69.10.6364-6369.2001
   LOWENFELS AB, 1993, NEW ENGL J MED, V328, P1433, DOI 10.1056/NEJM199305203282001
   Lu TY, 2011, J CLIN INVEST, V121, P4015, DOI 10.1172/JCI45862
   Mace TA, 2013, CANCER RES, V73, P3007, DOI 10.1158/0008-5472.CAN-12-4601
   Marigo I, 2010, IMMUNITY, V32, P790, DOI 10.1016/j.immuni.2010.05.010
   Markowitz J, 2015, CANCER IMMUNOL IMMUN, V64, P149, DOI 10.1007/s00262-014-1618-8
   Mok S, 2014, CANCER RES, V74, P153, DOI 10.1158/0008-5472.CAN-13-1816
   Morris JP, 2010, J CLIN INVEST, V120, P508, DOI 10.1172/JCI40045
   Munigala S, 2014, CLIN GASTROENTEROL H, V12, P1143, DOI 10.1016/j.cgh.2013.12.033
   Noy R, 2014, IMMUNITY, V41, P49, DOI 10.1016/j.immuni.2014.06.010
   Obermajer N, 2012, IMMUNOL INVEST, V41, P635, DOI 10.3109/08820139.2012.695417
   Obermajer N, 2011, CANCER RES, V71, P7463, DOI 10.1158/0008-5472.CAN-11-2449
   Olive KP, 2004, CELL, V119, P847, DOI 10.1016/j.cell.2004.11.004
   Parker KH, 2015, ADV CANCER RES, V128, P95, DOI 10.1016/bs.acr.2015.04.002
   Phan VT, 2013, P NATL ACAD SCI USA, V110, P6079, DOI 10.1073/pnas.1303302110
   Plouffe SW, 2015, TRENDS MOL MED, V21, P212, DOI 10.1016/j.molmed.2015.01.003
   Porembka MR, 2012, CANCER IMMUNOL IMMUN, V61, P1373, DOI 10.1007/s00262-011-1178-0
   Pylayeva-Gupta Y, 2012, CANCER CELL, V21, P836, DOI 10.1016/j.ccr.2012.04.024
   Roca H, 2009, J BIOL CHEM, V284, P34342, DOI 10.1074/jbc.M109.042671
   Royal RE, 2010, J IMMUNOTHER, V33, P828, DOI 10.1097/CJI.0b013e3181eec14c
   Ryan DP, 2014, NEW ENGL J MED, V371, P1039, DOI 10.1056/NEJMra1404198
   Schutte M, 1997, CANCER RES, V57, P3126
   Shao DD, 2014, CELL, V158, P171, DOI 10.1016/j.cell.2014.06.004
   Siegel R, 2014, CA-CANCER J CLIN, V64, P9, DOI [10.3322/caac.21254, 10.3322/caac.21208]
   Sierra-Filardi E, 2014, J IMMUNOL, V192, P3858, DOI 10.4049/jimmunol.1302821
   Sinha P, 2008, J IMMUNOL, V181, P4666, DOI 10.4049/jimmunol.181.7.4666
   Sinha P, 2007, CANCER RES, V67, P4507, DOI 10.1158/0008-5472.CAN-06-4174
   Strauss L, 2015, CANCER CELL, V28, P253, DOI 10.1016/j.ccell.2015.07.006
   Stromnes IM, 2014, GUT, V63, P1769, DOI 10.1136/gutjnl-2013-306271
   Surana R, 2014, CANCER IMMUNOL RES, V2, P1103, DOI 10.1158/2326-6066.CIR-14-0103
   Tsou CL, 2007, J CLIN INVEST, V117, P902, DOI 10.1172/JCI29919
   Tuveson DA, 2006, CANCER RES, V66, P242, DOI 10.1158/0008-5472.CAN-05-2305
   Wang GC, 2016, CANCER DISCOV, V6, P80, DOI 10.1158/2159-8290.CD-15-0224
   Xue J, 2015, NAT COMMUN, V6, DOI 10.1038/ncomms8158
   Zeng LJ, 2014, J CANCER, V5, P754, DOI 10.7150/jca.10238
   Zhang WY, 2014, SCI SIGNAL, V7, DOI 10.1126/scisignal.2005049
   Zhang YL, 2009, J IMMUNOL, V182, P3801, DOI 10.4049/jimmunol.0801548
   Zhao F, 2009, IMMUNOLOGY, V128, P141, DOI 10.1111/j.1365-2567.2009.03105.x
   Zhao XQ, 2012, J CLIN INVEST, V122, P4094, DOI 10.1172/JCI64115
   Zhu Y, 2014, CANCER RES, V74, P5057, DOI 10.1158/0008-5472.CAN-13-3723
NR 76
TC 56
Z9 57
U1 1
U2 19
PU SPRINGERNATURE
PI LONDON
PA CAMPUS, 4 CRINAN ST, LONDON, N1 9XW, ENGLAND
SN 0950-9232
EI 1476-5594
J9 ONCOGENE
JI Oncogene
PD MAR
PY 2017
VL 36
IS 9
BP 1232
EP 1244
DI 10.1038/onc.2016.288
PG 13
WC Biochemistry & Molecular Biology; Oncology; Cell Biology; Genetics &
   Heredity
SC Biochemistry & Molecular Biology; Oncology; Cell Biology; Genetics &
   Heredity
GA EN2SV
UT WOS:000395861300007
PM 27546622
OA Green Accepted
DA 2020-11-03
ER

PT J
AU Lu, YB
   Ji, ND
   Wei, W
   Sun, WJ
   Gong, XJ
   Wang, XT
AF Lu, Yebin
   Ji, Niandong
   Wei, Wei
   Sun, Weijia
   Gong, Xuejun
   Wang, Xitao
TI MiR-142 modulates human pancreatic cancer proliferation and invasion by
   targeting hypoxia-inducible factor 1 (HIF-1 alpha) in the tumor
   microenvironments
SO BIOLOGY OPEN
LA English
DT Article
DE MiR-142; Pancreatic cancer; Cell proliferation; Cell invasion; HIF-1
   alpha; Hypoxia microenvironment
ID CELL MIGRATION; UP-REGULATION; EXPRESSION; CARCINOMA; ANGIOGENESIS;
   MICRORNAS; GROWTH; OSTEOSARCOMA; MECHANISM
AB MicroRNAs regulate most protein-coding genes, including genes important in cancer and other diseases. In this study, we demonstrated that the expression of miR-142 could be significantly suppressed in pancreatic cancer specimens and cell lines compared to their adjacent tissues and normal pancreatic cells. Growth and invasion of PANC-1 and SW1990 cells were attenuated by overexpression of miR-142 in vitro. With the help of bioinformatics analysis, hypoxia-inducible factor 1 (HIF-1 alpha) was identified to be a direct target of miR-142, and a luciferase reporter experiment confirmed this discovery. Overexpression of miR-142 decreases protein expression of HIF-1 alpha. In the hypoxic microenvironment, HIF-1 alpha was up-regulated while miR142 was down-regulated. The invaded cells significantly increased in the hypoxic microenvironment compared to the normoxic microenvironment. The hypoxia treatment induced cells' proliferation, and invasion could be inhibited by miR-142 overexpression or HIF-1 alpha inhibition. Moreover, expression of epithelial-mesenchymal transition (EMT) markers, Vimentin, VEGF-C and E-cad, was altered under hypoxia conditions and regulated by miR-142/HIF-1 alpha. Above all, these findings provided insights on the functional mechanism of miR-142, suggesting that the miR-142/HIF-1 alpha axis may interfere with the proliferative and invasive properties of pancreatic cancer cells, and indicated that miR-142 could be a potential therapeutic target for pancreatic cancer.
C1 [Lu, Yebin; Ji, Niandong; Wei, Wei; Sun, Weijia; Gong, Xuejun; Wang, Xitao] Cent S Univ, Xiangya Hosp, Dept Gerneral Surg, Changsha, Hunan, Peoples R China.
RP Wei, W (corresponding author), Cent S Univ, Xiangya Hosp, Dept Gerneral Surg, Changsha, Hunan, Peoples R China.
EM xy_weiwei@163.com
CR Bartel DP, 2004, CELL, V116, P281, DOI 10.1016/S0092-8674(04)00045-5
   Chen J, 2015, ONCOL REP, V33, P2963, DOI 10.3892/or.2015.3935
   Chouaib S, 2012, FRONT IMMUNOL, V3, DOI 10.3389/fimmu.2012.00021
   Ghanbari R, 2015, IRAN J CANCER PREV, V8, DOI 10.17795/ijcp2329
   Huang FT, 2014, PLOS ONE, V9, DOI 10.1371/journal.pone.0087897
   Hwang HW, 2006, BRIT J CANCER, V94, P776, DOI 10.1038/sj.bjc.6603023
   Kim DH, 2015, INT J ONCOL, V47, P2226, DOI 10.3892/ijo.2015.3200
   Kozak G, 2015, SEMIN ONCOL, V42, P177, DOI 10.1053/j.seminoncol.2014.12.015
   Lai XL, 2015, CLIN TRANSL ONCOL, V17, P398, DOI 10.1007/s12094-014-1249-8
   Lan HY, 2015, BIOMED RES INT, V2015, DOI 10.1155/2015/125094
   Laurila EM, 2012, GENE CHROMOSOME CANC, V51, P557, DOI 10.1002/gcc.21941
   Li Y, 2009, CANCER BIOL THER, V8, P322, DOI 10.4161/cbt.8.4.7332
   Li Yiwei, 2010, Cancer Res, V70, P5703, DOI 10.1158/1538-7445.AM10-5703
   Li YW, 2009, CANCER RES, V69, P6704, DOI 10.1158/0008-5472.CAN-09-1298
   Lu YB, 2015, MOL MED REP, V11, P3666, DOI 10.3892/mmr.2015.3144
   Ma CC, 2014, J EXP CLIN CANC RES, V33, DOI 10.1186/1756-9966-33-54
   Mees ST, 2009, ANN SURG ONCOL, V16, P2339, DOI 10.1245/s10434-009-0531-4
   Mikhaylova M, 2008, NEOPLASIA, V10, P380, DOI 10.1593/neo.07854
   Park SY, 2010, J PINEAL RES, V48, P178, DOI 10.1111/j.1600-079X.2009.00742.x
   Pavlakis E, 2013, PANCREATOLOGY, V13, P273, DOI 10.1016/j.pan.2013.02.005
   Profumo V, 2015, METHODS MOL BIOL, V1218, P415, DOI 10.1007/978-1-4939-1538-5_25
   Raja R, 2014, ONCOGENE, V33, P2053, DOI 10.1038/onc.2013.171
   Song B, 2009, ONCOGENE, V28, P4065, DOI 10.1038/onc.2009.274
   Tan C, 2015, EXP BIOL MED, V240, P925, DOI 10.1177/1535370214555665
   Tan Z., 2016, ONCOTARGET, DOI 10.18632/oncotarget.8119
   Tang ZN, 2011, BIOCHEM BIOPH RES CO, V408, P411, DOI 10.1016/j.bbrc.2011.04.035
   Tsujinaka S, 2011, INT J ONCOL, V38, P305, DOI 10.3892/ijo.2010.849
   Yu J, 2010, MOL CANCER, V9, DOI 10.1186/1476-4598-9-169
   Zhang J, 2014, J TRANSL MED, V12, DOI 10.1186/s12967-014-0279-x
   Zheng ZH, 2015, ONCOL REP, V33, P1291, DOI 10.3892/or.2014.3687
NR 30
TC 22
Z9 22
U1 0
U2 5
PU COMPANY OF BIOLOGISTS LTD
PI CAMBRIDGE
PA BIDDER BUILDING CAMBRIDGE COMMERCIAL PARK COWLEY RD, CAMBRIDGE CB4 4DL,
   CAMBS, ENGLAND
SN 2046-6390
J9 BIOL OPEN
JI Biol. Open
PD FEB 15
PY 2017
VL 6
IS 2
BP 252
EP 259
DI 10.1242/bio.021774
PG 8
WC Biology
SC Life Sciences & Biomedicine - Other Topics
GA EL2CZ
UT WOS:000394429000014
PM 28069592
OA DOAJ Gold, Green Published
DA 2020-11-03
ER

PT J
AU Sharbeen, G
   Youkhana, J
   Mawson, A
   McCarroll, J
   Nunez, A
   Biankin, A
   Johns, A
   Goldstein, D
   Phillips, P
AF Sharbeen, George
   Youkhana, Janet
   Mawson, Amanda
   McCarroll, Joshua
   Nunez, Andrea
   Biankin, Andrew
   Johns, Amber
   Goldstein, David
   Phillips, Phoebe
TI MutY-Homolog (MYH) inhibition reduces pancreatic cancer cell growth and
   increases chemosensitivity
SO ONCOTARGET
LA English
DT Article
DE pancreatic cancer; mutY-homolog (MYH); chemoresistance; oxidative
   stress; DNA repair
ID OXIDATIVE DNA-DAMAGE; BASE EXCISION-REPAIR; GLYCOSYLASE; HMYH;
   CHEMORESISTANCE; MITOCHONDRIA; STATISTICS; MECHANISMS; INTERACTS;
   DELIVERY
AB Patients with pancreatic ductal adenocarcinoma (PC) have a poor prognosis due to metastases and chemoresistance. PC is characterized by extensive fibrosis, which creates a hypoxic microenvironment, and leads to increased chemoresistance and intracellular oxidative stress. Thus, proteins that protect against oxidative stress are potential therapeutic targets for PC. A key protein that maintains genomic integrity against oxidative damage is MutY-Homolog (MYH). No prior studies have investigated the function of MYH in PC cells. Using siRNA, we showed that knockdown of MYH in PC cells 1) reduced PC cell proliferation and increased apoptosis; 2) further decreased PC cell growth in the presence of oxidative stress and chemotherapy agents (gemcitabine, paclitaxel and vincristine); 3) reduced PC cell metastatic potential; and 4) decreased PC tumor growth in a subcutaneous mouse model in vivo. The results from this study suggest MYH may be a novel therapeutic target for PC that could potentially improve patient outcome by reducing PC cell survival, increasing the efficacy of existing drugs and reducing metastatic spread.
C1 [Sharbeen, George; Youkhana, Janet; Mawson, Amanda; Nunez, Andrea; Goldstein, David; Phillips, Phoebe] Univ New South Wales, Pancreat Canc Translat Res Grp, Lowy Canc Res Ctr, Prince Wales Clin Sch, Sydney, NSW, Australia.
   [McCarroll, Joshua] Univ New South Wales, Childrens Canc Inst, Lowy Canc Res Ctr, Sydney, NSW, Australia.
   [McCarroll, Joshua; Phillips, Phoebe] Univ New South Wales, Australian Ctr NanoMed, Sydney, NSW, Australia.
   [Biankin, Andrew] Univ Glasgow, Inst Canc Sci, Wolfson Wohl Canc Res Ctr, Glasgow, Lanark, Scotland.
   [Biankin, Andrew; Johns, Amber] Garvan Inst Med Res, Canc Program, Kinghorn Canc Ctr, Sydney, NSW, Australia.
RP Phillips, P (corresponding author), Univ New South Wales, Pancreat Canc Translat Res Grp, Lowy Canc Res Ctr, Prince Wales Clin Sch, Sydney, NSW, Australia.; Phillips, P (corresponding author), Univ New South Wales, Australian Ctr NanoMed, Sydney, NSW, Australia.
EM p.phillips@unsw.edu.au
RI Phillips, Phoebe A/E-6006-2010; McCarroll, Joshua/E-8481-2010
OI Phillips, Phoebe A/0000-0002-4481-8782; McCarroll,
   Joshua/0000-0001-8807-3623; Sharbeen, George/0000-0002-6373-1930;
   Biankin, Andrew/0000-0002-0362-5597
FU National Health and Medical Research Council (NHMRC)National Health and
   Medical Research Council of Australia [APP1024895]; Avner Pancreatic
   Cancer Foundation; NHMRC Career Development FellowshipNational Health
   and Medical Research Council of Australia [APP1024896]; Cancer Institute
   NSW Fellowships; Cancer Research UKCancer Research UK [22533, 17263]
   Funding Source: Researchfish; Medical Research CouncilMedical Research
   Council UK (MRC) [MC_PC_15080] Funding Source: Researchfish; Chief
   Scientist Office [SGP/1] Funding Source: Researchfish; Pancreatic Cancer
   UK [FLF2015_04_Glasgow] Funding Source: Researchfish
FX This work was supported by grants from the National Health and Medical
   Research Council (NHMRC) (P Phillips, J McCarroll and D Goldstein,
   APP1024895) and the Avner Pancreatic Cancer Foundation (G Sharbeen and P
   Phillips). P Phillips is supported by a NHMRC Career Development
   Fellowship (APP1024896), G Sharbeen and J McCarroll are supported by
   Cancer Institute NSW Fellowships.
CR Boldogh I, 2001, NUCLEIC ACIDS RES, V29, P2802, DOI 10.1093/nar/29.13.2802
   Boyer C, 2013, MOL PHARMACEUT, V10, P2435, DOI 10.1021/mp400049e
   Cannito S, 2008, CARCINOGENESIS, V29, P2267, DOI 10.1093/carcin/bgn216
   CHENG KC, 1992, J BIOL CHEM, V267, P166
   Conklin Kenneth A, 2004, Integr Cancer Ther, V3, P294, DOI 10.1177/1534735404270335
   Cooke MS, 2003, FASEB J, V17, P1195, DOI 10.1096/fj.02-0752rev
   El Sayed SM, 2013, MED HYPOTHESES, V81, P866, DOI 10.1016/j.mehy.2013.08.024
   Gad H, 2014, NATURE, V508, P215, DOI 10.1038/nature13181
   Gu YS, 2002, J BIOL CHEM, V277, P11135, DOI 10.1074/jbc.M108618200
   Guzy RD, 2006, EXP PHYSIOL, V91, P807, DOI 10.1113/expphysiol.2006.033506
   Hahm SH, 2011, BMB REP, V44, P352, DOI 10.5483/BMBRep.2011.44.5.352
   Heiden MGV, 2009, SCIENCE, V324, P1029, DOI 10.1126/science.1160809
   Hidalgo M, 2010, NEW ENGL J MED, V362, P1605, DOI 10.1056/NEJMra0901557
   Huber KVM, 2014, NATURE, V508, P222, DOI 10.1038/nature13194
   Hwang BJ, 2015, BMC MOL BIOL, V16, DOI 10.1186/s12867-015-0041-9
   Hwang BJ, 2014, DNA REPAIR, V13, P10, DOI 10.1016/j.dnarep.2013.10.011
   Kiebala M, 2014, EXP HEMATOL
   Kim Y. N., 2012, INT J CELL BIOL, V2012, DOI DOI 10.1155/2012/306879
   Lo M, 2010, CURR ONCOL, V17, P9
   Markkanen Enni, 2013, Frontiers in Genetics, V4, P18, DOI 10.3389/fgene.2013.00018
   McCarroll JA, 2015, ONCOTARGET, V6, P2235, DOI 10.18632/oncotarget.2946
   McCarroll JA, 2014, FRONT PHYSIOL, V5, DOI [10.3389/fphys.2014.00141, 10.3389/fphys.2014.00002]
   Miller KD, 2016, CA-CANCER J CLIN, V66, P271, DOI 10.3322/caac.21349
   Ohtsubo T, 2000, NUCLEIC ACIDS RES, V28, P1355, DOI 10.1093/nar/28.6.1355
   Oka S, 2014, ONCOGENESIS, V3, DOI 10.1038/oncsis.2014.35
   Phillips P., 2012, PANCREATIC CANC TUMO
   Phillips PA, 2007, CANCER RES, V67, P9407, DOI 10.1158/0008-5472.CAN-07-1077
   Sakamoto K, 2007, CANCER RES, V67, P6599, DOI 10.1158/0008-5472.CAN-06-4802
   Sereno M, 2014, CLIN TRANSL ONCOL, V16, P675, DOI 10.1007/s12094-014-1171-0
   Sharbeen George, 2015, Front Nutr, V2, P10, DOI 10.3389/fnut.2015.00010
   Siegel RL, 2016, CA-CANCER J CLIN, V66, P7, DOI 10.3322/caac.21332
   Teo J, 2016, BIOMACROMOLECULES, V17, P2337, DOI 10.1021/acs.biomac.6b00185
   Tominaga Y, 2004, NUCLEIC ACIDS RES, V32, P3198, DOI 10.1093/nar/gkh642
   van Loon B, 2009, P NATL ACAD SCI USA, V106, P18201, DOI 10.1073/pnas.0907280106
   Vincent A, 2011, LANCET, V378, P607, DOI 10.1016/S0140-6736(10)62307-0
   Waddell N, 2015, NATURE, V518, P495, DOI 10.1038/nature14169
   Wallace SS, 2012, CANCER LETT, V327, P73, DOI 10.1016/j.canlet.2011.12.038
   Wolfgang CL, 2013, CA-CANCER J CLIN, V63, P318, DOI 10.3322/caac.21190
   Wu CA, 2013, BBA-MOL CELL RES, V1833, P1147, DOI 10.1016/j.bbamcr.2013.01.025
NR 39
TC 3
Z9 3
U1 0
U2 3
PU IMPACT JOURNALS LLC
PI ORCHARD PARK
PA 6666 E QUAKER ST, STE 1, ORCHARD PARK, NY 14127 USA
EI 1949-2553
J9 ONCOTARGET
JI Oncotarget
PD FEB 7
PY 2017
VL 8
IS 6
BP 9216
EP 9229
DI 10.18632/oncotarget.13985
PG 14
WC Oncology; Cell Biology
SC Oncology; Cell Biology
GA EK8NX
UT WOS:000394181800028
PM 27999205
OA Other Gold, Green Published, Green Accepted
DA 2020-11-03
ER

PT J
AU Brancato, V
   Comunanza, V
   Imparato, G
   Cora, D
   Urciuolo, F
   Noghero, A
   Bussolino, F
   Netti, PA
AF Brancato, Virginia
   Comunanza, Valentina
   Imparato, Giorgia
   Cora, Davide
   Urciuolo, Francesco
   Noghero, Alessio
   Bussolino, Federico
   Netti, Paolo A.
TI Bioengineered tumoral microtissues recapitulate desmoplastic reaction of
   pancreatic cancer
SO ACTA BIOMATERIALIA
LA English
DT Article
DE Tumor in vitro; 3D microtissue; Stroma; Tumor microenvironment;
   Desmoplasia; Pancreatic cancer
ID STELLATE CELLS; K-RAS; MICROENVIRONMENT; CULTURE; FIBROBLASTS; MODEL;
   ANGIOGENESIS; PROGRESSION; GENERATION; EXPRESSION
AB Many of the existing three-dimensional (3D) cancer models in vitro fail to represent the entire complex tumor microenvironment composed of cells and extra cellular matrix (ECM) and do not allow a reliable study of the tumoral features and progression. In this paper we reported a strategy to produce 3D in vitro microtissues of pancreatic ductal adenocarcinoma (PDAC) for studying the desmoplastic reaction activated by the stroma-cancer crosstalk. Human PDAC microtissues were obtained by co-culturing pancreatic cancer cells (PT45) and normal or cancer-associated fibroblasts within biodegradable microcarriers in a spinner flask bioreactor. Morphological and histological analyses highlighted that the presence of fibroblasts resulted in the deposition of a stromal matrix rich in collagen leading to the formation of tumor microtissues composed of a heterotypic cell population embedded in their own ECM. We analyzed the modulation of expression of ECM genes and proteins and found that when fibroblasts were co cultured with PT45, they acquired a myofibroblast phenotype and expressed the desmoplastic reaction markers. This PDAC microtissue, closely recapitulating key PDAC microenvironment characteristics, provides a valuable tool to elucidate the complex stroma-cancer interrelationship and could be used in a future perspective as a testing platform for anticancer drugs in tissue-on-chip technology.
   Statement of Significance
   Tumor microenvironment is extremely complex and its organization is due to the interaction between different kind of cells and the extracellular matrix. Tissue engineering could give the answer to the increasing need of 3D culture model that better recapitulate the tumor features at cellular and extracellular level. We aimed in this work at developing a microtissue tumor model by mean of seeding together cancer cells and fibroblasts on gelatin microsphere in order to monitor the crosstalk between the two cell populations and the endogenous extracellular matrix deposition. Results are of particular interest because of the need of heterotypic cancer model that can replicate the complexity of the tumor microenvironment and could be used as drug screening platform. (C) 2016 Acta Materialia Inc. Published by Elsevier Ltd. All rights reserved.
C1 [Brancato, Virginia; Netti, Paolo A.] Univ Naples Federico II, CRIB, Ple Tecchio 80, Naples, Italy.
   [Comunanza, Valentina; Cora, Davide; Noghero, Alessio; Bussolino, Federico] Univ Torino, Dept Oncol, SP 142 Km 3-95, I-10060 Candiolo, Italy.
   [Comunanza, Valentina; Cora, Davide; Noghero, Alessio; Bussolino, Federico] Candiolo Canc Inst IRCCS, SP 142 Km 3-95, I-10060 Candiolo, Italy.
   [Imparato, Giorgia; Urciuolo, Francesco; Netti, Paolo A.] Ist Italiano Tecnol, Ctr Adv Biomat HealthCare CRIB, Largo Barsanti & Matteucci 53, I-80125 Naples, Italy.
   [Netti, Paolo A.] Univ Naples Federico II, Dept Chem Mat & Ind Prod DICMAPI, Ple Tecchio 80, Naples, Italy.
RP Imparato, G (corresponding author), Ist Italiano Tecnol, Ctr Adv Biomat HealthCare CRIB, Largo Barsanti & Matteucci 53, I-80125 Naples, Italy.
EM giorgia.imparato@iit.it
RI NOGHERO, Alessio/AAL-1573-2020; Brancato, Virginia/M-7768-2019;
   Comunanza, Valentina/I-8645-2018; Bussolino, Federico/K-2500-2016
OI NOGHERO, Alessio/0000-0002-8266-9247; Brancato,
   Virginia/0000-0002-9992-4769; Comunanza, Valentina/0000-0002-0695-6420;
   Imparato, Giorgia/0000-0002-3500-0380; Bussolino,
   Federico/0000-0002-5348-1341; Urciuolo, Francesco/0000-0003-4785-7979;
   NETTI, PAOLO/0000-0002-2435-7181
FU FIRB project Newton of the Italian Ministry of Education, University and
   Research (MIUR) - ItalyMinistry of Education, Universities and Research
   (MIUR) [RBAP11BYNP_004]; AIRC - ItalyAssociazione Italiana per la
   Ricerca sul Cancro (AIRC) [14284, 12182]; Compagnia di San
   Paolo-University of TorinoCompagnia di San Paolo [Globreg]; Fondazione
   CRT - Italy [RF=2015.2576]
FX We thank Valentina La Tilla for graphical support and Roberta Infranca
   for her precious and careful proofreading. Moreover we are grateful for
   financial support provided by the following grants: FIRB project Newton
   [RBAP11BYNP_004] of the Italian Ministry of Education, University and
   Research (MIUR) - Italy, AIRC - Italy [Grants 14284, 12182], Compagnia
   di San Paolo-University of Torino [Grant: Globreg] and Fondazione CRT -
   Italy [Grant: RF=2015.2576].
CR Achilli TM, 2012, EXPERT OPIN BIOL TH, V12, P1347, DOI 10.1517/14712598.2012.707181
   Ashlee K., 2013, BIOMATERIALS, V34, P4777
   Baril P, 2007, ONCOGENE, V26, P2082, DOI 10.1038/sj.onc.1210009
   BENJAMINI Y, 1995, J R STAT SOC B, V57, P289, DOI 10.1111/j.2517-6161.1995.tb02031.x
   Boj SF, 2015, CELL, V160, P324, DOI 10.1016/j.cell.2014.12.021
   Calvo F, 2013, NAT CELL BIOL, V15, P637, DOI 10.1038/ncb2756
   Carapuca E. F., 2016, J PATHOL
   Chen YZ, 2015, SCI REP, V5
   Chu GC, 2007, J CELL BIOCHEM, V101, P887, DOI 10.1002/jcb.21209
   Cohen R, 2015, ONCOTARGET, V6, P16832, DOI 10.18632/oncotarget.4160
   Coleman SJ, 2014, WORLD J GASTROENTERO, V20, P8471, DOI 10.3748/wjg.v20.i26.8471
   Costa EC, 2014, BIOTECHNOL BIOENG, V111, P1672, DOI 10.1002/bit.25210
   D'Eliseo D, 2012, J NUTR BIOCHEM, V23, P452, DOI 10.1016/j.jnutbio.2011.01.010
   DelNero P, 2015, BIOMATERIALS, V55, P110, DOI 10.1016/j.biomaterials.2015.03.035
   Erkan M, 2013, J PATHOL, V231, P4, DOI 10.1002/path.4213
   Estrada MF, 2016, BIOMATERIALS, V78, P50, DOI 10.1016/j.biomaterials.2015.11.030
   Fang XL, 2013, PLOS ONE, V8, DOI 10.1371/journal.pone.0075187
   Feig C, 2012, CLIN CANCER RES, V18, P4266, DOI 10.1158/1078-0432.CCR-11-3114
   Fischbach C, 2007, NAT METHODS, V4, P855, DOI 10.1038/NMETH1085
   Froeling FEM, 2009, AM J PATHOL, V175, P636, DOI 10.2353/ajpath.2009.090131
   Fu LM, 2007, BMC BIOINFORMATICS, V8, DOI 10.1186/1471-2105-8-3
   Gioiella F., 2016, ADV HEALTHCARE MAT
   Gurski L., 2010, ONCOLOGY, V25, P20, DOI DOI 10.1080/10463356.2010.11883480
   Hegab AE, 2015, STEM CELL RES, V15, P109, DOI 10.1016/j.scr.2015.05.005
   Holzapfel BM, 2013, ADV DRUG DELIVER REV, V65, P581, DOI 10.1016/j.addr.2012.07.009
   Horning SJ, 2013, CLIN CANCER RES, V19, P4297, DOI 10.1158/1078-0432.CCR-13-0523
   Huh D, 2011, TRENDS CELL BIOL, V21, P745, DOI 10.1016/j.tcb.2011.09.005
   Imparato G, 2015, INT MATER REV, V60, P297, DOI 10.1179/1743280415Y.0000000003
   Imparato G., 2016, J TISSUE ENG REGENER
   Imparato G, 2013, BIOMATERIALS, V34, P7851, DOI 10.1016/j.biomaterials.2013.06.062
   Infanger DW, 2013, ANNU REV BIOMED ENG, V15, P29, DOI 10.1146/annurev-bioeng-071811-150028
   Kalluri R, 2006, NAT REV CANCER, V6, P392, DOI 10.1038/nrc1877
   KALTHOFF H, 1993, ONCOGENE, V8, P289
   Kanamori M, 2004, BIOCHEM BIOPH RES CO, V322, P787, DOI 10.1016/j.bbrc.2004.07.179
   Kievit FM, 2010, BIOMATERIALS, V31, P5903, DOI 10.1016/j.biomaterials.2010.03.062
   Kojima Y, 2010, P NATL ACAD SCI USA, V107, P20009, DOI 10.1073/pnas.1013805107
   Liu Y., 2016, ONCOTARGET, V23
   Liu Y, 2015, TUMOR BIOL, V36, P3171, DOI 10.1007/s13277-015-3386-2
   Longati P, 2013, BMC CANCER, V13, DOI 10.1186/1471-2407-13-95
   Majety M, 2015, PLOS ONE, V10, DOI 10.1371/journal.pone.0127948
   Makohon-Moore A, 2016, NAT REV CANCER, V16, P553, DOI 10.1038/nrc.2016.66
   Mantoni TS, 2011, CANCER RES, V71, P3453, DOI 10.1158/0008-5472.CAN-10-1633
   Maria OM, 2011, INT J BIOCHEM CELL B, V43, P622, DOI 10.1016/j.biocel.2011.01.001
   Merika EE, 2012, GASTROENT RES PRACT, V2012, DOI 10.1155/2012/781765
   Miki Y, 2012, J STEROID BIOCHEM, V131, P68, DOI 10.1016/j.jsbmb.2011.12.004
   Monti P, 2004, VIRCHOWS ARCH, V445, P236, DOI 10.1007/s00428-004-1053-x
   Moore PS, 2001, VIRCHOWS ARCH, V439, P798, DOI 10.1007/s004280100474
   Neuzillet C, 2015, PHARMACOL THERAPEUT, V155, P80, DOI 10.1016/j.pharmthera.2015.08.006
   NILSSON K, 1986, BIO-TECHNOL, V4, P989, DOI 10.1038/nbt1186-989
   Nyga A, 2013, ACTA BIOMATER, V9, P7917, DOI 10.1016/j.actbio.2013.04.028
   Olson P, 2009, SCIENCE, V324, P1400, DOI 10.1126/science.1175940
   Orimo A, 2005, CELL, V121, P335, DOI 10.1016/j.cell.2005.02.034
   Padera TP, 2004, NATURE, V427, P695, DOI 10.1038/427695a
   Pan S, 2011, PLOS ONE, V6, DOI 10.1371/journal.pone.0027574
   Pavlides S, 2009, CELL CYCLE, V8, P3984, DOI 10.4161/cc.8.23.10238
   Peela N, 2016, BIOMATERIALS, V81, P72, DOI 10.1016/j.biomaterials.2015.11.039
   Rahib L, 2014, CANCER RES, V74, P2913, DOI 10.1158/0008-5472.CAN-14-0155
   Raub CB, 2007, BIOPHYS J, V92, P2212, DOI 10.1529/biophysj.106.097998
   Ricci C., 2013, OA TISSUE ENG, V1, P4, DOI DOI 10.13172/2052-9643-1-1-607
   Ricciardelli C, 2009, CANCER METAST REV, V28, P233, DOI 10.1007/s10555-009-9182-y
   Ryan DP, 2014, NEW ENGL J MED, V371, P1039, DOI 10.1056/NEJMra1404198
   Sadlonova A, 2005, BREAST CANCER RES, V7, pR46, DOI 10.1186/bcr949
   Schober M, 2014, CANCERS, V6, P2137, DOI 10.3390/cancers6042137
   Shields MA, 2012, BIOCHEM J, V441, P541, DOI 10.1042/BJ20111240
   Smyth G. K., 2004, STAT APPL GENET MOL, V3, DOI DOI 10.2202/1544-6115.1027
   Smyth GK, 2005, STAT BIOL HEALTH, P397, DOI 10.1007/0-387-29362-0_23
   Subramanian A, 2005, P NATL ACAD SCI USA, V102, P15545, DOI 10.1073/pnas.0506580102
   Tsao CT, 2014, MOL PHARMACEUT, V11, P2134, DOI 10.1021/mp5002119
   Urciuolo F, 2016, BIOFABRICATION, V8, DOI 10.1088/1758-5090/8/1/015010
   Vizio B, 2013, J TRANSL MED, V11, DOI 10.1186/1479-5876-11-314
   Weiswald LB, 2015, NEOPLASIA, V17, P1, DOI 10.1016/j.neo.2014.12.004
   Xu YQ, 2015, DIAGN PATHOL, V10, DOI 10.1186/s13000-015-0445-3
   Yeung P, 2015, PLOS ONE, V10, DOI 10.1371/journal.pone.0144139
   Zhu Y., 2014, ADV MECH ENG, V2014, P1, DOI DOI 10.1109/EPE.2014.6910727
   Zhuo SM, 2010, APPL PHYS LETT, V96, DOI 10.1063/1.3441337
   Zhuo SM, 2009, J BIOMED OPT, V14, DOI 10.1117/1.3088029
NR 76
TC 21
Z9 21
U1 1
U2 10
PU ELSEVIER SCI LTD
PI OXFORD
PA THE BOULEVARD, LANGFORD LANE, KIDLINGTON, OXFORD OX5 1GB, OXON, ENGLAND
SN 1742-7061
EI 1878-7568
J9 ACTA BIOMATER
JI Acta Biomater.
PD FEB
PY 2017
VL 49
BP 152
EP 166
DI 10.1016/j.actbio.2016.11.072
PG 15
WC Engineering, Biomedical; Materials Science, Biomaterials
SC Engineering; Materials Science
GA EK6UU
UT WOS:000394062100012
PM 27916739
DA 2020-11-03
ER

PT J
AU Nagase, H
   Kudo, D
   Suto, A
   Yoshida, E
   Suto, S
   Negishi, M
   Kakizaki, I
   Hakamada, K
AF Nagase, Hayato
   Kudo, Daisuke
   Suto, Akiko
   Yoshida, Eri
   Suto, Shinichiro
   Negishi, Mika
   Kakizaki, Ikuko
   Hakamada, Kenichi
TI 4-Methylumbelliferone Suppresses Hyaluronan Synthesis and Tumor
   Progression in SCID Mice Intra-abdominally Inoculated With Pancreatic
   Cancer Cells
SO PANCREAS
LA English
DT Article
DE methylumbelliferone; CD44; extracellular matrix; hyaluronan; pancreatic
   cancer
ID INHIBITOR 4-METHYLUMBELLIFERONE; SYNTHASE SUPPRESSOR; PROSTATE-CANCER;
   ACID; METASTASIS; CARCINOMA; CD44; MICROENVIRONMENT; BIOSYNTHESIS;
   EXPRESSION
AB Objectives: Pancreatic ductal adenocarcinoma contains large amounts of the glycosaminoglycan hyaluronan (HA), which is involved in various physiological processes. Here, we aimed to clarify the anticancer mechanisms of 4-methylumbelliferone (MU), a well-known HA synthesis inhibitor.
   Methods: MIA PaCa-2 human pancreatic cancer cells were used. We evaluated cellular proliferation, migration, and invasion in the presence of MU, exogenous HA, and an anti-CD44 antibody. We also analyzed apoptosis, CD44 expression, and HA-binding ability using flow cytometry. The HA content in tumor tissue was quantified and histopathologically investigated in mice who had been inoculated with cancer cells.
   Results: In vitro, MU inhibited pericellular HA matrix formation; however, HAS3 mRNA was up-regulated. Treatment with 0.5 mM MU suppressed cellular proliferation by 26.4%, migration by 14.7%, and invasion by 22.7%. Moreover, MU also significantly increased apoptosis. CD44 expression and HA-binding ability were not altered by MU. In vivo, MU suppressed HA accumulation in pancreatic tumors and improved survival times in tumor-bearing mice.
   Conclusions: 4-Methylumbelliferone indirectly caused apoptosis in pancreatic cancer cells by inhibiting HA production. 4-Methylumbelliferone may be a promising agent in the treatment of pancreatic cancer.
C1 [Nagase, Hayato; Kudo, Daisuke; Suto, Akiko; Yoshida, Eri; Hakamada, Kenichi] Hirosaki Univ, Grad Sch Med, Dept Surg Gastroenterol, Hirosaki, Aomori, Japan.
   [Suto, Shinichiro; Negishi, Mika; Kakizaki, Ikuko] Hirosaki Univ, Grad Sch Med, Dept Glycotechnol, Hirosaki, Aomori, Japan.
RP Hakamada, K (corresponding author), Hirosaki Univ, Grad Sch Med, Gastroenterol Surg, 5 Zaifu Cho, Hirosaki, Aomori 0368562, Japan.
EM hakamada@hirosaki-u.ac.jp
RI Kakizaki, Ikuko/AAO-5489-2020
OI Kakizaki, Ikuko/0000-0002-6702-5830
CR Alaniz L, 2009, MINI-REV MED CHEM, V9, P1538, DOI 10.2174/138955709790361485
   Arai E, 2011, BRIT J CANCER, V105, P1839, DOI 10.1038/bjc.2011.459
   Cheng XB, 2013, PLOS ONE, V8, DOI 10.1371/journal.pone.0080765
   FRIES H, 1994, VIRCHOWS ARCH, V424, P7
   Goueffic Y, 2006, CARDIOVASC RES, V72, P339, DOI 10.1016/j.cardiores.2006.07.017
   Hiraga T, 2013, CANCER RES, V73, P4112, DOI 10.1158/0008-5472.CAN-12-3801
   Howlader N, 2015, SEER CANCER STATISTI
   Imamura Y, 2005, JPN J CLIN ONCOL, V35, P283, DOI 10.1093/jjco/hyi082
   Itano N, 1999, J BIOL CHEM, V274, P25085, DOI 10.1074/jbc.274.35.25085
   Itano N, 2008, CANCER SCI, V99, P1720, DOI 10.1111/j.1349-7006.2008.00885.x
   Kakizaki I, 2004, J BIOL CHEM, V279, P33281, DOI 10.1074/jbc.M405918200
   Karbownik MS, 2013, PHARMACOL REP, V65, P1056, DOI 10.1016/S1734-1140(13)71465-8
   Kudo D, 2004, BIOCHEM BIOPH RES CO, V321, P783, DOI 10.1016/j.bbrc.2004.07.041
   Kultti A, 2009, EXP CELL RES, V315, P1914, DOI 10.1016/j.yexcr.2009.03.002
   Lompardia SL, 2013, GLYCOBIOLOGY, V23, P1463, DOI 10.1093/glycob/cwt074
   Li CW, 2007, CANCER RES, V67, P1030, DOI 10.1158/0008-5472.CAN-06-2030
   Lipponen P, 2001, EUR J CANCER, V37, P849, DOI 10.1016/S0959-8049(00)00448-2
   Lokeshwar VB, 2010, CANCER RES, V70, P2613, DOI 10.1158/0008-5472.CAN-09-3185
   Matsuda T, 2011, JPN J CLIN ONCOL, V41, P40, DOI 10.1093/jjco/hyq167
   MCBRIDE WH, 1979, J EXP MED, V149, P507, DOI 10.1084/jem.149.2.507
   Misra S, 2015, FRONT IMMUNOL, V6, DOI 10.3389/fimmu.2015.00201
   Morohashi H, 2006, BIOCHEM BIOPH RES CO, V345, P1454, DOI 10.1016/j.bbrc.2006.05.037
   Nagy N, 2015, FRONT IMMUNOL, V6, DOI 10.3389/fimmu.2015.00123
   NAKAMURA T, 1995, BIOCHEM BIOPH RES CO, V208, P470, DOI 10.1006/bbrc.1995.1362
   Nakazawa Hideaki, 2006, Cancer Chemother Pharmacol, V57, P165, DOI 10.1007/s00280-005-0016-5
   Piccioni F, 2015, GLYCOBIOLOGY, V25, P825, DOI 10.1093/glycob/cwv023
   Piccioni F, 2012, GLYCOBIOLOGY, V22, P400, DOI 10.1093/glycob/cwr158
   Ropponen K, 1998, CANCER RES, V58, P342
   Sant M, 2009, EUR J CANCER, V45, P931, DOI 10.1016/j.ejca.2008.11.018
   Setala LP, 1999, BRIT J CANCER, V79, P1133, DOI 10.1038/sj.bjc.6690180
   Sironen RK, 2011, EXP CELL RES, V317, P383, DOI 10.1016/j.yexcr.2010.11.017
   Theocharis AD, 2000, BBA-MOL BASIS DIS, V1502, P201, DOI 10.1016/S0925-4439(00)00051-X
   Toole BP, 2002, GLYCOBIOLOGY, V12, p37R, DOI 10.1093/glycob/12.3.37R
   Toole BP, 2009, CLIN CANCER RES, V15, P7462, DOI 10.1158/1078-0432.CCR-09-0479
   Urakawa H, 2012, INT J CANCER, V130, P454, DOI 10.1002/ijc.26014
   Wei HJ, 2011, HEPATOB PANCREAT DIS, V10, P428, DOI 10.1016/S1499-3872(11)60073-8
   WEISSMANN B, 1953, J BIOL CHEM, V205, P205
   Yoshida E, 2016, ONCOL LETT, V12, P2337, DOI 10.3892/ol.2016.4930
   Yoshihara S, 2005, FEBS LETT, V579, P2722, DOI 10.1016/j.febslet.2005.03.079
NR 39
TC 16
Z9 16
U1 1
U2 4
PU LIPPINCOTT WILLIAMS & WILKINS
PI PHILADELPHIA
PA TWO COMMERCE SQ, 2001 MARKET ST, PHILADELPHIA, PA 19103 USA
SN 0885-3177
EI 1536-4828
J9 PANCREAS
JI Pancreas
PD FEB
PY 2017
VL 46
IS 2
BP 190
EP 197
DI 10.1097/MPA.0000000000000741
PG 8
WC Gastroenterology & Hepatology
SC Gastroenterology & Hepatology
GA EL2JS
UT WOS:000394446500008
PM 27846148
OA Green Published
DA 2020-11-03
ER

PT J
AU Zhang, AB
   Qian, YG
   Ye, Z
   Chen, HY
   Xie, HY
   Zhou, L
   Shen, Y
   Zheng, SS
AF Zhang, Aibin
   Qian, Yigang
   Ye, Zhou
   Chen, Haiyong
   Xie, Haiyang
   Zhou, Lin
   Shen, Yan
   Zheng, Shusen
TI Cancer-associated fibroblasts promote M2 polarization of macrophages in
   pancreatic ductal adenocarcinoma
SO CANCER MEDICINE
LA English
DT Article
DE Cancer-associated fibroblasts; Macrophage colony-stimulating factor (
   MCSF); pancreatic adenocarcinoma; reactive oxygen species;
   tumor-associated macrophages
ID STELLATE CELLS; DIFFERENTIATION; IMMUNOTHERAPY
AB Pancreatic ductal adenocarcinoma (PDAC) is characterized by remarkable desmoplasia with infiltration of distinct cellular components. Cancer-associated fibroblasts (CAFs) has been shown to be among the most prominent cells and played a significant role in shaping the tumor microenvironment by interacting with other type of cells. Here, we aimed to investigate the effect of CAFs in modulating phenotype of tumor-associated macrophages (TAM). Under treatment of CAFs conditioned medium (CM) or direct co-culture with CAFs, monocytes exhibited enhanced expression of CD206 and CD163 compared with control group (P < 0.01). The induction of M2 polarization was mediated by increased reactive oxygen species (ROS) production in monocytes as ROS elimination abolished the effect of CAFs (P < 0.05). The supernatant analysis showed that pancreatic CAFs produced increased macrophage colony-stimulating factor (M-CSF). Upon treatment of M-CSF neutralizing antibody, the ROS generation and M2 polarization of CAFs CM-stimulated monocytes were significantly inhibited (P < 0.05). In addition, the CAFs-induced M2 macrophages significantly enhanced pancreatic tumor cell growth, migration, and invasion. Collectively, our data revealed that pancreatic CAFs were able to induce a tumor-promoting TAM phenotype partly through secreted M-CSF and enhanced ROS production in monocytes, indicating possible treatment strategies by targeting stromal cell interaction within PDAC microenvironment.
C1 [Zhang, Aibin; Qian, Yigang; Ye, Zhou; Chen, Haiyong; Xie, Haiyang; Zhou, Lin; Shen, Yan; Zheng, Shusen] Zhejiang Univ, Sch Med, Affiliated Hosp 1, Dept Surg,Div Hepatobiliary & Pancreat Surg, Hangzhou 310003, Peoples R China.
   [Zhang, Aibin; Qian, Yigang; Ye, Zhou; Chen, Haiyong; Xie, Haiyang; Zhou, Lin; Shen, Yan; Zheng, Shusen] Minist Publ Hlth, Key Lab Combined Multi Organ Transplantat, Hangzhou, Peoples R China.
   [Zhang, Aibin; Qian, Yigang; Ye, Zhou; Chen, Haiyong; Xie, Haiyang; Zhou, Lin; Shen, Yan; Zheng, Shusen] Key Lab Organ Transplantat, Hangzhou, Peoples R China.
   [Zhang, Aibin; Qian, Yigang; Ye, Zhou; Chen, Haiyong; Xie, Haiyang; Zhou, Lin; Shen, Yan; Zheng, Shusen] Collaborat Innovat Ctr Diag treatment Infect Dis, Hangzhou, Peoples R China.
RP Zheng, SS (corresponding author), Zhejiang Univ, Sch Med, Affiliated Hosp 1, Dept Surg,Div Hepatobiliary & Pancreat Surg, Hangzhou 310003, Peoples R China.
EM shusenzheng@zju.edu.cn
FU Foundation for Innovative Research Groups of the National Natural
   Science Foundation of ChinaNational Natural Science Foundation of China
   (NSFC) [81421062]; National Natural Science Foundation of ChinaNational
   Natural Science Foundation of China (NSFC) [81373160]; Zhejiang
   Provincial Natural Science Foundation of ChinaNatural Science Foundation
   of Zhejiang Province [LY12H16011]; Key project of appropriate
   technological achievement transfer for primary medical care in the
   twelfth Five- Year Plan of Zhejiang province [2013T301-15]
FX This work was supported by the Foundation for Innovative Research Groups
   of the National Natural Science Foundation of China (No:81421062),
   National Natural Science Foundation of China (No:81373160), Zhejiang
   Provincial Natural Science Foundation of China (No:LY12H16011), and Key
   project of appropriate technological achievement transfer for primary
   medical care in the twelfth Five-Year Plan of Zhejiang province
   (No:2013T301-15).
CR Chen W, 2012, CANCER RES, V72, P1363, DOI 10.1158/0008-5472.CAN-11-2684
   Clark CE, 2007, CANCER RES, V67, P9518, DOI 10.1158/0008-5472.CAN-07-0175
   De Nicola GM, 2011, NATURE, V475, P106, DOI 10.1038/nature10189
   Esposito I, 2004, J CLIN PATHOL, V57, P630, DOI 10.1136/jcp.2003.014498
   Feig C, 2013, P NATL ACAD SCI USA, V110, P20212, DOI 10.1073/pnas.1320318110
   Harper J, 2014, SEMIN CANCER BIOL, V25, P69, DOI 10.1016/j.semcancer.2013.12.005
   Hwang RF, 2008, CANCER RES, V68, P918, DOI 10.1158/0008-5472.CAN-07-5714
   Lee JJ, 2014, P NATL ACAD SCI USA, V111, pE3091, DOI 10.1073/pnas.1411679111
   Mace TA, 2013, CANCER RES, V73, P3007, DOI 10.1158/0008-5472.CAN-12-4601
   Ozdemir BC, 2014, CANCER CELL, V25, P719, DOI 10.1016/j.ccr.2014.04.005
   Olive KP, 2009, SCIENCE, V324, P1457, DOI 10.1126/science.1171362
   Pylayeva-Gupta Y, 2012, CANCER CELL, V21, P836, DOI 10.1016/j.ccr.2012.04.024
   Rhim AD, 2014, CANCER CELL, V25, P735, DOI 10.1016/j.ccr.2014.04.021
   Ryan DP, 2014, NEW ENGL J MED, V371, P2140, DOI 10.1056/NEJMc1412266
   Sideras K, 2014, CANCER TREAT REV, V40, P513, DOI 10.1016/j.ctrv.2013.11.005
   Siegel R, 2014, CA-CANCER J CLIN, V64, P9, DOI [10.3322/caac.21254, 10.3322/caac.21208]
   Siveen KS, 2009, IMMUNOL LETT, V123, P97, DOI 10.1016/j.imlet.2009.02.011
   Vonlaufen A, 2008, CANCER RES, V68, P7707, DOI 10.1158/0008-5472.CAN-08-1132
   Yang YJ, 2014, CANCER BIOL THER, V15, P99, DOI 10.4161/cbt.26718
   Zhang Y, 2013, CELL RES, V23, P898, DOI 10.1038/cr.2013.75
   Zhu Y, 2014, CANCER RES, V74, P5057, DOI 10.1158/0008-5472.CAN-13-3723
NR 21
TC 41
Z9 44
U1 1
U2 14
PU WILEY
PI HOBOKEN
PA 111 RIVER ST, HOBOKEN 07030-5774, NJ USA
SN 2045-7634
J9 CANCER MED-US
JI Cancer Med.
PD FEB
PY 2017
VL 6
IS 2
BP 463
EP 470
DI 10.1002/cam4.993
PG 8
WC Oncology
SC Oncology
GA EO7UY
UT WOS:000396896800013
PM 28097809
OA DOAJ Gold, Green Published
DA 2020-11-03
ER

PT J
AU Dekervel, J
   Bulle, A
   Windmolders, P
   Lambrechts, D
   Van Cutsem, E
   Verslype, C
   van Pelt, J
AF Dekervel, Jeroen
   Bulle, Ashenafi
   Windmolders, Petra
   Lambrechts, Diether
   Van Cutsem, Eric
   Verslype, Chris
   van Pelt, Jos
TI Acriflavine Inhibits Acquired Drug Resistance by Blocking the
   Epithelial-to-Mesenchymal Transition and the Unfolded Protein Response
SO TRANSLATIONAL ONCOLOGY
LA English
DT Article
ID CANCER-CELL-LINES; PANCREATIC-CANCER; TUMOR-GROWTH;
   HEPATOCELLULAR-CARCINOMA; TGF-BETA; HYPOXIA; METASTASIS; EXPRESSION;
   PATHWAY; STRESS
AB Epithelial-to-mesenchymal transition (EMT) is linked to tumor invasion, drug resistance and aggressive disease and this is largely dependent on the cell's microenvironment. Acriflavine (ACF) is an old antibacterial drug recently also suggested as anticancer agent and HIF inhibitor. We wanted to study the effect of acriflavine on EMT in different human cancer models. Pancreatic cancer cells (Panc-1) were exposed to TGF-beta 1 or cobalt chloride (to mimick severe hypoxia) to induce EMT. For our third model we exposed HepG2 liver cancer cells to sorafenib which resulted in development of acquired drug resistance with strong features of EMT and aggressive behavior. These models were morphologically and functionally (invasion assay) characterized. Markers of EMT were determined using qRT-PCR and Western blotting. Transcriptome analysis was performed following gene expression determination and combining the iRegulon tool and Gene Set Enrichment Analysis (GSEA). We made the following observations: (1) acriflavine inhibited EMT based on changes in cell morphology, invasive capacities and markers of EMT (at protein and gene expression level). (2) Transcriptome analysis revealed potent inhibition of ATF4 target genes and of the unfolded protein response. We showed that acriflavine blocked eIF2a phosphorylation and reduced ATF4 translation thereby inhibiting the PERK/eIF2a/ATF4 UPR pathway. (3) ACF restored drug sensitivity of cells that obtained acquired resistance. Conclusions: We identified acriflavine as a potent inhibitor of EMT and the UPR, thereby re-sensitizing the cancer cells to antineoplastic drugs.
C1 [Dekervel, Jeroen; Bulle, Ashenafi; Windmolders, Petra; Verslype, Chris; van Pelt, Jos] Katholieke Univ Leuven, Dept Clin & Expt Med, Lab Hepatol, Leuven, Belgium.
   [Bulle, Ashenafi; Van Cutsem, Eric; Verslype, Chris; van Pelt, Jos] Katholieke Univ Leuven, Dept Oncol, Unit Clin Digest Oncol, Leuven, Belgium.
   [Bulle, Ashenafi; Van Cutsem, Eric; Verslype, Chris; van Pelt, Jos] Univ Hosp G Leuven, Dept Gastroenterol Digest Oncol, Leuven, Belgium.
   [Lambrechts, Diether] Katholieke Univ Leuven, Dept Oncol, Lab Translat Genet, Leuven, Belgium.
   [Lambrechts, Diether] VIB, Vesalius Res Ctr, Leuven, Belgium.
   [Van Cutsem, Eric; Verslype, Chris; van Pelt, Jos] Leuven Canc Inst LKI, Leuven, Belgium.
RP van Pelt, J (corresponding author), KU Leuven Geb, Dept Oncol, Lab Hepatol, Onderwijs & Navorsing 1,7E Verd, B-3000 Louvain, Belgium.; van Pelt, J (corresponding author), KU Leuven Geb, Dept Oncol, Unit Clin Digest Oncol, Onderwijs & Navorsing 1,7E Verd, B-3000 Louvain, Belgium.
EM Jos.vanpelt@kuleuven.be
RI Lambrechts, Diether/AAJ-3167-2020; Dekervel, Jeroen/A-3582-2019
OI Dekervel, Jeroen/0000-0001-7208-3480; Lambrechts,
   Diether/0000-0002-3429-302X
FU "Kom op tegen Kanker" Belgium; VUYLSTEKE-FLIPTS FONDS LEVERKANKER
FX We acknowledge our use of the gene set enrichment analysis, GSEA
   software, and Molecular Signature Database (MSigDB) (Subramanian,
   Tamayo, et al. (2005), PNAS 102, 15545-15550,
   http://www.broad.mit.edu/gsea/). We thank prof. Landowski for providing
   us with the gemcitabine resistant MiaPaCa-2 cell lines and prof. Stein
   Aerts and his colleagues for the discussion on the iRegulon results. CV
   holds a mandate as Senior Clinical Investigator of the Research
   Foundation - Flanders (Belgium) (FWO). This study was partly supported
   by a research grant from "Kom op tegen Kanker" Belgium and
   VUYLSTEKE-FLIPTS FONDS LEVERKANKER.
CR Assinder EW, 1936, LANCET, V1, P304
   BENJAMINI Y, 1995, J R STAT SOC B, V57, P289, DOI 10.1111/j.2517-6161.1995.tb02031.x
   Dobin A, 2013, BIOINFORMATICS, V29, P15, DOI 10.1093/bioinformatics/bts635
   Du J, 2014, GYNECOL ONCOL, V133, P575, DOI 10.1016/j.ygyno.2014.02.034
   Fels DR, 2006, CANCER BIOL THER, V5, P723, DOI 10.4161/cbt.5.7.2967
   Feng YX, 2014, CANCER DISCOV, V4, P702, DOI 10.1158/2159-8290.CD-13-0945
   Fischer KR, 2015, NATURE, V527, P472, DOI 10.1038/nature15748
   Gentleman RC, 2004, GENOME BIOL, V5, DOI 10.1186/gb-2004-5-10-r80
   Grygielewicz P, 2016, GASTRIC CANCER, V19, P53, DOI 10.1007/s10120-014-0444-1
   Hassan S, 2011, CANCER SCI, V102, P2206, DOI 10.1111/j.1349-7006.2011.02097.x
   Holohan C, 2013, NAT REV CANCER, V13, P714, DOI 10.1038/nrc3599
   Igarashi T, 2007, ONCOGENE, V26, P4749, DOI 10.1038/sj.onc.1210289
   Janky R, 2014, PLOS COMPUT BIOL, V10, DOI 10.1371/journal.pcbi.1003731
   Jia PL, 2013, GENOME RES, V23, P1434, DOI 10.1101/gr.152322.112
   Katsuno Y, 2013, CURR OPIN ONCOL, V25, P76, DOI 10.1097/CCO.0b013e32835b6371
   Lee K, 2009, P NATL ACAD SCI USA, V106, P17910, DOI 10.1073/pnas.0909353106
   Liao Y, 2014, BIOINFORMATICS, V30, P923, DOI 10.1093/bioinformatics/btt656
   Lou YM, 2011, CANCER RES, V71, P3364, DOI 10.1158/0008-5472.CAN-10-4261
   Ma YJ, 2004, NAT REV CANCER, V4, P966, DOI 10.1038/nrc1505
   Matsuoka J, 2013, PLOS ONE, V8, DOI 10.1371/journal.pone.0062310
   Ohashi K, 2012, P NATL ACAD SCI USA, V109, pE2127, DOI 10.1073/pnas.1203530109
   Puhr M, 2012, AM J PATHOL, V181, P2188, DOI 10.1016/j.ajpath.2012.08.011
   Robinson MD, 2007, BIOINFORMATICS, V23, P2881, DOI 10.1093/bioinformatics/btm453
   Rzymski T, 2007, CLIN CANCER RES, V13, P2537, DOI 10.1158/1078-0432.CCR-06-2126
   Rzymski T, 2009, CELL CYCLE, V8, P3838, DOI 10.4161/cc.8.23.10086
   Samulitis BK, 2015, CANCER BIOL THER, V16, P43, DOI 10.4161/15384047.2014.986967
   Semenza GL, 2012, TRENDS PHARMACOL SCI, V33, P207, DOI 10.1016/j.tips.2012.01.005
   Seton-Rogers Sarah, 2016, Nat Rev Cancer, V16, P1, DOI 10.1038/nrc.2015.6
   Shen XS, 2015, MED ONCOL, V32, DOI 10.1007/s12032-014-0447-0
   Singleton DC, 2012, EXPERT OPIN THER TAR, V16, P1189, DOI 10.1517/14728222.2012.728207
   Subramanian A, 2005, P NATL ACAD SCI USA, V102, P15545, DOI 10.1073/pnas.0506580102
   van den Beucken T, 2009, RADIOTHER ONCOL, V92, P437, DOI 10.1016/j.radonc.2009.06.018
   van den Beucken T, 2009, J BIOL CHEM, V284, P24204, DOI 10.1074/jbc.M109.006510
   van Malenstein H, 2013, CANCER LETT, V329, P74, DOI 10.1016/j.canlet.2012.10.021
   Vandewynckel YP, 2013, ANTICANCER RES, V33, P4683
   Wainwright M, 2001, J ANTIMICROB CHEMOTH, V47, P1, DOI 10.1093/jac/47.1.1
   Walter P, 2011, SCIENCE, V334, P1081, DOI 10.1126/science.1209038
   Wang ZW, 2009, CANCER RES, V69, P2400, DOI 10.1158/0008-5472.CAN-08-4312
   Wong CCL, 2012, J MOL MED, V90, P803, DOI 10.1007/s00109-011-0855-y
   Yang AD, 2006, CLIN CANCER RES, V12, P4147, DOI 10.1158/1078-0432.CCR-06-0038
   Yang MH, 2008, NAT CELL BIOL, V10, P295, DOI 10.1038/ncb1691
   Ye LY, 2016, CANCER RES, V76, P818, DOI 10.1158/0008-5472.CAN-15-0977
   Zavadil J, 2005, ONCOGENE, V24, P5764, DOI 10.1038/sj.onc.1208927
   Zhang L, 2013, BMC CANCER, V13, DOI 10.1186/1471-2407-13-108
   Zheng XF, 2015, NATURE, V527, P525, DOI 10.1038/nature16064
NR 45
TC 15
Z9 15
U1 0
U2 8
PU ELSEVIER SCIENCE INC
PI NEW YORK
PA 360 PARK AVE SOUTH, NEW YORK, NY 10010-1710 USA
SN 1936-5233
J9 TRANSL ONCOL
JI Transl. Oncol.
PD FEB
PY 2017
VL 10
IS 1
BP 59
EP 69
DI 10.1016/j.tranon.2016.11.008
PG 11
WC Oncology
SC Oncology
GA EK4OQ
UT WOS:000393906900009
PM 27987431
OA DOAJ Gold, Green Published
DA 2020-11-03
ER

PT J
AU Delitto, D
   Delitto, AE
   DiVita, BB
   Pham, K
   Han, S
   Hartlage, ER
   Newby, BN
   Gerber, MH
   Behrns, KE
   Moldawer, LL
   Thomas, RM
   George, TJ
   Brusko, TM
   Mathews, CE
   Liu, C
   Trevino, JG
   Hughes, SJ
   Wallet, SM
AF Delitto, Daniel
   Delitto, Andrea E.
   DiVita, Bayli B.
   Kien Pham
   Han, Song
   Hartlage, Emily R.
   Newby, Brittney N.
   Gerber, Michael H.
   Behrns, Kevin E.
   Moldawer, Lyle L.
   Thomas, Ryan M.
   George, Thomas J., Jr.
   Brusko, Todd M.
   Mathews, Clayton E.
   Liu, Chen
   Trevino, Jose G.
   Hughes, Steven J.
   Wallet, Shannon M.
TI Human Pancreatic Cancer Cells Induce a MyD88-Dependent Stromal Response
   to Promote a Tumor-Tolerant Immune Microenvironment
SO CANCER RESEARCH
LA English
DT Article
ID T-REGULATORY CELLS; DUCTAL ADENOCARCINOMA; SURVIVAL; MICE;
   IMMUNOTHERAPY; CARCINOMA; VACCINE; GEMCITABINE; PROGRESSION; FIBROBLASTS
AB Cancer cells exert mastery over the local tumor-associated stroma (TAS) to configure protective immunity within the tumor microenvironment. The immunomodulatory character of pancreatic lysates of patients with cancer differs from those with pancreatitis. In this study, we evaluated the cross-talk between pancreatic cancer and its TAS in primary human cell culture models. Upon exposure of TAS to pancreatic cancer cell-conditioned media, we documented robust secretion of IL6 and IL8. This TAS response was MyD88-dependent and sufficient to directly suppress both CD4(+) and CD8(+) T-cell proliferation, inducing Th17 polarization at the expense of Th1. We found that patients possessed a similar shift in circulating effector memory Th17: Th1 ratios compared with healthy controls. The TAS response also directly suppressed CD8(+) T-cell-mediated cytotoxicity. Overall, our results demonstrate how TAS contributes to the production of an immunosuppressive tumor microenvironment in pancreatic cancer. (C) 2016 AACR.
C1 [Delitto, Daniel; Han, Song; Gerber, Michael H.; Behrns, Kevin E.; Moldawer, Lyle L.; Thomas, Ryan M.; Trevino, Jose G.; Hughes, Steven J.] Univ Florida, Dept Surg, Gainesville, FL 32611 USA.
   [Delitto, Andrea E.; DiVita, Bayli B.; Hartlage, Emily R.; Wallet, Shannon M.] Univ Florida, Dept Oral Biol, Gainesville, FL 32610 USA.
   [Kien Pham; Newby, Brittney N.; Brusko, Todd M.; Mathews, Clayton E.; Liu, Chen] Univ Florida, Dept Pathol Immunol Lab Med, Gainesville, FL USA.
   [Kien Pham; Liu, Chen] Rutgers New Jersey Med Sch, Dept Pathol & Lab Med, Newark, NJ USA.
   [Kien Pham; Liu, Chen] Rutgers Robert Wood Johnson Med Sch, Newark, NJ USA.
   [George, Thomas J., Jr.] Univ Florida, Dept Med, Gainesville, FL USA.
RP Hughes, SJ (corresponding author), Univ Florida, Dept Surg, Gainesville, FL 32611 USA.; Wallet, SM (corresponding author), Univ Florida, 1600 SW Archer Dr D11-23,POB 100434, Gainesville, FL 32610 USA.
EM steven.hughes@surgery.ufl.edu; swallet@dental.ufl.edu
RI George, Thomas/L-9119-2019
OI George, Thomas/0000-0002-6249-9180; han, song/0000-0002-6542-335X
FU NCI NIH HHSUnited States Department of Health & Human ServicesNational
   Institutes of Health (NIH) - USANIH National Cancer Institute (NCI) [T32
   CA106493] Funding Source: Medline; NIAID NIH HHSUnited States Department
   of Health & Human ServicesNational Institutes of Health (NIH) - USANIH
   National Institute of Allergy & Infectious Diseases (NIAID) [P01
   AI042288] Funding Source: Medline; NIDDK NIH HHSUnited States Department
   of Health & Human ServicesNational Institutes of Health (NIH) - USANIH
   National Institute of Diabetes & Digestive & Kidney Diseases (NIDDK)
   [F30 DK105788, R01 DK074656] Funding Source: Medline
CR Abreu MT, 2010, NAT REV IMMUNOL, V10, P131, DOI 10.1038/nri2707
   Amedei A, 2014, HUM VACC IMMUNOTHER, V10, P3354, DOI 10.4161/hv.34392
   Beatty GL, 2011, SCIENCE, V331, P1612, DOI 10.1126/science.1198443
   Beswick EJ, 2014, J IMMUNOL, V193, P2218, DOI 10.4049/jimmunol.1203441
   Bhowmick NA, 2004, NATURE, V432, P332, DOI 10.1038/nature03096
   Bindea G, 2013, IMMUNITY, V39, P782, DOI 10.1016/j.immuni.2013.10.003
   Brown DM, 2009, CELL IMMUNOL, V257, P69, DOI 10.1016/j.cellimm.2009.03.002
   Clark CE, 2007, CANCER RES, V67, P9518, DOI 10.1158/0008-5472.CAN-07-0175
   Daniluk J, 2012, J CLIN INVEST, V122, P1519, DOI 10.1172/JCI59743
   De Monte L, 2011, J EXP MED, V208, P469, DOI 10.1084/jem.20101876
   Delitto D, 2015, CANCER IMMUNOL IMMUN, V64, P1553, DOI 10.1007/s00262-015-1760-y
   Delitto D, 2015, BMC CANCER, V15, DOI 10.1186/s12885-015-1820-x
   Delitto D, 2015, AM J PATHOL, V185, P1297, DOI 10.1016/j.ajpath.2015.01.016
   Erkan M, 2008, CLIN GASTROENTEROL H, V6, P1155, DOI 10.1016/j.cgh.2008.05.006
   Erkan M, 2012, NAT REV GASTRO HEPAT, V9, P454, DOI 10.1038/nrgastro.2012.115
   Erkan M, 2012, GUT, V61, P172, DOI 10.1136/gutjnl-2011-301220
   Erridge C, 2010, J LEUKOCYTE BIOL, V87, P989, DOI 10.1189/jlb.1209775
   Fitzgerald KA, 2001, NATURE, V413, P78, DOI 10.1038/35092578
   Garg AD, 2014, CELL DEATH DIFFER, V21, P26, DOI 10.1038/cdd.2013.48
   Han S, 2015, LAB INVEST, V95, P1331, DOI 10.1038/labinvest.2015.117
   Hiraoka N, 2015, BRIT J CANCER, V112, P1782, DOI 10.1038/bjc.2015.145
   Hu W, 2011, IMMUNITY, V35, P1010, DOI 10.1016/j.immuni.2011.10.013
   Kalathil SG, 2016, CANCER IMMUNOL IMMUN, V65, P813, DOI 10.1007/s00262-016-1810-0
   Keenan BP, 2014, GASTROENTEROLOGY, V146, P1784, DOI 10.1053/j.gastro.2014.02.055
   Lee JW, 2008, J IMMUNOL, V181, P6536, DOI 10.4049/jimmunol.181.9.6536
   Lutz ER, 2014, CANCER IMMUNOL RES, V2, P616, DOI 10.1158/2326-6066.CIR-14-0027
   Maecker HT, 2012, NAT REV IMMUNOL, V12, P191, DOI 10.1038/nri3158
   Marincola F M, 2000, Adv Immunol, V74, P181, DOI 10.1016/S0065-2776(08)60911-6
   McAllister F, 2014, CANCER CELL, V25, P621, DOI 10.1016/j.ccr.2014.03.014
   Mitsunaga S, 2013, BRIT J CANCER, V108, P2063, DOI 10.1038/bjc.2013.174
   Ozdemir BC, 2014, CANCER CELL, V25, P719, DOI 10.1016/j.ccr.2014.04.005
   Pham K, 2016, AM J PATHOL, V186, P1537, DOI 10.1016/j.ajpath.2016.02.009
   Rahib L, 2014, CANCER RES, V74, P2913, DOI 10.1158/0008-5472.CAN-14-0155
   Rhim AD, 2014, CANCER CELL, V25, P735, DOI 10.1016/j.ccr.2014.04.021
   Ridnour LA, 2013, CLIN CANCER RES, V19, P1340, DOI 10.1158/1078-0432.CCR-12-0408
   Royal RE, 2010, J IMMUNOTHER, V33, P828, DOI 10.1097/CJI.0b013e3181eec14c
   Sanford DE, 2013, CLIN CANCER RES, V19, P3404, DOI 10.1158/1078-0432.CCR-13-0525
   Sato Y, 2009, CANCER MICROENVIRON, V2, pS205, DOI 10.1007/s12307-009-0022-y
   Shalapour S, 2015, J CLIN INVEST, V125, P3347, DOI 10.1172/JCI80007
   Sherman MH, 2014, CELL, V159, P80, DOI 10.1016/j.cell.2014.08.007
   Soares KC, 2015, ONCOTARGET, V6, P43005, DOI 10.18632/oncotarget.5656
   Tewari N, 2013, BMC CANCER, V13, DOI 10.1186/1471-2407-13-436
   Ueha S, 2015, CANCER IMMUNOL RES, V3, P631, DOI 10.1158/2326-6066.CIR-14-0190
   Vatakis DN, 2011, P NATL ACAD SCI USA, V108, pE1408, DOI 10.1073/pnas.1115050108
   Williams NS, 1997, J IMMUNOL, V159, P2091
   Winograd R, 2015, CANCER IMMUNOL RES, V3, P399, DOI 10.1158/2326-6066.CIR-14-0215
   Yang JC, 2010, J EXP BOT, V61, P1, DOI 10.1093/jxb/erp348
   Ye J, 2013, AM J PATHOL, V182, P10, DOI 10.1016/j.ajpath.2012.08.041
   Zou WP, 2005, NAT REV CANCER, V5, P263, DOI 10.1038/nrc1586
NR 49
TC 14
Z9 14
U1 0
U2 9
PU AMER ASSOC CANCER RESEARCH
PI PHILADELPHIA
PA 615 CHESTNUT ST, 17TH FLOOR, PHILADELPHIA, PA 19106-4404 USA
SN 0008-5472
EI 1538-7445
J9 CANCER RES
JI Cancer Res.
PD FEB 1
PY 2017
VL 77
IS 3
BP 672
EP 683
DI 10.1158/0008-5472.CAN-16-1765
PG 12
WC Oncology
SC Oncology
GA EJ4NP
UT WOS:000393194400009
PM 27864347
OA Green Accepted, Bronze
DA 2020-11-03
ER

PT J
AU Miao, L
   Liu, Q
   Lin, CM
   Luo, C
   Wang, YH
   Liu, LN
   Yin, WY
   Hu, SH
   Kim, WY
   Huang, L
AF Miao, Lei
   Liu, Qi
   Lin, C. Michael
   Luo, Cong
   Wang, Yuhua
   Liu, Lina
   Yin, Weiyan
   Hu, Shihao
   Kim, William Y.
   Huang, Leaf
TI Targeting Tumor-Associated Fibroblasts for Therapeutic Delivery in
   Desmoplastic Tumors
SO CANCER RESEARCH
LA English
DT Article
ID PANCREATIC-CANCER CELLS; CISPLATIN NANOPARTICLES; BLOOD-VESSELS; SOLID
   TUMORS; TRAIL; STROMA; METASTASIS; APOPTOSIS; MICROENVIRONMENT;
   NORMALIZATION
AB The off-target distribution of anticancer nanoparticles to fibroblasts creates a barrier to the effective treatment of desmoplastic tumors. However, we hypothesized that this nanoparticle detriment might be exploited to target the expression of secreted cytotoxic proteins from tumor-associated fibroblasts (TAF) as an anticancer strategy. In addressing this hypothesis, plasmids encoding the secretable TNF-related factor sTRAIL were loaded into lipid-coated protamineDNAcomplexes and administered by infusion in a murine xenograft model of human desmoplastic bladder carcinoma. Three doses were sufficient to generate approximately 70% of TAFs as sTRAIL-producing cells. sTRAIL triggered apoptosis in tumor cell nests adjacent to TAFs. Furthermore, it reverted residual fibroblasts to a quiescent state due to insufficient activation, further compromising tumor growth and remodeling the microenvironment to favor second-wave nanotherapy. We confirmed the efficacy of this strategy in an orthotopic xenograft model of human pancreatic cancer, where the desmoplastic stroma is well known to be a major barrier to the delivery of therapeutic nanoparticles. Collectively, our results offer a proof of concept for the use of nanoparticles to modify TAFs as an effective strategy to treatdesmoplastic cancers. (C) 2016 AACR.
C1 [Miao, Lei; Liu, Qi; Lin, C. Michael; Luo, Cong; Wang, Yuhua; Liu, Lina; Huang, Leaf] Univ North Carolina Chapel Hill, Div Mol Pharmaceut, UNC Eshelman Sch Pharm, Chapel Hill, NC 27514 USA.
   [Miao, Lei; Liu, Qi; Lin, C. Michael; Luo, Cong; Wang, Yuhua; Liu, Lina; Huang, Leaf] Univ North Carolina Chapel Hill, Ctr Nanotechnol Drug Delivery, UNC Eshelman Sch Pharm, Chapel Hill, NC 27514 USA.
   [Liu, Qi; Yin, Weiyan] Univ North Carolina Chapel Hill, UNC & NCSU Joint Dept Biomed Engn, Chapel Hill, NC USA.
   [Luo, Cong] Shenyang Pharmaceut Univ, Sch Pharm, Dept Pharmaceut, Shenyang, Peoples R China.
   [Hu, Shihao] China Pharmaceut Univ, Dept Pharmaceut, Nanjing, Jiangsu, Peoples R China.
   [Huang, Leaf] Univ North Carolina Chapel Hill, UNC Lineberger Comprehens Canc Ctr, Chapel Hill, NC 27514 USA.
   [Kim, William Y.] Univ North Carolina Chapel Hill, Div Hematol & Oncol, Dept Med, UNC Lineberger Comprehens Canc Ctr, Chapel Hill, NC USA.
RP Huang, L (corresponding author), Univ North Carolina Chapel Hill, Div Mol Pharmaceut, UNC Eshelman Sch Pharm, Chapel Hill, NC 27514 USA.; Huang, L (corresponding author), Univ North Carolina Chapel Hill, Ctr Nanotechnol Drug Delivery, UNC Eshelman Sch Pharm, Chapel Hill, NC 27514 USA.; Huang, L (corresponding author), Univ North Carolina Chapel Hill, UNC Lineberger Comprehens Canc Ctr, Chapel Hill, NC 27514 USA.
EM Leafh@email.unc.edu
FU NIHUnited States Department of Health & Human ServicesNational
   Institutes of Health (NIH) - USA [CA149363, CA151652, CA149387]; North
   Carolina Biotech Center [2005-IDG-1016]
FX The work was supported by NIH grants CA149363, CA151652, and CA149387,
   and by the North Carolina Biotech Center Institutional Support
   Grant2005-IDG-1016.
CR Bissell MJ, 2011, NAT MED, V17, P320, DOI 10.1038/nm.2328
   Cabral H, 2011, NAT NANOTECHNOL, V6, P815, DOI [10.1038/nnano.2011.166, 10.1038/NNANO.2011.166]
   Cantarella G, 2006, BRIT J CANCER, V94, P1428, DOI 10.1038/sj.bjc.6603092
   Carmeliet P, 2011, NAT REV DRUG DISCOV, V10, P417, DOI 10.1038/nrd3455
   Chauhan VP, 2012, NAT NANOTECHNOL, V7, P383, DOI [10.1038/nnano.2012.45, 10.1038/NNANO.2012.45]
   Chono S, 2008, J CONTROL RELEASE, V131, P64, DOI 10.1016/j.jconrel.2008.07.006
   Cirri P, 2012, CANCER METAST REV, V31, P195, DOI 10.1007/s10555-011-9340-x
   Dasargyri A, 2016, J CONTROL RELEASE, V224, P229, DOI 10.1016/j.jconrel.2016.01.021
   De Palma M, 2013, CANCER CELL, V23, P277, DOI 10.1016/j.ccr.2013.02.013
   De Vlieghere E, 2015, VIRCHOWS ARCH, V467, P367, DOI 10.1007/s00428-015-1818-4
   Ernsting MJ, 2015, J CONTROL RELEASE, V206, P122, DOI 10.1016/j.jconrel.2015.03.023
   Fatin-Rouge N, 2004, BIOPHYS J, V86, P2710, DOI 10.1016/S0006-3495(04)74325-8
   Griffon-Etienne G, 1999, CANCER RES, V59, P3776
   Guo ST, 2013, ACS NANO, V7, P9896, DOI 10.1021/nn403606m
   Hawinkels LJAC, 2014, ONCOGENE, V33, P97, DOI 10.1038/onc.2012.536
   Hingtgen S, 2008, MOL CANCER THER, V7, P3575, DOI 10.1158/1535-7163.MCT-08-0640
   Incio J, 2015, PLOS ONE, V10, DOI 10.1371/journal.pone.0141392
   Islam SS, 2014, J CELL COMMUN SIGNAL, V8, P39, DOI 10.1007/s12079-013-0216-4
   Jain RK, 2005, SCIENCE, V307, P58, DOI 10.1126/science.1104819
   Kano MR, 2007, P NATL ACAD SCI USA, V104, P3460, DOI 10.1073/pnas.0611660104
   Kim SM, 2008, CANCER RES, V68, P9614, DOI 10.1158/0008-5472.CAN-08-0451
   Kimura J, 2013, CANCER SCI, V104, P1083, DOI 10.1111/cas.12196
   Kircheis R, 1999, J GENE MED, V1, P111
   LeBeau AM, 2009, MOL CANCER THER, V8, P1378, DOI 10.1158/1535-7163.MCT-08-1170
   Lu PF, 2012, J CELL BIOL, V196, P395, DOI 10.1083/jcb.201102147
   Matsuzaki H, 2001, CLIN CANCER RES, V7, P407
   Meijer TWH, 2012, CLIN CANCER RES, V18, P5585, DOI 10.1158/1078-0432.CCR-12-0858
   Meng H, 2013, ACS NANO, V7, P10048, DOI 10.1021/nn404083m
   Miao L, 2015, J CONTROL RELEASE, V219, P192, DOI 10.1016/j.jconrel.2015.08.017
   Miao L, 2015, J CONTROL RELEASE, V217, P27, DOI 10.1016/j.jconrel.2015.08.027
   Miao L, 2014, ADV FUNCT MATER, V24, P6601, DOI 10.1002/adfm.201401076
   Miller MA, 2015, NAT COMMUN, V6, DOI 10.1038/ncomms9692
   Moffitt RA, 2015, NAT GENET, V47, P1168, DOI 10.1038/ng.3398
   Murakami M, 2013, CANCER RES, V73, P4862, DOI 10.1158/0008-5472.CAN-13-0062
   Novak M, 2015, EXP DERMATOL, V24, P455, DOI 10.1111/exd.12697
   O'Leary L, 2016, ONCOGENE, V35, P1261, DOI 10.1038/onc.2015.180
   Roode LE, 2016, NANOMED-NANOTECHNOL, V12, P1053, DOI 10.1016/j.nano.2015.12.382
   Shah K, 2004, CANCER RES, V64, P3236, DOI 10.1158/0008-5472.CAN-03-3516
   Sherman MH, 2014, CELL, V159, P80, DOI 10.1016/j.cell.2014.08.007
   Smith NR, 2013, CLIN CANCER RES, V19, P6943, DOI 10.1158/1078-0432.CCR-13-1637
   Straussman R, 2012, NATURE, V487, P500, DOI 10.1038/nature11183
   Ungefroren H, 2001, J CELL SCI, V114, P2735
   Voortman J, 2007, MOL CANCER THER, V6, P2103, DOI 10.1158/1535-7163.MCT-07-0167
   Wang YH, 2013, MOL THER, V21, P1919, DOI 10.1038/mt.2013.135
   Yoo J, 2006, J GENE MED, V8, P163, DOI 10.1002/jgm.832
   Zhang J, 2014, J CONTROL RELEASE, V182, P90, DOI 10.1016/j.jconrel.2014.03.016
   Zhang Xia, 2009, V531, P123, DOI 10.1007/978-1-59745-396-7_9
   Zhang XD, 2014, BIOMATERIALS, V35, P1932, DOI 10.1016/j.biomaterials.2013.10.034
   Zhu Y, 2012, J NANOMATER, V2012, DOI 10.1155/2012/307496
NR 49
TC 85
Z9 88
U1 10
U2 112
PU AMER ASSOC CANCER RESEARCH
PI PHILADELPHIA
PA 615 CHESTNUT ST, 17TH FLOOR, PHILADELPHIA, PA 19106-4404 USA
SN 0008-5472
EI 1538-7445
J9 CANCER RES
JI Cancer Res.
PD FEB 1
PY 2017
VL 77
IS 3
BP 719
EP 731
DI 10.1158/0008-5472.CAN-16-0866
PG 13
WC Oncology
SC Oncology
GA EJ4NP
UT WOS:000393194400013
PM 27864344
OA Green Accepted, Bronze
DA 2020-11-03
ER

PT J
AU Han, HJ
   Valdeperez, D
   Jin, Q
   Yang, B
   Li, ZH
   Wu, YL
   Pelaz, B
   Parak, WJ
   Ji, J
AF Han, Haijie
   Valdeperez, Daniel
   Jin, Qiao
   Yang, Bin
   Li, Zuhong
[truncated: 5,941,366 more chars]
