# Supplementary material for: Emerging Trends and Research Foci in Tumor Microenvironment of Pancreatic Cancer: A Bibliometric and Visualized Study
Source: Front Oncol. 2022 Apr 19;12:810774. doi: 10.3389/fonc.2022.810774 (PMC9063039; doi:10.3389/fonc.2022.810774)
Supplement: Supplemental File 1 — Raw data. Detailed information on 2,155 articles was obtained from the Web of Science (this database is publicly available). [file DataSheet_1.zip › Raw data 1.TXT]

FN Clarivate Analytics Web of Science
VR 1.0
PT J
AU Das, M
   Zhou, XF
   Liu, Y
   Das, A
   Vincent, BG
   Li, JJ
   Liu, RH
   Huang, L
AF Das, Manisit
   Zhou, Xuefei
   Liu, Yun
   Das, Anirban
   Vincent, Benjamin G.
   Li, Jingjing
   Liu, Rihe
   Huang, Leaf
TI Tumor neoantigen heterogeneity impacts bystander immune inhibition of
   pancreatic cancer growth
SO TRANSLATIONAL ONCOLOGY
LA English
DT Article
ID T-CELL RESPONSES; ANTIGEN CASCADE; NEURAL-NETWORKS; SIPULEUCEL-T;
   VACCINATION
AB The immunogenic clonal-fraction threshold in heterogeneous solid-tumor required to induce effective bystanderkilling of non-immunogenic subclones is unknown. Pancreatic cancer poses crucial challenges for immune therapeutic interventions due to low mutational-burden and consequent lack of neoantigens. Here, we designed a model to incorporate artificial-neoantigens into genes-of -interest in cancer-cells and to test their potential to actuate bystanderkilling. By precisely controlling a neoantigen's abundance in the tumor, we studied the impact of neoantigen frequency on immune-response and immune-escape. Our results showed single, strong, widely-expressed neoantigen could lead to robust antitumor response when over 80% of cancer cells express the neoantigen. Further, immunological assays demonstrated T-cell responses against non-target self-antigen on KRAS-oncoprotein, when we inoculated animals with a high frequency of tumor-cells expressing test-neoantigen. Using nanoparticle-based gene-therapy, we successfully altered tumor-microenvironment by perturbing interleukin-12 and interleukin-10 gene-expression. The subsequent microenvironment-remodeling reduced the neoantigen frequency threshold at which bioluminescent signal intensity for tumor-burden decreased 1.5-log-fold, marking robust tumor-growth inhibition, from 83% to 29%. Our results thus suggest bystander killing is inefficient in immunologically-cold tumors like pancreatic-cancer and requires high neoantigen abundance. However, bystander killing mediated antitumor response can be rescued by adjuvant-immune therapy.
C1 [Das, Manisit; Zhou, Xuefei; Liu, Yun; Huang, Leaf] Univ N Carolina, Eshelman Sch Pharm, Ctr Nanotechnol Drug Delivery, Div Pharmacoengn & Mol Pharmaceut, Chapel Hill, NC 27599 USA.
   [Das, Anirban] Rensselaer Polytech Inst, Dept Comp Sci, Troy, NY 12180 USA.
   [Vincent, Benjamin G.] Univ N Carolina, Lineberger Comprehens Canc Ctr, Curriculum Bioinformat & Computat Biol, Dept Med,Div Hematol Oncol,Computat Med Program, Chapel Hill, NC 27599 USA.
   [Li, Jingjing; Liu, Rihe] Univ N Carolina, Eshelman Sch Pharm, Div Chem Biol & Med Chem, Chapel Hill, NC 27599 USA.
   [Liu, Rihe] Univ N Carolina, Carolina Ctr Genome Sci, Chapel Hill, NC 27599 USA.
RP Huang, L (corresponding author), Univ N Carolina, Eshelman Sch Pharm, Div Pharmacoengn & Mol Pharmaceut, Chapel Hill, NC 27599 USA.
EM leafh@email.unc.edu
OI Das, PhD, Manisit/0000-0002-2548-588X
FU NIHUnited States Department of Health & Human ServicesNational
   Institutes of Health (NIH) - USA [CA198999]; Eshelman Institute for
   Innovation; Cancer Center Core Support Grant [P30 CA016086]
FX The work was supported by NIH grant CA198999 and the Eshelman Institute
   for Innovation. We appreciate the helpful guidance from Dr. Yuhua Wang
   on experimental designs for cloning experiments. The UNC Flow Cytometry
   Core Facility is supported in part by P30 CA016086 Cancer Center Core
   Support Grant to the UNC Lineberger Comprehensive Cancer Center.
CR Akbani R, 2015, CELL, V161, P1681, DOI 10.1016/j.cell.2015.05.044
   Andreatta M, 2016, BIOINFORMATICS, V32, P511, DOI 10.1093/bioinformatics/btv639
   Antonarakis ESLY, 2015, J CLIN ONCOL, V33
   Castellano Esther, 2011, Genes Cancer, V2, P216, DOI 10.1177/1947601911408081
   Castle JC, 2014, BMC GENOMICS, V15, DOI 10.1186/1471-2164-15-190
   Chapuis AG, 2016, J CLIN ONCOL, V34, P3787, DOI 10.1200/JCO.2015.65.5142
   Clark CE, 2007, CANCER RES, V67, P9518, DOI 10.1158/0008-5472.CAN-07-0175
   Clark CE, 2009, CANCER LETT, V279, P1, DOI 10.1016/j.canlet.2008.09.037
   Corbiere V, 2011, CANCER RES, V71, P1253, DOI 10.1158/0008-5472.CAN-10-2693
   Das M, 2019, MOL THER, V27, P507, DOI 10.1016/j.ymthe.2018.11.012
   Disis ML, 2009, J CLIN ONCOL, V27, P4685, DOI 10.1200/JCO.2008.20.6789
   Evans RA, 2016, JCI INSIGHT, V1, DOI 10.1172/jci.insight.88328
   Gejman RS, 2018, ELIFE, V7, DOI 10.7554/eLife.41090
   GuhaThakurta D, 2015, CLIN CANCER RES, V21, P3619, DOI 10.1158/1078-0432.CCR-14-2334
   Gulley JL, 2017, JNCI-J NATL CANCER I, V109, DOI 10.1093/jnci/djw261
   Hardwick N, 2011, IMMUNOTHERAPY-UK, V3, P731, DOI [10.2217/IMT.11.62, 10.2217/imt.11.62]
   Heckman KL, 2007, NAT PROTOC, V2, P924, DOI 10.1038/nprot.2007.132
   Hodge JW, 2012, CANCER BIOTHER RADIO, V27, P12, DOI 10.1089/cbr.2012.1202
   Issa A, 2013, BREAST CANCER RES, V15, DOI 10.1186/bcr3379
   Jalah R, 2012, HUM VACC IMMUNOTHER, V8, P1620, DOI 10.4161/hv.21407
   Kreiter S, 2015, NATURE, V520, P692, DOI 10.1038/nature14426
   Kudo-Saito C, 2005, CLIN CANCER RES, V11, P2416, DOI 10.1158/1078-0432.CCR-04-1380
   Kumar V, 2016, TRENDS IMMUNOL, V37, P208, DOI 10.1016/j.it.2016.01.004
   Marampon F, 2019, INT J MOL SCI, V20, DOI 10.3390/ijms20102530
   Miao L, 2017, ACS NANO, V11, P8690, DOI 10.1021/acsnano.7b01786
   Nielsen M, 2003, PROTEIN SCI, V12, P1007, DOI 10.1110/ps.0239403
   O'Donnell JS, 2019, NAT REV CLIN ONCOL, V16, P151, DOI 10.1038/s41571-018-0142-8
   Ostrand-Rosenberg S, 2010, CANCER IMMUNOL IMMUN, V59, P1593, DOI 10.1007/s00262-010-0855-8
   Ott PA, 2018, NATURE, V555, P402, DOI 10.1038/nature25145
   Ott PA, 2017, NATURE, V547, P217, DOI 10.1038/nature22991
   Sahin U, 2017, NATURE, V547, P222, DOI 10.1038/nature23003
   Salem ML, 2004, J IMMUNOL, V172, P5159, DOI 10.4049/jimmunol.172.9.5159
   Saraiva M, 2010, NAT REV IMMUNOL, V10, P170, DOI 10.1038/nri2711
   Schmittel A, 2001, J IMMUNOL METHODS, V247, P17, DOI 10.1016/S0022-1759(00)00305-7
   Sheikh NA, 2013, CANCER IMMUNOL IMMUN, V62, P137, DOI 10.1007/s00262-012-1317-2
   Shen LM, 2018, ACS NANO, V12, P9830, DOI 10.1021/acsnano.8b00967
   Smith CC, 2019, CANCER IMMUNOL RES, V7, P1591, DOI 10.1158/2326-6066.CIR-19-0155
   Taylor C, 2007, CLIN CANCER RES, V13, P5133, DOI 10.1158/1078-0432.CCR-07-0507
   Thorsson V, 2018, IMMUNITY, V48, P812, DOI 10.1016/j.immuni.2018.03.023
   Tran E, 2016, NEW ENGL J MED, V375, P2255, DOI 10.1056/NEJMoa1609279
   Walter S, 2012, NAT MED, V18, P1254, DOI 10.1038/nm.2883
   Wang YH, 2013, MOL THER, V21, P1919, DOI 10.1038/mt.2013.135
   Zhang Y, 2013, CLIN EXP METASTAS, V30, P903, DOI 10.1007/s10585-013-9591-8
NR 43
TC 0
Z9 0
U1 3
U2 3
PU ELSEVIER SCIENCE INC
PI NEW YORK
PA STE 800, 230 PARK AVE, NEW YORK, NY 10169 USA
SN 1936-5233
J9 TRANSL ONCOL
JI Transl. Oncol.
PD DEC
PY 2020
VL 13
IS 12
AR 100856
DI 10.1016/j.tranon.2020.100856
PG 12
WC Oncology
SC Oncology
GA OA0VT
UT WOS:000577515200007
PM 32862105
OA DOAJ Gold, Green Published
DA 2020-11-03
ER

PT J
AU Zhuang, HK
   Zhou, ZX
   Ma, ZY
   Li, ZC
   Liu, CS
   Huang, SZ
   Zhang, CZ
   Hou, BH
AF Zhuang, Hongkai
   Zhou, Zixuan
   Ma, Zuyi
   Li, Zhenchong
   Liu, Chunsheng
   Huang, Shanzhou
   Zhang, Chuanzhao
   Hou, Baohua
TI Characterization of the prognostic and oncologic values of ITGB
   superfamily members in pancreatic cancer
SO JOURNAL OF CELLULAR AND MOLECULAR MEDICINE
LA English
DT Article; Early Access
DE CD8(+)T cells; immune infiltration; ITGB superfamily members; pancreatic
   cancer; prognosis
ID EPITHELIAL-MESENCHYMAL TRANSITION; BREAST-CANCER; METHYLATION MARKERS;
   CELLS; EXPRESSION; MICROENVIRONMENT; HYPOMETHYLATION; IMMUNOTHERAPY;
   MACROPHAGES; ACTIVATION
AB Integrin beta (ITGB) superfamily members have been reported to play important roles in multiple biological functions in various cancers. However, the prognostic and oncologic values of ITGB superfamily members have not been systematically investigated in pancreatic cancer (PC). In this study, the mRNA expression and biological functions of ITGB superfamily members in PC were evaluated by bioinformatic analysis. Our results demonstrated that ITGB1, ITGB4, ITGB5 and ITGB6 overexpressions were significantly associated with advanced AJCC stage and histologic grade, and worse prognosis in PC. A prognostic signature based on ITGB1, ITGB4, ITGB5 and ITGB6 showed a reliable predictive performance. Furthermore, one CpGs (cg20545410) in promoter region of ITGB1, four (cg18709893, cg15700850, cg20667796 and cg18326022) of ITGB4, two (cg10977398 and cg03518058) of ITGB5 and one (cg23008083) of ITGB6 were negatively associated with their corresponding mRNA expression, and positively associated with prognosis in PC. We also identified TFAP2A as the potential transcription factor for ITGB4, SP1 for ITGB1 and ITGB6, and FHL2 for ITGB5 and ITGB6. ITGB1, ITGB4, ITGB5 and ITGB6 overexpressions were all significantly involved in focal adhesion signalling pathway. ITGB1 and ITGB5 overexpressions also associated with up-regulation of TGF-beta and WNT signalling pathway, whereas ITGB4 and ITGB6 overexpressions associated with up-regulation of Notch signalling pathway. Besides, ITGB1, ITGB5 and ITGB6 overexpressions significantly correlated with immunosuppression in PC. In summary, our study investigated the multilevel prognostic and biological values of ITGB superfamily members in PC.
C1 [Zhuang, Hongkai; Zhou, Zixuan; Ma, Zuyi; Li, Zhenchong; Liu, Chunsheng; Huang, Shanzhou; Zhang, Chuanzhao; Hou, Baohua] Guangdong Acad Med Sci, Guangdong Prov Peoples Hosp, Dept Gen Surg, 106 Zhongshan Er Rd, Guangzhou 510080, Peoples R China.
   [Zhuang, Hongkai; Ma, Zuyi; Liu, Chunsheng] Shantou Univ Med Coll, Shantou, Peoples R China.
   [Hou, Baohua] Southern Med Univ, Sch Clin Med 2, Guangzhou, Peoples R China.
RP Zhang, CZ; Hou, BH (corresponding author), Guangdong Acad Med Sci, Guangdong Prov Peoples Hosp, Dept Gen Surg, 106 Zhongshan Er Rd, Guangzhou 510080, Peoples R China.
EM 641703837@qq.com; 15917919681@163.com
OI Hou, Baohua/0000-0003-2786-3925
FU National Natural Science Foundation of ChinaNational Natural Science
   Foundation of China (NSFC) [81672475, 81702783]; Guangzhou Science and
   Technology Program key projects [201707010323]
FX National Natural Science Foundation of China, Grant/Award Number:
   81672475 and 81702783; Guangzhou Science and Technology Program key
   projects, Grant/Award Number: 201707010323
CR Aguirre AJ, 2017, CANCER CELL, V32, P185, DOI 10.1016/j.ccell.2017.07.007
   Anguita Eduardo, 2017, Front Oncol, V7, P54, DOI 10.3389/fonc.2017.00054
   Bailey P, 2016, NATURE, V531, P47, DOI 10.1038/nature16965
   Balachandran VP, 2019, GASTROENTEROLOGY, V156, P2056, DOI 10.1053/j.gastro.2018.12.038
   Bartel DP, 2004, CELL, V116, P281, DOI 10.1016/S0092-8674(04)00045-5
   Bianconi D, 2016, INT J MOL SCI, V17, DOI 10.3390/ijms17122037
   Bindea G, 2013, IMMUNITY, V39, P782, DOI 10.1016/j.immuni.2013.10.003
   Bottger TC, 1999, ONCOLOGY-BASEL, V56, P308, DOI 10.1159/000011984
   Camp RL, 2004, CLIN CANCER RES, V10, P7252, DOI 10.1158/1078-0432.CCR-04-0713
   Cervello M, 2020, AGING-US, V12, P3053, DOI 10.18632/aging.102777
   Chen H, 2019, CANCER LETT, V446, P103, DOI 10.1016/j.canlet.2019.01.013
   Chen Q, 2014, PLOS ONE, V9, DOI 10.1371/journal.pone.0088386
   Chung J, 2008, MICROSC RES TECHNIQ, V71, P380, DOI 10.1002/jemt.20566
   Cullis J, 2018, CSH PERSPECT MED, V8, DOI 10.1101/cshperspect.a031849
   Ehrlich M, 2013, ADV EXP MED BIOL, V754, P31, DOI 10.1007/978-1-4419-9967-2_2
   Fu YJ, 2019, J EXP CLIN CANC RES, V38, DOI 10.1186/s13046-019-1396-4
   Ginsberg MH, 2014, BMB REP, V47, P655, DOI 10.5483/BMBRep.2014.47.12.241
   Gungor C, 2011, CANCER RES, V71, P5009, DOI 10.1158/0008-5472.CAN-11-0036
   Hanzelmann S, 2013, BMC BIOINFORMATICS, V14, DOI 10.1186/1471-2105-14-7
   Hao XK, 2017, P NATL ACAD SCI USA, V114, P7414, DOI 10.1073/pnas.1703577114
   Hugo W, 2017, CELL, V168, P542, DOI 10.1016/j.cell.2017.01.010
   HYNES RO, 1992, CELL, V69, P11, DOI 10.1016/0092-8674(92)90115-S
   Jiang YY, 2019, CANCER LETT, V468, P72, DOI 10.1016/j.canlet.2019.10.013
   Kamisawa T, 2016, LANCET, V388, P73, DOI 10.1016/S0140-6736(16)00141-0
   Kurenova E, 2013, ONCOTARGET, V4, P1632, DOI 10.18632/oncotarget.1365
   Li JQ, 2020, CANCER CELL INT, V20, DOI 10.1186/s12935-020-01307-7
   Li M, 2017, SCI REP-UK, V7, P1, DOI 10.1038/srep43065
   Li M, 2019, J CANCER, V10, P5223, DOI 10.7150/jca.29269
   Liu CY, 2013, LAB INVEST, V93, P844, DOI 10.1038/labinvest.2013.69
   Liu ZP, 2015, DATABASE-OXFORD, DOI 10.1093/database/bav095
   Lu QL, 2018, ARTERIOSCL THROM VAS, V38, P373, DOI 10.1161/ATVBAHA.117.309834
   Makena MR, 2019, INT J MOL SCI, V20, DOI 10.3390/ijms20174242
   Masugi Y, 2015, LAB INVEST, V95, P308, DOI 10.1038/labinvest.2014.166
   Meng XL, 2020, BOSNIAN J BASIC MED, V20, P106, DOI 10.17305/bjbms.2019.4255
   Mishra NK, 2019, FRONT GENET, V10, DOI 10.3389/fgene.2019.00624
   Morse MA, 2009, EXPERT OPIN BIOL TH, V9, P331, DOI 10.1517/14712590802715756 
   Ning Z, 2014, ONCOL REP, V32, P1451, DOI 10.3892/or.2014.3354
   Nones K, 2014, INT J CANCER, V135, P1110, DOI 10.1002/ijc.28765
   Ren R, 2019, PANCREAS, V48, P1003, DOI 10.1097/MPA.0000000000001386
   Ridolfi L, 2020, J GERIATR ONCOL, V11, P515, DOI 10.1016/j.jgo.2019.12.012
   Schouwenburg MG, 2019, CANCERS, V11, DOI 10.3390/cancers11121940
   Sharma P, 2015, CELL, V161, P205, DOI 10.1016/j.cell.2015.03.030
   Sheng XW, 2012, PLOS ONE, V7, DOI 10.1371/journal.pone.0045963
   Sierra RA, 2014, CANCER IMMUNOL RES, V2, P800, DOI 10.1158/2326-6066.CIR-14-0021
   Slack-Davis JK, 2004, J CELL BIOCHEM, V91, P41, DOI 10.1002/jcb.10665
   Son KS, 2010, BREAST, V19, P484, DOI 10.1016/j.breast.2010.05.011
   Soundararajan R, 2019, CANCERS, V11, DOI 10.3390/cancers11050714
   Su SC, 2014, CANCER CELL, V25, P605, DOI 10.1016/j.ccr.2014.03.021
   Sun QW, 2018, ONCOTARGETS THER, V11, P1787, DOI 10.2147/OTT.S155279
   Tai YL, 2016, FEBS LETT, V590, P1826, DOI 10.1002/1873-3468.12215
   Topalian SL, 2015, CANCER CELL, V27, P450, DOI 10.1016/j.ccell.2015.03.001
   Wang SJ, 2016, AM J CANCER RES, V6, P1108
   Xue WN, 2018, BIOMED PHARMACOTHER, V108, P288, DOI 10.1016/j.biopha.2018.09.043
   Yang JJ, 2016, INT J BIOCHEM CELL B, V71, P62, DOI 10.1016/j.biocel.2015.12.004
   Yang ZY, 2014, ANTI-CANCER AGENT ME, V14, P955, DOI 10.2174/1871520614666140613123108
   Ye LY, 2016, CANCER RES, V76, P818, DOI 10.1158/0008-5472.CAN-15-0977
   Zhang L, 2015, MOL MED REP, V12, P7869, DOI 10.3892/mmr.2015.4443
NR 57
TC 0
Z9 0
U1 0
U2 0
PU WILEY
PI HOBOKEN
PA 111 RIVER ST, HOBOKEN 07030-5774, NJ USA
SN 1582-1838
EI 1582-4934
J9 J CELL MOL MED
JI J. Cell. Mol. Med.
DI 10.1111/jcmm.15990
EA OCT 2020
PG 13
WC Cell Biology; Medicine, Research & Experimental
SC Cell Biology; Research & Experimental Medicine
GA OC2PC
UT WOS:000579001200001
PM 33073486
OA DOAJ Gold
DA 2020-11-03
ER

PT J
AU Wesch, D
   Kabelitz, D
   Oberg, HH
AF Wesch, Daniela
   Kabelitz, Dieter
   Oberg, Hans-Heinrich
TI Tumor resistance mechanisms and their consequences on gamma delta T cell
   activation
SO IMMUNOLOGICAL REVIEWS
LA English
DT Review; Early Access
ID PANCREATIC DUCTAL ADENOCARCINOMA; MESENCHYMAL STEM-CELLS; INDOLEAMINE
   2,3-DIOXYGENASE; CYCLOOXYGENASE-2 EXPRESSION; PROSTAGLANDIN E-2;
   CANCER-PATIENTS; LIGAND TRAIL; ADOPTIVE IMMUNOTHERAPY; EFFECTOR
   FUNCTIONS; PERIPHERAL-BLOOD
AB Human gamma delta T lymphocytes are predominated by two major subsets, defined by the variable domain of the delta chain. Both, V delta 1 and V delta 2 T cells infiltrate in tumors and have been implicated in cancer immunosurveillance. Since the localization and distribution of tumor-infiltrating gamma delta T cell subsets and their impact on survival of cancer patients are not completely defined, this review summarizes the current knowledge about this issue. Different intrinsic tumor resistance mechanisms and immunosuppressive molecules of immune cells in the tumor microenvironment have been reported to negatively influence functional properties of gamma delta T cell subsets. Here, we focus on selected tumor resistance mechanisms including overexpression of cyclooxygenase (COX)-2 and indolamine-2,3-dioxygenase (IDO)-1/2, regulation by tumor necrosis factor-related apoptosis-inducing ligand (TRAIL)/TRAIL-R4 pathway and the release of galectins. These inhibitory mechanisms play important roles in the cross-talk of gamma delta T cell subsets and tumor cells, thereby influencing cytotoxicity or proliferation of gamma delta T cells and limiting a successful gamma delta T cell-based immunotherapy. Possible future directions of a combined therapy of adoptively transferred gamma delta T cells together with gamma delta-targeting bispecific T cell engagers and COX-2 or IDO-1/2 inhibitors or targeting sialoglycan-Siglec pathways will be discussed and considered as attractive therapeutic options to overcome the immunosuppressive tumor microenvironment.
C1 [Wesch, Daniela; Kabelitz, Dieter; Oberg, Hans-Heinrich] Christian Albrechts Univ Kiel, Univ Hosp Schleswig Holstein, Inst Immunol, Michaelisstr 5,Bldg U30, D-24105 Kiel, Germany.
RP Wesch, D; Oberg, HH (corresponding author), Christian Albrechts Univ Kiel, Univ Hosp Schleswig Holstein, Inst Immunol, Michaelisstr 5,Bldg U30, D-24105 Kiel, Germany.
EM Daniela.Wesch@uksh.de; Hans-Heinrich.Oberg@uksh.de
RI Wesch, Daniela/C-1940-2019
OI Wesch, Daniela/0000-0001-6509-208X
FU DFGGerman Research Foundation (DFG) [FOR2799]; Deutsche
   Forschungsgemeinschaft DFGGerman Research Foundation (DFG) [FOR2799 (WE
   3559/6-1)]; Medical Faculty of the UKSH, Kiel
FX In memoriam, we cordially thank Wendy Havran for her excellent
   scientific work in the gamma delta T cell field and for several fruitful
   discussions during different gamma delta T cell conference meetings. We
   gratefully thank Matthias Peipp and Christian Kellner for excellent
   cooperation, discussions about strategies to enhance gamma delta T cell
   effector function, and the design of gamma delta-targeting bispecific T
   cell engagers. Many thanks also to our team and the great collaboration
   with Susanne Sebens, Ania Trauzold, Dirk Bauerschlag, and the
   DFG-sponsored FOR2799 group. This work was supported by the Deutsche
   Forschungsgemeinschaft DFG FOR2799 (WE 3559/6-1) and the Medical Faculty
   of the UKSH, Kiel.
CR Adams EJ, 2015, CELL IMMUNOL, V296, P31, DOI 10.1016/j.cellimm.2015.04.008
   Ahmadi M, 2008, CANCER RES, V68, P7520, DOI 10.1158/0008-5472.CAN-08-1060
   Albini A, 2018, FRONT IMMUNOL, V9, DOI 10.3389/fimmu.2018.00527
   Astorgues-Xerri L, 2014, CANCER TREAT REV, V40, P307, DOI 10.1016/j.ctrv.2013.07.007
   Azijli K, 2013, CELL DEATH DIFFER, V20, P858, DOI 10.1038/cdd.2013.28
   Bao Y, 2017, ONCOL LETT, V14, P1133, DOI 10.3892/ol.2017.6191
   Baratelli F, 2005, J IMMUNOL, V175, P1483, DOI 10.4049/jimmunol.175.3.1483
   Barenwaldt A, 2019, EXPERT OPIN THER TAR, V23, P839, DOI 10.1080/14728222.2019.1667977
   Bargou R, 2008, SCIENCE, V321, P974, DOI 10.1126/science.1158545
   Barros RD, 2016, CELL, V167, P203, DOI 10.1016/j.cell.2016.08.030
   Bertsch U, 2014, CELL DEATH DIS, V5, DOI 10.1038/cddis.2014.351
   Beucke N, 2020, J LEUKOCYTE BIOL, V107, P1097, DOI 10.1002/JLB.5MA1219-296R
   Blazquez JL, 2018, FRONT IMMUNOL, V9, DOI 10.3389/fimmu.2018.01601
   Bonneville M, 2010, NAT REV IMMUNOL, V10, P467, DOI 10.1038/nri2781
   Brandes M, 2009, P NATL ACAD SCI USA, V106, P2307, DOI 10.1073/pnas.0810059106
   Brochez L, 2017, EUR J CANCER, V76, P167, DOI 10.1016/j.ejca.2017.01.011
   Cagnoni AJ, 2016, FRONT ONCOL, V6, DOI 10.3389/fonc.2016.00109
   Cai XY, 2014, ASIAN PAC J CANCER P, V15, P775, DOI 10.7314/APJCP.2014.15.2.775
   Capietto AH, 2011, CELL MOL LIFE SCI, V68, P2433, DOI 10.1007/s00018-011-0705-7
   Cedeno-Laurent F, 2012, J IMMUNOL, V188, P3127, DOI 10.4049/jimmunol.1103433
   Chabab G, 2020, CELLS, V9, pE1537
   Chabab G, 2020, J LEUKOCYTE BIOL, V107, P1057, DOI 10.1002/JLB.3MA0420-278RR
   Chen JY, 2014, BREAST CANCER RES, V16, DOI 10.1186/s13058-014-0410-1
   Chen JJ, 2012, ONCOTARGET, V3, P833
   Chen X, 2019, J TRANSL MED, V17, DOI 10.1186/s12967-019-1897-0
   Ching M, 2020, FRONT PHARMACOL, V11, DOI 10.3389/fphar.2020.00819
   Chitadze G, 2017, TRENDS IMMUNOL, V38, P668, DOI 10.1016/j.it.2017.06.004
   Chitadze G, 2013, INT J CANCER, V133, P1557, DOI 10.1002/ijc.28174
   Chou AH, 2001, J IMMUNOL, V167, P1347, DOI 10.4049/jimmunol.167.3.1347
   Chou FC, 2018, INT J MOL SCI, V19, DOI 10.3390/ijms19020430
   Cordova A, 2012, PLOS ONE, V7, DOI 10.1371/journal.pone.0049878
   Coscia M, 2012, BLOOD, V120, P3271, DOI 10.1182/blood-2012-03-417519
   D Basu G, 2006, J IMMUNOL, V177, P2391, DOI 10.4049/jimmunol.177.4.2391
   D'Souza MP, 2019, PLOS PATHOG, V15, DOI 10.1371/journal.ppat.1007567
   Dai YM, 2012, J BIOL CHEM, V287, P16812, DOI 10.1074/jbc.M111.327650
   Daley D, 2017, NAT MED, V23, P556, DOI 10.1038/nm.4314
   Daley D, 2016, CELL, V166, P1485, DOI 10.1016/j.cell.2016.07.046
   Dalotto-Moreno T, 2013, CANCER RES, V73, P1107, DOI 10.1158/0008-5472.CAN-12-2418
   Darvin P, 2018, EXP MOL MED, V50, DOI 10.1038/s12276-018-0191-1
   de Bruin RCG, 2018, ONCOIMMUNOLOGY, V7, DOI 10.1080/2162402X.2017.1375641
   de Bruin RCG, 2016, CLIN IMMUNOL, V169, P128, DOI 10.1016/j.clim.2016.06.012
   de Oliveira JT, 2015, PLOS ONE, V10, DOI 10.1371/journal.pone.0134458
   de Vries NL, 2020, GUT, V69, P691, DOI 10.1136/gutjnl-2019-318672
   Degli-Esposti MA, 1997, IMMUNITY, V7, P813, DOI 10.1016/S1074-7613(00)80399-4
   DegliEsposti MA, 1997, J EXP MED, V186, P1165, DOI 10.1084/jem.186.7.1165
   Demotte N, 2008, IMMUNITY, V28, P414, DOI 10.1016/j.immuni.2008.01.011
   Deseke M, 2020, CELL MOL IMMUNOL, V17, P914, DOI 10.1038/s41423-020-0503-y
   Dieli F, 2007, CANCER RES, V67, P7450, DOI 10.1158/0008-5472.CAN-07-0199
   Ding Xian-Zhong, 2003, Mol Cancer, V2, P10, DOI 10.1186/1476-4598-2-10
   Dokouhaki P, 2013, EUR J IMMUNOL, V43, P3175, DOI 10.1002/eji.201243150
   Dokouhaki P, 2010, CANCER LETT, V297, P126, DOI 10.1016/j.canlet.2010.05.005
   Donia M, 2012, ONCOIMMUNOLOGY, V1, P1297, DOI 10.4161/onci.21659
   Dopfer EP, 2014, CELL REP, V7, P1704, DOI 10.1016/j.celrep.2014.04.049
   Duell J, 2017, LEUKEMIA, V31, P2181, DOI 10.1038/leu.2017.41
   Dumic J, 2006, BBA-GEN SUBJECTS, V1760, P616, DOI 10.1016/j.bbagen.2005.12.020
   Eberl M, 2009, PLOS PATHOG, V5, DOI 10.1371/journal.ppat.1000308
   Espinosa E, 2001, J BIOL CHEM, V276, P18337, DOI 10.1074/jbc.M100495200
   Fallarino F, 2011, CURR MED CHEM, V18, P2215, DOI 0929-8673/11 $58.00+.00
   Fechter K, 2017, PLOS ONE, V12, DOI 10.1371/journal.pone.0169362
   Fichtner AS, 2020, CELLS-BASEL, V9, DOI 10.3390/cells9040800
   Fujihara S, 2013, RECENT PATENTS ENDOC, V7, P130, DOI 10.2174/1872214811307020006
   Gajewski TF, 2013, NAT IMMUNOL, V14, P1014, DOI 10.1038/ni.2703
   GARBER K, 2020, NAT BIOTECHNOL, V38, P389, DOI DOI 10.1038/S41587-020-0487-2
   Garber K, 2020, NAT BIOTECHNOL, V38, P649, DOI 10.1038/s41587-020-0526-z
   Gentles AJ, 2015, NAT MED, V21, P938, DOI 10.1038/nm.3909
   Gober HJ, 2003, J EXP MED, V197, P163, DOI 10.1084/jem.20021500
   Godder KT, 2007, BONE MARROW TRANSPL, V39, P751, DOI 10.1038/sj.bmt.1705650
   Godfrey DI, 2018, IMMUNITY, V48, P453, DOI 10.1016/j.immuni.2018.03.009
   Godin-Ethier J, 2011, CLIN CANCER RES, V17, P6985, DOI 10.1158/1078-0432.CCR-11-1331
   Gonnermann D, 2014, ONCOIM, V4
   Gonnermann D, 2020, FRONT IMMUNOL, V11, DOI 10.3389/fimmu.2020.01328
   Groh V, 1999, P NATL ACAD SCI USA, V96, P6879, DOI 10.1073/pnas.96.12.6879
   Gundlach JP, 2018, BMC CANCER, V18, P1, DOI [10.1186/s12885-017-3892-2, DOI 10.1186/S12885-017-3892-2]
   Gupta B, 2020, SEMIN CANC BIOL
   Handgretinger R, 2018, BLOOD, V131, P1063, DOI 10.1182/blood-2017-08-752162
   Harly C, 2012, BLOOD, V120, P2269, DOI 10.1182/blood-2012-05-430470
   Harris SG, 2002, TRENDS IMMUNOL, V23, P144, DOI 10.1016/S1471-4906(01)02154-8
   Hart GW, 2010, CELL, V143, P672, DOI 10.1016/j.cell.2010.11.008
   Helm O, 2014, PLOS ONE, V9, DOI 10.1371/journal.pone.0094357
   Heusschen R, 2013, BBA-REV CANCER, V1836, P177, DOI 10.1016/j.bbcan.2013.04.006
   Himoudi N, 2012, J IMMUNOL, V188, P1708, DOI 10.4049/jimmunol.1102654
   Hinshaw DC, 2019, CANCER RES, V79, P4557, DOI 10.1158/0008-5472.CAN-18-3962
   Hinz T, 1997, INT IMMUNOL, V9, P1065, DOI 10.1093/intimm/9.8.1065
   Hoeres T, 2018, FRONT IMMUNOL, V9, DOI 10.3389/fimmu.2018.00800
   Holtmeier W, 1997, CLIN EXP IMMUNOL, V107, P148, DOI 10.1046/j.1365-2249.1997.d01-887.x
   Joalland N, 2020, FRONT IMMUNOL, V11, DOI 10.3389/fimmu.2020.00992
   Jonescheit H, 2020, CELLS, V9, pE1140
   Kabashima-Niibe A, 2013, CANCER SCI, V104, P157, DOI 10.1111/cas.12059
   Kabelitz D, 2004, J IMMUNOL, V173, P6767, DOI 10.4049/jimmunol.173.11.6767
   Kabelitz D, 2020, CELL MOL IMMUNOL, V17, P925, DOI 10.1038/s41423-020-0504-x
   Kellner C, 2012, LEUKEMIA, V26, P830, DOI 10.1038/leu.2011.288
   Kellner C, 2017, TRANSFUS MED HEMOTH, V44, P327, DOI 10.1159/000479980
   Khan I, 2002, SCAND J GASTROENTERO, V37, P1428, DOI 10.1080/003655202762671314
   Kobayashi H, 2010, ANTICANCER RES, V30, P575
   Kondo M, 2008, CYTOTHERAPY, V10, P842, DOI 10.1080/14653240802419328
   Kontermann RE, 2015, DRUG DISCOV TODAY, V20, P838, DOI 10.1016/j.drudis.2015.02.008
   Korbecki J, 2014, ACTA BIOCHIM POL, V61, P639
   Koshiba T, 1999, INT J PANCREATOL, V26, P69, DOI 10.1007/BF02781733
   Kovacs-Solyom F, 2010, IMMUNOL LETT, V127, P108, DOI 10.1016/j.imlet.2009.10.003
   Kriegl L, 2010, CLIN CANCER RES, V16, P5529, DOI 10.1158/1078-0432.CCR-09-3403
   Kunkele KP, 2020, CELLS-BASEL, V9, DOI 10.3390/cells9040829
   Kunej T, 2019, OMICS, V23, P615, DOI 10.1089/omi.2019.0149
   Kuol N, 2017, MATURITAS, V105, P8, DOI 10.1016/j.maturitas.2017.04.014
   Laaf D, 2019, TRENDS BIOTECHNOL, V37, P402, DOI 10.1016/j.tibtech.2018.10.001
   Labrijn AF, 2019, NAT REV DRUG DISCOV, V18, P585, DOI 10.1038/s41573-019-0028-1
   Lafont V, 2014, FRONT IMMUNOL, V5, DOI 10.3389/fimmu.2014.00622
   Lalaoui N, 2011, PLOS ONE, V6, DOI 10.1371/journal.pone.0019679
   Lee M, 2019, FRONT IMMUNOL, V10, DOI 10.3389/fimmu.2019.00555
   Lee SY, 2009, J IMMUNOTHER, V32, P22, DOI 10.1097/CJI.0b013e31818ac2f7
   Lemke J, 2014, CELL DEATH DIFFER, V21, P1350, DOI 10.1038/cdd.2014.81
   Li H, 2012, HEPATOLOGY, V56, P1342, DOI 10.1002/hep.25777
   Li H, 2010, CLIN INVEST MED, V33, pE280
   Li ZX, 2016, ONCOTARGET, V7, P84388, DOI 10.18632/oncotarget.12756
   Litzenburger UM, 2014, ONCOTARGET, V5, P1038, DOI 10.18632/oncotarget.1637
   Liu YX, 2020, CELLS-BASEL, V9, DOI 10.3390/cells9051206
   Liuzzi AR, 2015, CURR OPIN IMMUNOL, V36, P31, DOI 10.1016/j.coi.2015.06.002
   Lo Presti E, 2020, IMMUNOL REV, DOI 10.1111/imr.12904
   Lo Presti E, 2018, FRONT IMMUNOL, V9, DOI 10.3389/fimmu.2018.01395
   Lo Presti E, 2018, J LEUKOCYTE BIOL, V103, P485, DOI 10.1002/JLB.5MR0717-275RR
   Lo Presti E, 2017, FRONT IMMUNOL, V8, DOI 10.3389/fimmu.2017.01401
   Lo Presti E, 2017, CANCER IMMUNOL RES, V5, P397, DOI 10.1158/2326-6066.CIR-16-0348
   Lo Presti E, 2014, FRONT IMMUNOL, V5, DOI 10.3389/fimmu.2014.00607
   Loibl S, 2017, LANCET, V389, P2415, DOI 10.1016/S0140-6736(16)32417-5
   Lutterbuese R, 2010, P NATL ACAD SCI USA, V107, P12605, DOI 10.1073/pnas.1000976107
   Ma CL, 2012, J IMMUNOL, V189, P5029, DOI 10.4049/jimmunol.1201892
   Macher-Goeppinger S, 2009, CLIN CANCER RES, V15, P650, DOI 10.1158/1078-0432.CCR-08-0284
   Mangan BA, 2013, J IMMUNOL, V191, P30, DOI 10.4049/jimmunol.1300121
   Marlin R, 2017, P NATL ACAD SCI USA, V114, P3163, DOI 10.1073/pnas.1621052114
   Martinet L, 2010, BIOCHEM PHARMACOL, V80, P838, DOI 10.1016/j.bcp.2010.05.002
   Martinet L, 2009, EUR J IMMUNOL, V39, P752, DOI 10.1002/eji.200838812
   Matsuura H, 1999, J BIOL CHEM, V274, P29138, DOI 10.1074/jbc.274.41.29138
   Melandri D, 2018, NAT IMMUNOL, V19, P1352, DOI 10.1038/s41590-018-0253-5
   Merati K, 2001, AM J CLIN ONCOL-CANC, V24, P447, DOI 10.1097/00000421-200110000-00007
   Meraviglia S, 2017, ONCOIMMUNOLOGY, V6, DOI 10.1080/2162402X.2017.1347742
   Merino D, 2006, MOL CELL BIOL, V26, P7046, DOI 10.1128/MCB.00520-06
   Metz R, 2007, CANCER RES, V67, P7082, DOI 10.1158/0008-5472.CAN-07-1872
   Mezrich JD, 2010, J IMMUNOL, V185, P3190, DOI 10.4049/jimmunol.0903670
   Molina MA, 1999, CANCER RES, V59, P4356
   Morita CT, 2007, IMMUNOL REV, V215, P59, DOI 10.1111/j.1600-065X.2006.00479.x
   Moser B, 2006, TRENDS IMMUNOL, V27, P112, DOI 10.1016/j.it.2006.01.002
   Muller AJ, 2005, NAT MED, V11, P312, DOI 10.1038/nm1196
   Munn DH, 2005, IMMUNITY, V22, P633, DOI 10.1016/j.immuni.2005.03.013
   Munn DH, 1999, J EXP MED, V189, P1363, DOI 10.1084/jem.189.9.1363
   Nakahara S, 2005, APOPTOSIS, V10, P267, DOI 10.1007/s10495-005-0801-y
   Neumann S, 2014, J BIOL CHEM, V289, P16576, DOI 10.1074/jbc.M114.559468
   Newlaczyl AU, 2011, CANCER LETT, V313, P123, DOI 10.1016/j.canlet.2011.09.003
   Nielsen MM, 2017, NAT REV IMMUNOL, V17, P733, DOI 10.1038/nri.2017.101
   Oberg HH, 2018, FRONT IMMUNOL, V9, DOI 10.3389/fimmu.2018.00814
   Oberg HH, 2020, METHOD ENZYMOL, V631, P429, DOI 10.1016/bs.mie.2019.07.020
   Oberg HH, 2020, J LEUKOCYTE BIOL, V107, P1081, DOI 10.1002/JLB.5MA1119-265R
   Oberg HH, 2019, FRONT IMMUNOL, V10, DOI 10.3389/fimmu.2019.01690
   Oberg HH, 2016, PANCREATOLOGY, V16, P1069, DOI 10.1016/j.pan.2016.07.008
   Oberg HH, 2015, CELL IMMUNOL, V296, P41, DOI 10.1016/j.cellimm.2015.04.009
   Oberg HH, 2014, CANCER RES, V74, P1349, DOI 10.1158/0008-5472.CAN-13-0675
   Ohno S, 2005, ANTICANCER RES, V25, P3679
   Pan GH, 1997, SCIENCE, V277, P815, DOI 10.1126/science.277.5327.815
   Pan S, 2016, WORLD J GASTROENTERO, V22, P9288, DOI 10.3748/wjg.v22.i42.9288
   Pang DJ, 2012, IMMUNOLOGY, V136, P283, DOI 10.1111/j.1365-2567.2012.03582.x
   Peipp M, 2017, SCAND J IMMUNOL, V86, P196, DOI 10.1111/sji.12581
   PERILLO NL, 1995, NATURE, V378, P736, DOI 10.1038/378736a0
   Pino MS, 2005, CANCER BIOL THER, V4, P1263, DOI 10.4161/cbt.4.11.2138
   Pizzolato G, 2019, P NATL ACAD SCI USA, V116, P11906, DOI 10.1073/pnas.1818488116
   Platten M, 2015, FRONT IMMUNOL, V5, DOI 10.3389/fimmu.2014.00673
   Poggi A, 2004, CANCER RES, V64, P9172, DOI 10.1158/0008-5472.CAN-04-2417
   Poggi A, 2018, FRONT IMMUNOL, V9, DOI 10.3389/fimmu.2018.01342
   Poggi A, 2018, FRONT IMMUNOL, V9, DOI 10.3389/fimmu.2018.00262
   Prendergast GC, 2018, INT REV CEL MOL BIO, V336, P175, DOI 10.1016/bs.ircmb.2017.07.004
   Prendergast GC, 2017, CANCER RES, V77, P6795, DOI 10.1158/0008-5472.CAN-17-2285
   Prigione I, 2009, STEM CELLS, V27, P693, DOI 10.1634/stemcells.2008-0687
   Quintana FJ, 2008, NATURE, V453, P65, DOI 10.1038/nature06880
   Rabinovich GA, 2002, TRENDS IMMUNOL, V23, P313, DOI 10.1016/S1471-4906(02)02232-9
   Radestad E, 2019, ONCOIMMUNOLOGY, V8, DOI 10.1080/2162402X.2018.1535730
   Rahn Sascha, 2019, Oncotarget, V10, P1572, DOI 10.18632/oncotarget.26705
   Rioux N, 2000, CARCINOGENESIS, V21, P1745, DOI 10.1093/carcin/21.9.1745
   Ristimaki A, 2002, CANCER RES, V62, P632
   Roelofs AJ, 2009, BRIT J HAEMATOL, V144, P245, DOI 10.1111/j.1365-2141.2008.07435.x
   Roy S, 2016, J IMMUNOL, V196, P1933, DOI 10.4049/jimmunol.1502202
   Sanford M, 2015, DRUGS, V75, P321, DOI 10.1007/s40265-015-0356-3
   Sarhan D, 2014, INT J MOL SCI, V15, P18557, DOI 10.3390/ijms151018557
   Sarhan D, 2013, EUR J IMMUNOL, V43, P249, DOI 10.1002/eji.201242735
   Schmidt T, 2018, J CANCER RES CLIN, V144, P579, DOI 10.1007/s00432-017-2573-5
   Schmiedel D, 2018, FRONT IMMUNOL, V9, DOI 10.3389/fimmu.2018.02040
   Scotet E, 2005, IMMUNITY, V22, P71, DOI 10.1016/j.immuni.2004.11.012
   Secchiero P, 2004, BLOOD, V103, P517, DOI 10.1182/blood-2003-06-2137
   Seifert AM, 2020, ONCOGENE, V39, P3102, DOI 10.1038/s41388-020-1186-7
   Seki M, 2008, CLIN IMMUNOL, V127, P78, DOI 10.1016/j.clim.2008.01.006
   Siegers GM, 2018, FRONT IMMUNOL, V9, DOI 10.3389/fimmu.2018.00521
   Song L, 2014, CLIN CHIM ACTA, V431, P185, DOI 10.1016/j.cca.2014.01.019
   Soslow RA, 2000, CANCER, V89, P2637, DOI 10.1002/1097-0142(20001215)89:12<2637::AID-CNCR17>3.0.CO;2-B
   Tawfik D, 2019, FRONT IMMUNOL, V10, DOI 10.3389/fimmu.2019.02044
   Thomas ML, 2001, CANCER IMMUNOL IMMUN, V50, P218, DOI 10.1007/s002620100190
   Todaro M, 2013, PLOS ONE, V8, DOI 10.1371/journal.pone.0065145
   Todaro M, 2009, J IMMUNOL, V182, P7287, DOI 10.4049/jimmunol.0804288
   Toscano MA, 2007, NAT IMMUNOL, V8, P825, DOI 10.1038/ni1482
   Tosolini M, 2017, ONCOIMMUNOLOGY, V6, DOI 10.1080/2162402X.2017.1284723
   Tripodo C, 2009, NAT REV CLIN ONCOL, V6, P707, DOI 10.1038/nrclinonc.2009.169
   Tsuboi S, 2011, EMBO J, V30, P3173, DOI 10.1038/emboj.2011.215
   Uldrich AP, 2013, NAT IMMUNOL, V14, P1137, DOI 10.1038/ni.2713
   Vacchelli E, 2014, ONCOIMMUNOLOGY, V3, DOI 10.4161/21624011.2014.957994
   Vang T, 2003, J BIOL CHEM, V278, P17597, DOI 10.1074/jbc.C300077200
   Vantourout P, 2013, NAT REV IMMUNOL, V13, P88, DOI 10.1038/nri3384
   VARESIO L, 1990, J IMMUNOL, V145, P4265
   Vasta GR, 2017, PATHOG DIS, V75, DOI 10.1093/femspd/ftx046
   Vella M, 2019, INVESTIG CLIN UROL, V60, P91, DOI 10.4111/icu.2019.60.2.91
   Vermijlen D, 2018, SEMIN CELL DEV BIOL, V84, P75, DOI 10.1016/j.semcdb.2017.10.009
   Vespa GNR, 1999, J IMMUNOL, V162, P799
   von Karstedt S, 2017, NAT REV CANCER, V17, P352, DOI 10.1038/nrc.2017.28
   Walczak H, 1997, EMBO J, V16, P5386, DOI 10.1093/emboj/16.17.5386
   Wang MT, 2007, CANCER METAST REV, V26, P525, DOI 10.1007/s10555-007-9096-5
   Wilhelm M, 2014, J TRANSL MED, V12, DOI 10.1186/1479-5876-12-45
   Willcox CR, 2019, IMMUNITY, V51, P813, DOI 10.1016/j.immuni.2019.09.006
   Willcox CR, 2012, NAT IMMUNOL, V13, P872, DOI 10.1038/ni.2394
   Winters M, 2019, EUR J MED CHEM, V162, P455, DOI 10.1016/j.ejmech.2018.11.010
   Witkiewicz A, 2008, J AM COLL SURGEONS, V206, P849, DOI 10.1016/j.jamcollsurg.2007.12.014
   Wrobel P, 2007, SCAND J IMMUNOL, V66, P320, DOI 10.1111/j.1365-3083.2007.01963.x
   Wu P, 2014, IMMUNITY, V40, P785, DOI 10.1016/j.immuni.2014.03.013
   Wu Y, 2019, SCI TRANSL MED, V11, DOI 10.1126/scitranslmed.aax9364
   Yang C, 2020, CELL BIOSCI, V10, DOI 10.1186/s13578-020-00383-6
   Ye J, 2013, J IMMUNOL, V190, P2403, DOI 10.4049/jimmunol.1202369
   Zhang F, 2000, J IMMUNOL, V165, P1762, DOI 10.4049/jimmunol.165.4.1762
   Zhu C, 2005, NAT IMMUNOL, V6, P1245, DOI 10.1038/ni1271
   Zhu YH, 2020, MOL CARCINOGEN, V59, P265, DOI 10.1002/mc.23150
NR 222
TC 0
Z9 0
U1 0
U2 0
PU WILEY
PI HOBOKEN
PA 111 RIVER ST, HOBOKEN 07030-5774, NJ USA
SN 0105-2896
EI 1600-065X
J9 IMMUNOL REV
JI Immunol. Rev.
DI 10.1111/imr.12925
EA OCT 2020
PG 15
WC Immunology
SC Immunology
GA OB8ZX
UT WOS:000578754000001
PM 33048357
OA Other Gold
DA 2020-11-03
ER

PT J
AU Li, MZ
   Guo, HH
   Wang, Q
   Chen, K
   Marko, K
   Tian, XD
   Yang, YM
AF Li, Mingzhe
   Guo, Huahu
   Wang, Qi
   Chen, Kai
   Marko, Kornmann
   Tian, Xiaodong
   Yang, Yinmo
TI Pancreatic stellate cells derived exosomal miR-5703 promotes pancreatic
   cancer by downregulating CMTM4 and activating PI3K/Akt pathway
SO CANCER LETTERS
LA English
DT Article
DE Pancreatic cancer; PSCs; Exosomal miR-5703; CMTM4; PAK4
ID P21-ACTIVATED KINASE 4; METASTASIS; MICRORNAS; GROWTH; PAK4;
   CHEMORESISTANCE; IDENTIFICATION
AB Exosomes play important role in tumor microenvironment, and mediate the crosstalk between pancreatic cancer (PC) cells and matrix components including pancreatic stellate cells (PSCs) to regulate pancreatic cancer progression. Here we isolated primary PSCs from PC patients, and demonstrated that PSC-derived exosomes could be internalized by PC cells to promote cell proliferation. Furthermore, we identified that miR-5703 in the exosomes acted as a driver of cell proliferation and its inhibitor suppressed the function of exosomes to promote PC cell proliferation. miR-5703 directly bound to the 3'UTR of CMTM4 and downregulated its expression. CMTM4 knockdown promoted PC cell proliferation, while overexpression of CMTM4 suppressed PC cell proliferation both in vivo and in vitro. Mechanistically, we revealed that CMTM4 suppressed PI3K/Akt pathway via downregulating PAK4. In conclusion, our results suggest that PSC-derived exosomal miR-5703 could target CMTM4 in PC cells and promote cell proliferation due to PAK4 activated PI3K/Akt pathway.
C1 [Li, Mingzhe; Wang, Qi; Chen, Kai; Tian, Xiaodong; Yang, Yinmo] Peking Univ First Hosp, Dept Gen Surg, Beijing 100034, Peoples R China.
   [Marko, Kornmann] Univ Ulm, Clin Gen Visceral & Transplantat Surg, D-89081 Ulm, Germany.
   [Guo, Huahu] Zhengzhou Univ, Dept Hepatopancreatobiliary Surg, Affiliated Hosp 1, Zhengzhou 450052, Peoples R China.
RP Tian, XD; Yang, YM (corresponding author), Peking Univ First Hosp, Dept Gen Surg, Beijing 100034, Peoples R China.
EM lmzhe@bjmu.edu.cn; 1611110217@bjmu.edu.cn; wanglian19920924@pku.edu.cn;
   CK@bjmu.edu.cn; marko.kornmann@uniklinik-ulm.de; tianxiaodong@pkufh.com;
   yangyinmosci@163.com
FU National Natural Science Foundation of ChinaNational Natural Science
   Foundation of China (NSFC) [81672353, 81871954]
FX This study was supported in part by grants from The National Natural
   Science Foundation of China (No. 81672353, No. 81871954).
CR Aboukameel A, 2017, MOL CANCER THER, V16, P76, DOI 10.1158/1535-7163.MCT-16-0205
   Apte MV, 2013, GASTROENTEROLOGY, V144, P1210, DOI 10.1053/j.gastro.2012.11.037
   Cha SY, 2017, J CANCER, V8, P3538, DOI 10.7150/jca.20348
   Chen BY, 2019, CLIN CHIM ACTA, V493, P14, DOI 10.1016/j.cca.2019.02.021
   Chen T, 2019, CANCER RES, V79, P1383, DOI 10.1158/0008-5472.CAN-18-2575
   Engelman JA, 2009, NAT REV CANCER, V9, P550, DOI 10.1038/nrc2664
   Filipowicz W, 2008, NAT REV GENET, V9, P102, DOI 10.1038/nrg2290
   Fu YJ, 2018, MOL CANCER, V17, DOI 10.1186/s12943-018-0815-z
   Fulciniti M, 2017, BLOOD, V129, P2233, DOI 10.1182/blood-2016-06-724831
   Guo Q, 2014, ONCOGENE, V33, P3277, DOI 10.1038/onc.2013.296
   Gurbuz N, 2019, ANTICANCER RES, V39, P529, DOI 10.21873/anticanres.13144
   Kallen AN, 2013, MOL CELL, V52, P101, DOI 10.1016/j.molcel.2013.08.027
   Kim JC, 2018, CANCER METAST REV, V37, P5, DOI 10.1007/s10555-017-9712-y
   King H, 2017, SCI REP-UK, V7, DOI 10.1038/srep42575
   Kruse ML, 2001, PANCREAS, V23, P49, DOI 10.1097/00006676-200107000-00007
   Li CX, 2020, PANCREAS, V49, P120, DOI 10.1097/MPA.0000000000001464
   Li T, 2015, J EXP CLIN CANC RES, V34, DOI 10.1186/s13046-015-0236-4
   Li ZH, 2018, CELL PHYSIOL BIOCHEM, V51, P610, DOI 10.1159/000495281
   Lu SX, 2017, CANCER LETT, V402, P71, DOI 10.1016/j.canlet.2017.05.018
   Luga V, 2012, CELL, V151, P1542, DOI 10.1016/j.cell.2012.11.024
   Lundholm M, 2014, PLOS ONE, V9, DOI 10.1371/journal.pone.0108925
   Ma T, 2019, BIOCELL, V43, P191, DOI 10.32604/biocell.2019.06989
   Masamune A, 2018, BIOCHEM BIOPH RES CO, V495, P71, DOI 10.1016/j.bbrc.2017.10.141
   Mezzadra R, 2017, NATURE, V549, P106, DOI 10.1038/nature23669
   PAN BT, 1983, CELL, V33, P967, DOI 10.1016/0092-8674(83)90040-5
   Patel GK, 2017, BRIT J CANCER, V116, P609, DOI 10.1038/bjc.2017.18
   Plate M, 2010, MOL CELLS, V29, P355, DOI 10.1007/s10059-010-0038-7
   Richards KE, 2017, ONCOGENE, V36, P1770, DOI 10.1038/onc.2016.353
   Sakurai MA, 2014, PLOS ONE, V9, DOI 10.1371/journal.pone.0100124
   Satoi Yamamoto, 2018, J PANCREATOL, V1, P25
   Schuh CMAP, 2019, TRANSL RES, V210, P80, DOI 10.1016/j.trsl.2019.03.008
   Siegel RL, 2020, CA-CANCER J CLIN, V70, P7, DOI 10.3322/caac.21590
   Takikawa T, 2017, PANCREAS, V46, P19, DOI 10.1097/MPA.0000000000000722
   TRAMS EG, 1981, BIOCHIM BIOPHYS ACTA, V645, P63, DOI 10.1016/0005-2736(81)90512-5
   Umezu T, 2014, BLOOD, V124, P3748, DOI 10.1182/blood-2014-05-576116
   Webber J, 2010, CANCER RES, V70, P9621, DOI 10.1158/0008-5472.CAN-10-1722
   Wu TG, 2019, BIOCELL, V43, P293, DOI 10.32604/biocell.2019.07841
   Xie DH, 2015, GENES DIS, V2, P133, DOI 10.1016/j.gendis.2015.01.002
   Xu JS, 2018, STEM CELLS INT, V2018, DOI 10.1155/2018/4837370
   Xu ZH, 2014, WORLD J GASTROENTERO, V20, P11216, DOI 10.3748/wjg.v20.i32.11216
   Xue H, 2019, ACTA BIOCH BIOPH SIN, V51, P915, DOI 10.1093/abbs/gmz084
   Xue R, 2018, FRONT PHYSIOL, V9, DOI 10.3389/fphys.2018.00754
   Yang ZY, 2020, CELL ONCOL, V43, P123, DOI 10.1007/s13402-019-00476-6
   Yeo D, 2014, CANCER LETT, V346, P264, DOI 10.1016/j.canlet.2014.01.001
   Zhang ZK, 2017, CANCER LETT, V402, P213, DOI 10.1016/j.canlet.2017.05.006
   Zhao HY, 2016, ELIFE, V5, DOI 10.7554/eLife.10250
   Zhu Q, 2020, J HEMATOL ONCOL, V13, DOI 10.1186/s13045-019-0840-4
NR 47
TC 1
Z9 1
U1 8
U2 8
PU ELSEVIER IRELAND LTD
PI CLARE
PA ELSEVIER HOUSE, BROOKVALE PLAZA, EAST PARK SHANNON, CO, CLARE, 00000,
   IRELAND
SN 0304-3835
EI 1872-7980
J9 CANCER LETT
JI Cancer Lett.
PD OCT 10
PY 2020
VL 490
BP 20
EP 30
DI 10.1016/j.canlet.2020.06.009
PG 11
WC Oncology
SC Oncology
GA NK4XN
UT WOS:000566736000003
PM 32585413
DA 2020-11-03
ER

PT J
AU Wang, GW
   Wu, BH
   Li, QY
   Chen, SQ
   Jin, XQ
   Liu, YJ
   Zhou, ZX
   Shen, YQ
   Huang, PT
AF Wang, Guowei
   Wu, Bihan
   Li, Qunying
   Chen, Siqin
   Jin, Xiaoqin
   Liu, Yajing
   Zhou, Zhuxian
   Shen, Youqing
   Huang, Pintong
TI Active Transportation of Liposome Enhances Tumor Accumulation,
   Penetration, and Therapeutic Efficacy
SO SMALL
LA English
DT Article; Early Access
DE cancer drug delivery; liposome; transcytosis; tumor accumulation and
   penetration; gamma-glutamyltranspeptidase
ID INTERSTITIAL FLUID PRESSURE; BLOOD-VESSELS; DELIVERY; PERMEABILITY;
   TRANSCYTOSIS; CELLS; MICROENVIRONMENT; DOXORUBICIN; RESISTANCE; DOXIL(R)
AB Liposomes are the first and mostly explored nanocarriers for cancer drug delivery, which have shown great promise in clinical applications, but their limited accumulation and penetration into the tumor interstitial space, significantly reduce the therapeutic efficacy. Here, a gamma-glutamyltranspeptidase (GGT)-triggered charge-switchable approach is reported that can trigger the fast endocytosis and transcytosis of the liposome in tumor microenvironments to overcome the harsh biological barriers in tumor tissues. The active transporting liposomal nanocarrier (GCSDL) is prepared by surface modification with a glutathione (GSH) moiety and encapsulated with doxorubicin (DOX). When the GCSDL contacts with tumor vascular endothelial cells, the overexpressed GGT enzyme on cytomembrane catalyzes the hydrolysis of GSH to generate cationic primary amines. The cationic GCSDL triggers fast caveolae-mediated endocytosis and vesicle-mediated transcytosis, resulting in sequential transcytosis to augment its tumor accumulation and penetration. Along with continual intercellular transportation, GCSDL can release DOX throughout the tumor to induce cancer cell apoptosis, resulting in complete eradication of hepatocellular carcinoma and cessation of pancreatic ductal adenocarcinoma's progression. This study develops an efficient strategy to realize high tumor accumulation and deep penetration for the liposomal drug delivery system via active transcytosis.
C1 [Wang, Guowei; Li, Qunying; Liu, Yajing; Huang, Pintong] Zhejiang Univ, Sch Med, Dept Ultrasound Med, Affiliated Hosp 2, Hangzhou 310009, Peoples R China.
   [Wang, Guowei; Wu, Bihan; Chen, Siqin; Zhou, Zhuxian; Shen, Youqing] Zhejiang Univ, Coll Chem & Biol Engn, Key Lab Biomass Chem Engn Minist Educ & Ctr Biona, Hangzhou 310027, Peoples R China.
   [Jin, Xiaoqin] Zhejiang Chinese Med Univ, Acad Chinese Med Sci, Dept Pathol, Hangzhou 310053, Peoples R China.
   [Zhou, Zhuxian; Shen, Youqing] ZJU Hangzhou Global Sci & Technol Innovat Ctr, Hangzhou 311215, Peoples R China.
RP Huang, PT (corresponding author), Zhejiang Univ, Sch Med, Dept Ultrasound Med, Affiliated Hosp 2, Hangzhou 310009, Peoples R China.; Zhou, ZX; Shen, YQ (corresponding author), Zhejiang Univ, Coll Chem & Biol Engn, Key Lab Biomass Chem Engn Minist Educ & Ctr Biona, Hangzhou 310027, Peoples R China.; Zhou, ZX; Shen, YQ (corresponding author), ZJU Hangzhou Global Sci & Technol Innovat Ctr, Hangzhou 311215, Peoples R China.
EM zhouzx@zju.edu.cn; shenyq@zju.edu.cn; huangpintong@zju.edu.cn
RI Zhou, Zhuxian/F-5412-2015
OI Zhou, Zhuxian/0000-0002-7104-9915
FU National Natural Science Foundation of ChinaNational Natural Science
   Foundation of China (NSFC) [81527803, 81420108018, 21875211, 51603181];
   National Key R&D Program of China [2018YFC0115900]; Zhejiang Science and
   Technology Project [2019C03077, LQ20H180009]; China Postdoctoral Science
   FoundationChina Postdoctoral Science Foundation [2019M652116]
FX This work was supported by the National Natural Science Foundation of
   China (Nos. 81527803, 81420108018, 21875211, 51603181), National Key R&D
   Program of China (No. 2018YFC0115900), Zhejiang Science and Technology
   Project (Nos. 2019C03077, LQ20H180009), and China Postdoctoral Science
   Foundation (No. 2019M652116).
CR Allen TM, 2013, ADV DRUG DELIVER REV, V65, P36, DOI 10.1016/j.addr.2012.09.037
   Barenholz Y, 2012, J CONTROL RELEASE, V160, P117, DOI 10.1016/j.jconrel.2012.03.020
   Bulbake U, 2017, PHARMACEUTICS, V9, DOI 10.3390/pharmaceutics9020012
   Cabral H, 2011, NAT NANOTECHNOL, V6, P815, DOI [10.1038/nnano.2011.166, 10.1038/NNANO.2011.166]
   Chauhan VP, 2012, NAT NANOTECHNOL, V7, P383, DOI [10.1038/nnano.2012.45, 10.1038/NNANO.2012.45]
   Chen JJ, 2017, ADV MATER, V29, DOI 10.1002/adma.201701170
   Corti A, 2010, ANTICANCER RES, V30, P1169
   Dvorak AM, 1996, J LEUKOCYTE BIOL, V59, P100
   Fang J, 2011, ADV DRUG DELIVER REV, V63, P136, DOI 10.1016/j.addr.2010.04.009
   Fritze A, 2006, BBA-BIOMEMBRANES, V1758, P1633, DOI 10.1016/j.bbamem.2006.05.028
   Fung KYY, 2018, TRAFFIC, V19, P5, DOI 10.1111/tra.12533
   Han K, 2017, ACS NANO, V11, P3178, DOI 10.1021/acsnano.7b00216
   Heldin CH, 2004, NAT REV CANCER, V4, P806, DOI 10.1038/nrc1456
   Hu X, 2000, AM J PHYSIOL-HEART C, V279, pH1724
   Ishizawa T, 2009, CANCER-AM CANCER SOC, V115, P2491, DOI 10.1002/cncr.24291
   Kamisawa T, 2016, LANCET, V388, P73, DOI 10.1016/S0140-6736(16)00141-0
   Kostarelos K, 2005, J LIPOSOME RES, V15, P15, DOI 10.1081/LPR-200064953
   Li BW, 2019, SCI ADV, V5, DOI 10.1126/sciadv.aaw9562
   Li JJ, 2016, THERANOSTICS, V6, P1393, DOI 10.7150/thno.15122
   Liu XS, 2019, THERANOSTICS, V9, P8018, DOI 10.7150/thno.38587
   Liu Y, 2019, NANO LETT, V19, P8010, DOI 10.1021/acs.nanolett.9b03211
   Maeda H, 2015, ADV DRUG DELIVER REV, V91, P3, DOI 10.1016/j.addr.2015.01.002
   Matsumoto Y, 2016, NAT NANOTECHNOL, V11, P533, DOI [10.1038/nnano.2015.342, 10.1038/NNANO.2015.342]
   MATSUMURA Y, 1986, CANCER RES, V46, P6387
   Nath S, 2016, PHARMACOL THERAPEUT, V163, P94, DOI 10.1016/j.pharmthera.2016.03.013
   NETTI PA, 1995, CANCER RES, V55, P5451
   Niu YM, 2018, J CONTROL RELEASE, V277, P35, DOI 10.1016/j.jconrel.2018.03.012
   Provenzano PP, 2013, BRIT J CANCER, V108, P1, DOI 10.1038/bjc.2012.569
   Sercombe L, 2015, FRONT PHARMACOL, V6, DOI 10.3389/fphar.2015.00286
   Shi JJ, 2017, NAT REV CANCER, V17, P20, DOI 10.1038/nrc.2016.108
   Shi Y, 2017, MACROMOL BIOSCI, V17, DOI 10.1002/mabi.201600160
   Silverman L, 2015, NANOMED-NANOTECHNOL, V11, P1841, DOI 10.1016/j.nano.2015.06.007
   Sindhwani S, 2020, NAT MATER, V19, P566, DOI 10.1038/s41563-019-0566-2
   Sun QH, 2017, ADV MATER, V29, DOI 10.1002/adma.201606628
   Sun QH, 2014, ADV MATER, V26, P7615, DOI 10.1002/adma.201401554
   Suzuki S, 2017, BIOMACROMOLECULES, V18, P535, DOI 10.1021/acs.biomac.6b01688
   Taurin S, 2012, J CONTROL RELEASE, V164, P265, DOI 10.1016/j.jconrel.2012.07.013
   Timmins Nicholas E., 2007, V140, P141
   Traverso N, 2013, OXID MED CELL LONGEV, V2013, DOI 10.1155/2013/972913
   Tuma PL, 2003, PHYSIOL REV, V83, P871, DOI 10.1152/physrev.00001.2003
   Wang GW, 2020, ACS NANO, V14, P4890, DOI 10.1021/acsnano.0c00974
   Whitfield JB, 2001, CRIT REV CL LAB SCI, V38, P263, DOI 10.1080/20014091084227
   Wibroe PP, 2016, J CONTROL RELEASE, V221, P1, DOI 10.1016/j.jconrel.2015.11.021
   Wickham S, 2011, ANAL BIOCHEM, V414, P208, DOI 10.1016/j.ab.2011.03.026
   Wilhelm S, 2016, NAT REV MATER, V1, DOI 10.1038/natrevmats.2016.14
   Xu XD, 2016, ANGEW CHEM INT EDIT, V55, P7091, DOI 10.1002/anie.201601273
   Youn YS, 2018, ADV DRUG DELIVER REV, V130, P3, DOI 10.1016/j.addr.2018.05.008
   YUAN F, 1994, CANCER RES, V54, P3352
   Zhang Z, 2018, POLYM CHEM-UK, V9, P438, DOI 10.1039/c7py01492a
   Zhou Q, 2020, BIOMATERIALS, V240, DOI 10.1016/j.biomaterials.2020.119902
   Zhou Q, 2019, NAT NANOTECHNOL, V14, P799, DOI 10.1038/s41565-019-0485-z
   Zhou ZW, 2019, ADV FUNCT MATER, V29, DOI 10.1002/adfm.201904144
   Zhu AX, 2011, NAT REV CLIN ONCOL, V8, P292, DOI 10.1038/nrclinonc.2011.30
NR 53
TC 0
Z9 0
U1 27
U2 27
PU WILEY-V C H VERLAG GMBH
PI WEINHEIM
PA POSTFACH 101161, 69451 WEINHEIM, GERMANY
SN 1613-6810
EI 1613-6829
J9 SMALL
JI Small
AR 2004172
DI 10.1002/smll.202004172
EA OCT 2020
PG 14
WC Chemistry, Multidisciplinary; Chemistry, Physical; Nanoscience &
   Nanotechnology; Materials Science, Multidisciplinary; Physics, Applied;
   Physics, Condensed Matter
SC Chemistry; Science & Technology - Other Topics; Materials Science;
   Physics
GA NX8MB
UT WOS:000575957000001
PM 33030305
DA 2020-11-03
ER

PT J
AU Hollinshead, KER
   Parker, SJ
   Eapen, VV
   Encarnacion-Rosado, J
   Sohn, A
   Oncu, T
   Cammer, M
   Mancias, JD
   Kimmelman, AC
AF Hollinshead, Kate E. R.
   Parker, Seth J.
   Eapen, Vinay V.
   Encarnacion-Rosado, Joel
   Sohn, Albert
   Oncu, Tugba
   Cammer, Michael
   Mancias, Joseph D.
   Kimmelman, Alec C.
TI Respiratory Supercomplexes Promote Mitochondrial Efficiency and Growth
   in Severely Hypoxic Pancreatic Cancer
SO CELL REPORTS
LA English
DT Article
ID CYANIDE-INSENSITIVE RESPIRATION; OXYGEN-AFFINITY;
   OXIDATIVE-PHOSPHORYLATION; REDUCTIVE CARBOXYLATION; ALTERNATIVE OXIDASE;
   PROTEIN EXPRESSION; TCA CYCLE; IN-VIVO; METABOLISM; CELLS
AB Pancreatic ductal adenocarcinoma (PDAC) is characterized by extensive fibrosis and hypovascularization, resulting in significant intratumoral hypoxia (low oxygen) that contributes to its aggressiveness, therapeutic resistance, and high mortality. Despite oxygen being a fundamental requirement for many cellular and metabolic processes, and the severity of hypoxia in PDAC, the impact of oxygen deprivation on PDAC biology is poorly understood. Investigating how PDAC cells survive in the near absence of oxygen, we find that PDAC cell lines grow robustly in oxygen tensions down to 0.1%, maintaining mitochondrial morphology, membrane potential, and the oxidative metabolic activity required for the synthesis of key metabolites for proliferation. Disrupting electron transfer efficiency by targeting mitochondrial respiratory supercomplex assembly specifically affects hypoxic PDAC proliferation, metabolism, and in vivo tumor growth. Collectively, our results identify a mechanism that enables PDAC cells to thrive in severe, oxygen-limited microenvironments.
C1 [Hollinshead, Kate E. R.; Parker, Seth J.; Encarnacion-Rosado, Joel; Sohn, Albert; Oncu, Tugba; Kimmelman, Alec C.] NYU, Sch Med, Dept Radiat Oncol, Perlmutter Canc Ctr, New York, NY 10003 USA.
   [Eapen, Vinay V.; Mancias, Joseph D.] Dana Farber Canc Inst, Dept Radiat Oncol, Div Radiat & Genome Stabil, Boston, MA 02115 USA.
   [Cammer, Michael] NYU Langone Hlth, DART Microscopy Lab, New York, NY USA.
RP Kimmelman, AC (corresponding author), NYU, Sch Med, Dept Radiat Oncol, Perlmutter Canc Ctr, New York, NY 10003 USA.
EM alec.kimmelman@nyulangone.org
OI Parker, Seth/0000-0001-7971-8848; Cammer, Michael/0000-0003-4930-1739
FU National Cancer InstituteUnited States Department of Health & Human
   ServicesNational Institutes of Health (NIH) - USANIH National Cancer
   Institute (NCI) [R01CA157490, R01CA188048, P01CA117969, P30CA016087,
   R35CA232124]; ACS research scholar grant [RSG-13-298-01-TBG]; NIHUnited
   States Department of Health & Human ServicesNational Institutes of
   Health (NIH) - USA [R01GM095567]; Lustgarten Foundation; NIH/NCIUnited
   States Department of Health & Human ServicesNational Institutes of
   Health (NIH) - USANIH National Cancer Institute (NCI) [P30CA016087,
   P01A1080192]; Jane Coffin Childs Memorial Fund; SUC2; NYU Cancer Center
   support grant
FX This work was supported by National Cancer Institute grants R01CA157490,
   R01CA188048, P01CA117969, P30CA016087, and R35CA232124; ACS research
   scholar grant RSG-13-298-01-TBG; NIH grant R01GM095567; the Lustgarten
   Foundation; and SUC2 (to A.C.K.). We thank the NYU Langone Health DART
   Microscopy Lab, Alice Liang, Chris Petzold, and Kristen Dancel-Manning
   for their assistance with TEM work. In addition, we thank NYU Langone
   Health Experimental Pathology, Cynthia Loomis, Mark Alu, Branka Dabovic,
   and Shanmugapriya Selvaraj for their assistance with processing,
   embedding, tissue sectioning, and imaging of slides. These cores are
   partially funded by an NYU Cancer Center support grant and NIH/NCI
   P30CA016087 and P01A1080192. We acknowledge Dr. Steven Gygi for use of
   CORE for mass spectrometry data analysis software. V.V.E. acknowledges
   support by the Jane Coffin Childs Memorial Fund. Lastly, we thank Teri
   Conte and Melissa Yin from Fujifilm, Visualsonics Inc., for assisting
   with the photoacoustic imaging, along with Catriona Dowling and Lin Wu
   for critically reading the manuscript.
CR Ameri K, 2015, CELL REP, V10, P891, DOI 10.1016/j.celrep.2015.01.020
   An H, 2019, MOL CELL, V74, P891, DOI 10.1016/j.molcel.2019.03.034
   Enriquez JA, 2016, ANNU REV PHYSIOL, V78, P533, DOI 10.1146/annurev-physiol-021115-105031
   Ast T, 2019, NAT METAB, V1, P858, DOI 10.1038/s42255-019-0105-0
   BAHR JT, 1973, J BIOL CHEM, V248, P3446
   BAHR JT, 1973, J BIOL CHEM, V248, P3441
   BARZU O, 1970, ANAL BIOCHEM, V36, P428, DOI 10.1016/0003-2697(70)90379-9
   BENDALL DS, 1971, PLANT PHYSIOL, V47, P236, DOI 10.1104/pp.47.2.236
   Birsoy K, 2015, CELL, V162, P540, DOI 10.1016/j.cell.2015.07.016
   Cardaci S, 2015, NAT CELL BIOL, V17, P1317, DOI 10.1038/ncb3233
   Carmeliet P, 2000, NATURE, V407, P249, DOI 10.1038/35025220
   CHANCE B, 1955, J BIOL CHEM, V217, P409
   Chen WW, 2016, CELL, V166, P1324, DOI 10.1016/j.cell.2016.07.040
   Chretien D, 2004, CURR MED CHEM, V11, P233, DOI 10.2174/0929867043456151
   Cogliati S, 2016, NATURE, V539, P579, DOI 10.1038/nature20157
   Cogliati S, 2013, CELL, V155, P160, DOI 10.1016/j.cell.2013.08.032
   COOPER CE, 1990, BIOCHIM BIOPHYS ACTA, V1017, P187, DOI 10.1016/0005-2728(90)90184-6
   Divakaruni Ajit S, 2014, Curr Protoc Toxicol, V60, DOI 10.1002/0471140856.tx2502s60
   Fan J, 2013, MOL SYST BIOL, V9, DOI 10.1038/msb.2013.65
   Fendt SM, 2013, NAT COMMUN, V4, DOI 10.1038/ncomms3236
   Fernandez CA, 1996, J MASS SPECTROM, V31, P255, DOI 10.1002/(SICI)1096-9888(199603)31:3<255::AID-JMS290>3.0.CO;2-3
   Filipp FV, 2012, PIGM CELL MELANOMA R, V25, P375, DOI 10.1111/j.1755-148X.2012.00989.x
   Frezza C, 2011, PLOS ONE, V6, DOI 10.1371/journal.pone.0024411
   Fuhrmann DC, 2017, REDOX BIOL, V12, P208, DOI 10.1016/j.redox.2017.02.012
   Fukuda R, 2007, CELL, V129, P111, DOI 10.1016/j.cell.2007.01.047
   Garcia-Bermudez J, 2018, NAT CELL BIOL, V20, P775, DOI 10.1038/s41556-018-0118-z
   Gaude E, 2018, MOL CELL, V69, P581, DOI 10.1016/j.molcel.2018.01.034
   Gerling M, 2014, THERANOSTICS, V4, P604, DOI 10.7150/thno.7996
   Gnaiger E, 1998, J EXP BIOL, V201, P1129
   Grassian AR, 2014, CANCER RES, V74, P3317, DOI 10.1158/0008-5472.CAN-14-0772-T
   Humpton TJ, 2019, CANCER DISCOV, V9, P1268, DOI 10.1158/2159-8290.CD-18-1409
   Huttlin EL, 2010, CELL, V143, P1174, DOI 10.1016/j.cell.2010.12.001
   Ikeda K, 2019, NAT COMMUN, V10, DOI 10.1038/s41467-019-12124-6
   IKUMA H, 1964, PLANT PHYSIOL, V39, pR60
   Jha Pooja, 2016, Curr Protoc Mouse Biol, V6, P1, DOI 10.1002/9780470942390.mo150182
   KAY CJ, 1985, BIOCHEM J, V228, P309, DOI 10.1042/bj2280309
   Kim JW, 2006, CELL METAB, V3, P177, DOI 10.1016/j.cmet.2006.02.002
   King M P, 1996, Methods Enzymol, V264, P304, DOI 10.1016/S0076-6879(96)64029-4
   KING MP, 1989, SCIENCE, V246, P500, DOI 10.1126/science.2814477
   Koong AC, 2000, INT J RADIAT ONCOL, V48, P919, DOI 10.1016/S0360-3016(00)00803-8
   Lewis CA, 2014, MOL CELL, V55, P253, DOI 10.1016/j.molcel.2014.05.008
   Lussey-Lepoutre C, 2015, NAT COMMUN, V6, DOI 10.1038/ncomms9784
   Martinez-Reyes I, 2016, MOL CELL, V61, P199, DOI 10.1016/j.molcel.2015.12.002
   Maxwell DP, 1999, P NATL ACAD SCI USA, V96, P8271, DOI 10.1073/pnas.96.14.8271
   MAYEVSKY A, 1984, BRAIN RES REV, V7, P49, DOI 10.1016/0165-0173(84)90029-8
   Mazure NM, 2010, CURR OPIN CELL BIOL, V22, P177, DOI 10.1016/j.ceb.2009.11.015
   McAlister GC, 2014, ANAL CHEM, V86, P7150, DOI 10.1021/ac502040v
   Melendez-Rodriguez F, 2019, CELL REP, V26, P2257, DOI 10.1016/j.celrep.2019.01.106
   Metallo CM, 2012, NATURE, V481, P380, DOI 10.1038/nature10602
   MILLAR AH, 1994, PLANT PHYSIOL BIOCH, V32, P847
   MORGENSTERN JP, 1990, NUCLEIC ACIDS RES, V18, P3587, DOI 10.1093/nar/18.12.3587
   Mullen AR, 2012, NATURE, V481, P385, DOI 10.1038/nature10642
   Nicholls DG, 2000, TRENDS NEUROSCI, V23, P166, DOI 10.1016/S0166-2236(99)01534-9
   Olive KP, 2009, SCIENCE, V324, P1457, DOI 10.1126/science.1171362
   Paulo JA, 2017, PANCREAS, V46, P690, DOI 10.1097/MPA.0000000000000800
   Paulo JK, 2015, J PROTEOME RES, V14, P4246, DOI 10.1021/acs.jproteome.5b00398
   Perez-Riverol Y, 2019, NUCLEIC ACIDS RES, V47, pD442, DOI 10.1093/nar/gky1106
   Perry SW, 2011, BIOTECHNIQUES, V50, P98, DOI 10.2144/000113610
   Semenza GL, 2007, SCI STKE, V2007, pcm8, DOI [10.1126/stke.4072007cm8, DOI 10.1126/STKE.4072007CM8]
   Semenza GL, 2010, CURR OPIN GENET DEV, V20, P51, DOI 10.1016/j.gde.2009.10.009
   Son J, 2013, NATURE, V496, P101, DOI 10.1038/nature12040
   Sood A, 2014, P NATL ACAD SCI USA, V111, P16017, DOI 10.1073/pnas.1408061111
   Sullivan LB, 2018, NAT CELL BIOL, V20, P782, DOI 10.1038/s41556-018-0125-0
   Sullivan LB, 2015, CELL, V162, P552, DOI 10.1016/j.cell.2015.07.017
   Tennant DA, 2010, NAT REV CANCER, V10, P267, DOI 10.1038/nrc2817
   Vaupel P, 2004, METHOD ENZYMOL, V381, P335
   Vaupel P, 2007, CANCER METAST REV, V26, P225, DOI 10.1007/s10555-007-9055-1
   Wagner BA, 2011, FREE RADICAL BIO MED, V51, P700, DOI 10.1016/j.freeradbiomed.2011.05.024
   Weinberg F, 2010, P NATL ACAD SCI USA, V107, P8788, DOI 10.1073/pnas.1003428107
   WILSON DF, 1988, J BIOL CHEM, V263, P2712
   Wise DR, 2011, P NATL ACAD SCI USA, V108, P19611, DOI 10.1073/pnas.1117773108
   Yu B, 2014, J BIOPHOTONICS, V7, P552, DOI 10.1002/jbio.201200187
   Yuan J, 2008, NAT PROTOC, V3, P1328, DOI 10.1038/nprot.2008.131
NR 73
TC 0
Z9 0
U1 1
U2 1
PU CELL PRESS
PI CAMBRIDGE
PA 50 HAMPSHIRE ST, FLOOR 5, CAMBRIDGE, MA 02139 USA
SN 2211-1247
J9 CELL REP
JI Cell Reports
PD OCT 6
PY 2020
VL 33
IS 1
AR 108231
DI 10.1016/j.celrep.2020.108231
PG 19
WC Cell Biology
SC Cell Biology
GA NX9WE
UT WOS:000576051300018
PM 33027658
OA DOAJ Gold, Green Accepted
DA 2020-11-03
ER

PT J
AU Qian, YZ
   Gong, YT
   Fan, ZY
   Luo, GP
   Huang, QY
   Deng, SM
   Cheng, H
   Jin, KZ
   Ni, QX
   Yu, XJ
   Liu, C
AF Qian, Yunzhen
   Gong, Yitao
   Fan, Zhiyao
   Luo, Guopei
   Huang, Qiuyi
   Deng, Shengming
   Cheng, He
   Jin, Kaizhou
   Ni, Quanxing
   Yu, Xianjun
   Liu, Chen
TI Molecular alterations and targeted therapy in pancreatic ductal
   adenocarcinoma
SO JOURNAL OF HEMATOLOGY & ONCOLOGY
LA English
DT Review
DE Therapeutic targets; Precision oncology; Pancreatic ductal
   adenocarcinoma; Oncogenes; Tumour suppressors; Epigenetics; Synthetic
   lethality; Immunotherapy
ID SYNTHETIC LETHAL INTERACTION; GROWTH-FACTOR-BETA; CELL LUNG-CANCER; PLUS
   GEMCITABINE; PHASE-III; T-CELLS; MDM2 INHIBITOR; MEK INHIBITION;
   ONCOGENIC KRAS; OVARIAN-CANCER
AB Pancreatic ductal adenocarcinoma (PDAC) is a malignancy characterized by a poor prognosis and high mortality rate. Genetic mutations and altered molecular pathways serve as targets in precise therapy. Using next-generation sequencing (NGS), these aberrant alterations can be identified and used to develop strategies that will selectively kill cancerous cells in patients with PDAC. The realization of targeted therapies in patients with PDAC may be summarized by three approaches. First, because oncogenes play a pivotal role in tumorigenesis, inhibition of dysregulated oncogenes is a promising method (Table3). Numerous researchers are developing strategies to target oncogenes, such as KRAS, NRG1, and NTRK and related molecules, although most of the results are unsatisfactory. Accordingly, emerging strategies are being developed to target these oncogenes, including simultaneously inhibiting multiple molecules or pathways, modification of mutant residues by small molecules, and RNA interference. Second, researchers have attempted to reactivate inactivated tumour suppressors or modulate related molecules. TP53, CDKN2A and SMAD4 are three major tumour suppressors involved in PDAC. Advances have been achieved in clinical and preclinical trials of therapies targeting these three genes, and further investigations are warranted. The TGF-beta-SMAD4 signalling pathway plays a dual role in PDAC tumorigenesis and participates in mediating tumour-stroma crosstalk and modulating the tumour microenvironment (TME); thus, molecular subtyping of pancreatic cancer according to the SMAD4 mutation status may be a promising precision oncology technique. Finally, genes such as KDM6A and BRCA have vital roles in maintaining the structural stability and physiological functions of normal chromosomes and are deficient in some patients with PDAC, thus serving as potential targets for correcting these deficiencies and precisely killing these aberrant tumour cells. Recent clinical trials, such as the POLO (Pancreas Cancer Olaparib Ongoing) trial, have reported encouraging outcomes. In addition to genetic event-guided treatment, immunotherapies such as chimeric antigen receptor T cells (CAR-T), antibody-drug conjugates, and immune checkpoint inhibitors also exhibit the potential to target tumours precisely, although the clinical value of immunotherapies as treatments for PDAC is still limited. In this review, we focus on recent preclinical and clinical advances in therapies targeting aberrant genes and pathways and predict the future trend of precision oncology for PDAC.
C1 [Qian, Yunzhen; Gong, Yitao; Fan, Zhiyao; Luo, Guopei; Huang, Qiuyi; Deng, Shengming; Cheng, He; Jin, Kaizhou; Ni, Quanxing; Yu, Xianjun; Liu, Chen] Fudan Univ, Dept Pancreat Surg, Shanghai Canc Ctr, 270 DongAn Rd, Shanghai 200032, Peoples R China.
   [Qian, Yunzhen; Gong, Yitao; Fan, Zhiyao; Luo, Guopei; Huang, Qiuyi; Deng, Shengming; Cheng, He; Jin, Kaizhou; Ni, Quanxing; Yu, Xianjun; Liu, Chen] Fudan Univ, Shanghai Med Coll, Dept Oncol, Shanghai 200032, Peoples R China.
   [Qian, Yunzhen; Gong, Yitao; Fan, Zhiyao; Luo, Guopei; Huang, Qiuyi; Deng, Shengming; Cheng, He; Jin, Kaizhou; Ni, Quanxing; Yu, Xianjun; Liu, Chen] Shanghai Pancreat Canc Inst, Shanghai 200032, Peoples R China.
   [Qian, Yunzhen; Luo, Guopei; Huang, Qiuyi; Deng, Shengming; Cheng, He; Jin, Kaizhou; Ni, Quanxing; Yu, Xianjun; Liu, Chen] Fudan Univ, Pancreat Canc Inst, Shanghai 200032, Peoples R China.
RP Yu, XJ; Liu, C (corresponding author), Fudan Univ, Dept Pancreat Surg, Shanghai Canc Ctr, 270 DongAn Rd, Shanghai 200032, Peoples R China.
EM yuxianjun@fudanpci.org; liuchen@fudanpci.org
FU National Natural Science Foundation of ChinaNational Natural Science
   Foundation of China (NSFC) [81625016, 81871940, 81902417]; Scientific
   Innovation Project of Shanghai Education Committee
   [2019-01-07-00-07-E00057]; Shanghai Natural Science FoundationNatural
   Science Foundation of Shanghai [17ZR1406300]; Shanghai Cancer Center
   Foundation for Distinguished Young Scholars [YJJQ201803]; Fudan
   University Personalized Project for "Double Top" Original Research
   [XM03190633]
FX This work was supported by the National Natural Science Foundation of
   China (grant numbers 81625016, 81871940, 81902417), Scientific
   Innovation Project of Shanghai Education Committee
   (2019-01-07-00-07-E00057), the Shanghai Natural Science Foundation
   (grant number 17ZR1406300), the Shanghai Cancer Center Foundation for
   Distinguished Young Scholars (grant number YJJQ201803), and the Fudan
   University Personalized Project for "Double Top" Original Research
   (grant number XM03190633).
CR Abdel-Wahab R, 2018, J HEMATOL ONCOL, V11, DOI 10.1186/s13045-018-0616-2
   Abe T, 2019, J CLIN ONCOL, V37, P1070, DOI 10.1200/JCO.18.01512
   Aiello NM, 2018, DEV CELL, V45, P681, DOI 10.1016/j.devcel.2018.05.027
   Alagesan B, 2015, CLIN CANCER RES, V21, P396, DOI 10.1158/1078-0432.CCR-14-1591
   Ali AI, 2019, FRONT ONCOL, V9, DOI 10.3389/fonc.2019.00056
   Almhanna K, 2017, PHARMACOL THERAPEUT, V170, P8, DOI 10.1016/j.pharmthera.2016.10.007
   Andricovich J, 2018, CANCER CELL, V33, P512, DOI 10.1016/j.ccell.2018.02.003
   [Anonymous], 2018, NAT REV DRUG DISCOV, V17, P854, DOI 10.1038/nrd.2018.210
   Ardito CM, 2012, CANCER CELL, V22, P304, DOI 10.1016/j.ccr.2012.07.024
   Armstrong A, 2017, NEW ENGL J MED, P1, DOI 10.1056/NEJMoa1706450
   Ashworth A, 2008, J CLIN ONCOL, V26, P3785, DOI 10.1200/JCO.2008.16.0812
   Azmi AS, 2010, EUR J CANCER, V46, P1122, DOI 10.1016/j.ejca.2010.01.015
   Batlle E, 2019, IMMUNITY, V50, P924, DOI 10.1016/j.immuni.2019.03.024
   Baumann D, 2020, NAT COMMUN, V11, DOI 10.1038/s41467-020-15979-2
   Beatty GL, 2018, GASTROENTEROLOGY, V155, P29, DOI 10.1053/j.gastro.2018.03.029
   Bernard V, 2019, CLIN CANCER RES, V25, P2194, DOI 10.1158/1078-0432.CCR-18-1955
   Bertoli C, 2013, NAT REV MOL CELL BIO, V14, P518, DOI 10.1038/nrm3629
   Bhola NE, 2013, J CLIN INVEST, V123, P1348, DOI 10.1172/JCI65416
   Blackford A, 2009, CLIN CANCER RES, V15, P4674, DOI 10.1158/1078-0432.CCR-09-0227
   Blandino G, 2018, J EXP CLIN CANC RES, V37, DOI 10.1186/s13046-018-0705-7
   Blidner AG, 2016, IMMUNITY, V44, P1248, DOI 10.1016/j.immuni.2016.06.010
   Bodoky G, 2012, INVEST NEW DRUG, V30, P1216, DOI 10.1007/s10637-011-9687-4
   Burki TK, 2015, LANCET ONCOL, V16, pE161, DOI 10.1016/S1470-2045(15)70085-9
   Bykov VJN, 2018, NAT REV CANCER, V18, P89, DOI 10.1038/nrc.2017.109
   Calmes-Miller J, 2018, CANCER DISCOV, V8, P5, DOI 10.1158/2159-8290.CD-NB2017-155
   Cantley LC, 2018, NEW ENGL J MED, DOI [10.1056/NEJMra1704560, DOI 10.1056/NEJMRA1704560]
   Chan-Seng-Yue M, 2020, NAT GENET, V52, P231, DOI 10.1038/s41588-019-0566-9
   Chen H, 2019, CANCER LETT, V446, P103, DOI 10.1016/j.canlet.2019.01.013
   Chi XW, 2019, CANCER MED-US, V8, P4753, DOI 10.1002/cam4.2361
   Chou A, 2018, GUT, V67, P2142, DOI 10.1136/gutjnl-2017-315144
   Christensen JG, 2020, J INTERN MED, V288, P183, DOI 10.1111/joim.13057
   Christenson ES, 2020, LANCET ONCOL, V21, pE135, DOI 10.1016/S1470-2045(19)30795-8
   Chung V, 2017, JAMA ONCOL, V3, P516, DOI 10.1001/jamaoncol.2016.5383
   Cioffi M, 2012, CLIN CANCER RES, V18, P465, DOI 10.1158/1078-0432.CCR-11-1270
   Cives M, 2018, CA-CANCER J CLIN, V68, P471, DOI 10.3322/caac.21493
   Cocco E, 2018, NAT REV CLIN ONCOL, V15, P731, DOI 10.1038/s41571-018-0113-0
   Collisson EA, 2019, NAT REV GASTRO HEPAT, V16, P207, DOI 10.1038/s41575-019-0109-y
   Collisson EA, 2012, CANCER DISCOV, V2, P685, DOI 10.1158/2159-8290.CD-11-0347
   Connor AA, 2017, JAMA ONCOL, V3, P774, DOI 10.1001/jamaoncol.2016.3916
   Corcoran RB, 2013, CANCER CELL, V23, P121, DOI 10.1016/j.ccr.2012.11.007
   Cox AD, 2014, NAT REV DRUG DISCOV, V13, P828, DOI 10.1038/nrd4389
   Dantzer F, 2000, BIOCHEMISTRY-US, V39, P7559, DOI 10.1021/bi0003442
   Dhir T, 2019, MOL CANCER RES, V17, P2029, DOI 10.1158/1541-7786.MCR-19-0589
   Dickson MA, 2016, JAMA ONCOL, V2, P937, DOI 10.1001/jamaoncol.2016.0264
   Ding L, 2019, NEW ENGL J MED, V381, P477, DOI 10.1056/NEJMcibr1906340
   DOBZHANSKY T, 1946, GENETICS, V31, P269
   Doebele RC, 2020, LANCET ONCOL, V21, P271, DOI 10.1016/S1470-2045(19)30691-6
   Drilon A, 2019, ANN ONCOL, V30, pVIII23, DOI 10.1093/annonc/mdz282
   Drilon A, 2018, NEW ENGL J MED, V378, P731, DOI 10.1056/NEJMoa1714448
   Drilon A, 2018, CANCER DISCOV, V8, P686, DOI 10.1158/2159-8290.CD-17-1004
   Du C, 2018, ACS NANO, V12, P10785, DOI 10.1021/acsnano.8b01573
   Du HW, 2019, CANCER CELL, V35, P221, DOI 10.1016/j.ccell.2019.01.002
   Engle DD, 2019, SCIENCE, V364, P1156, DOI 10.1126/science.aaw3145
   Eser S, 2013, CANCER CELL, V23, P406, DOI 10.1016/j.ccr.2013.01.023
   Fedele C, 2018, SHP2 INHIBITION PREV
   Feng KC, 2018, PROTEIN CELL, V9, P838, DOI 10.1007/s13238-017-0440-4
   Fischer CG, 2018, J PATHOL, V246, P395, DOI 10.1002/path.5154
   Ghiorzo P, 2014, WORLD J GASTROENTERO, V20, P10778, DOI 10.3748/wjg.v20.i31.10778
   Giannelli G, 2014, CANCER RES, V74, P1890, DOI 10.1158/0008-5472.CAN-14-0243
   Golan T, 2020, J CLIN ONCOL, V38, P1442, DOI 10.1200/JCO.19.01890
   Golan T, 2019, NEW ENGL J MED, V381, P317, DOI 10.1056/NEJMoa1903387
   Golan T, 2015, ONCOTARGET, V6, P24560, DOI 10.18632/oncotarget.4183
   Gray JW, 2016, PI3 KINASE PATHWAY M, P7, DOI [10.1001/jamaoncol.2016.0891.1, DOI 10.1001/JAMAONCOL.2016.0891.1]
   Gudmundsdottir K, 2006, ONCOGENE, V25, P5864, DOI 10.1038/sj.onc.1209874
   Gueorguieva I, 2019, CANCER CHEMOTH PHARM, V84, P1003, DOI 10.1007/s00280-019-03931-1
   Haas AR, 2019, MOL THER, V27, P1919, DOI 10.1016/j.ymthe.2019.07.015
   Hanahan D, 2011, CELL, V144, P646, DOI 10.1016/j.cell.2011.02.013
   Hassan R, 2020, J CLIN ONCOL, V38, P1824, DOI 10.1200/JCO.19.02085
   Havel JJ, 2019, NAT REV CANCER, V19, P133, DOI 10.1038/s41568-019-0116-x
   Hegde S, 2020, CANCER CELL, V37, P289, DOI 10.1016/j.ccell.2020.02.008
   Heilmann AM, 2014, CANCER RES, V74, P3947, DOI 10.1158/0008-5472.CAN-13-2923
   Heining C, 2018, CANCER DISCOV, V8, P1087, DOI 10.1158/2159-8290.CD-18-0036
   Holter S, 2015, J CLIN ONCOL, V33, P3124, DOI 10.1200/JCO.2014.59.7401
   Hong D.S., 2020, LANCET ONCOL, V41, P1
   Horton B, 2018, IMMUNITY, V49, P11, DOI 10.1016/j.immuni.2018.07.001
   Hoskins PJ, 2017, CA-CANCER J CLIN, V67, P493, DOI 10.3322/caac.21408
   Hu CL, 2018, JAMA-J AM MED ASSOC, V319, P2401, DOI 10.1001/jama.2018.6228
   Infante JR, 2014, EUR J CANCER, V50, P2072, DOI 10.1016/j.ejca.2014.04.024
   Ishay-Ronen D, 2019, CANCER CELL, V35, P17, DOI 10.1016/j.ccell.2018.12.002
   Jacobsen HJ, 2015, CLIN CANCER RES, V21, P4110, DOI 10.1158/1078-0432.CCR-14-3312
   Jewett A, 2020, MOL THER-ONCOLYTICS, V16, P41, DOI 10.1016/j.omto.2019.11.002
   Jiang HM, 2018, MOL CANCER THER, V17, P2144, DOI 10.1158/1535-7163.MCT-17-1142
   Jiang W, 2013, CELL RES, V23, P122, DOI 10.1038/cr.2012.119
   Jin LC, 2019, NAT COMMUN, V10, DOI 10.1038/s41467-019-11869-4
   Jones MR, 2017, ANN ONCOL, V28, P3092, DOI 10.1093/annonc/mdx523
   Jones MR, 2019, CLIN CANCER RES, V25, P4674, DOI 10.1158/1078-0432.CCR-19-0191
   Jones S, 2008, SCIENCE, V321, P1801, DOI 10.1126/science.1164368
   Kaelin WG, 2005, NAT REV CANCER, V5, P689, DOI 10.1038/nrc1691
   KAISER CA, 1990, CELL, V61, P723, DOI 10.1016/0092-8674(90)90483-U
   Kamerkar S, 2017, NATURE, V546, P498, DOI 10.1038/nature22341
   Kanda M, 2012, GASTROENTEROLOGY, V142, P730, DOI 10.1053/j.gastro.2011.12.042
   Kapoor A, 2014, CELL, V158, P185, DOI 10.1016/j.cell.2014.06.003
   Kaufman B, 2015, J CLIN ONCOL, V33, P244, DOI 10.1200/JCO.2014.56.2728
   Kebenko M, 2018, ONCOIMMUNOLOGY, V7, DOI 10.1080/2162402X.2018.1450710
   Khalique S, 2014, CURR OPIN ONCOL, V26, P521, DOI 10.1097/CCO.0000000000000110
   Kharitonenkov A, FAMILY PROTEINS INHI
   Klein ME, 2018, CANCER CELL, V34, P9, DOI 10.1016/j.ccell.2018.03.023
   Knudsen Erik S, 2020, Gut, DOI 10.1136/gutjnl-2020-321000
   Knudsen ES, 2016, GASTROENTEROLOGY, V150, P48, DOI 10.1053/j.gastro.2015.08.056
   Ko AH, 2016, CLIN CANCER RES, V22, P61, DOI 10.1158/1078-0432.CCR-15-0979
   Kobayashi S, 2005, NEW ENGL J MED, V352, P786, DOI 10.1056/NEJMoa044238
   Kochenderfer JN, 2015, J CLIN ONCOL, V33, P540, DOI 10.1200/JCO.2014.56.2025
   Laklai H, 2016, NAT MED, V22, P497, DOI 10.1038/nm.4082
   Lehmann S, 2012, J CLIN ONCOL, V30, P3633, DOI 10.1200/JCO.2011.40.7783
   Lheureux S, 2019, CA-CANCER J CLIN, V69, P280, DOI 10.3322/caac.21559
   Li SQ, 2018, NAT REV CANCER, V18, P767, DOI 10.1038/s41568-018-0076-6
   Liang C, 2020, GUT, V69, P888, DOI 10.1136/gutjnl-2018-317163
   Ligorio M, 2019, CELL, V178, P160, DOI 10.1016/j.cell.2019.05.012
   Lindemann A, 2019, CLIN CANCER RES, V25, P5650, DOI 10.1158/1078-0432.CCR-19-0096
   Lito P, 2016, SCIENCE, V351, P604, DOI 10.1126/science.aad6204
   Liu DSH, 2015, GUT, V64, P1506, DOI 10.1136/gutjnl-2015-309770
   Liu JF, 2016, ANN ONCOL, V27, P2124, DOI 10.1093/annonc/mdw401
   Lu HY, 2019, MOL CANCER THER, V18, P1323, DOI 10.1158/1535-7163.MCT-18-0852
   Lupinacci RM, 2018, GASTROENTEROLOGY, V154, P1061, DOI 10.1053/j.gastro.2017.11.009
   Makohon-Moore A, 2016, NAT REV CANCER, V16, P553, DOI 10.1038/nrc.2016.66
   Maloney DG, 2019, NAT REV CLIN ONCOL, V16, P279, DOI 10.1038/s41571-019-0183-7
   Marabelle A, 2020, J CLIN ONCOL, V38, P1, DOI 10.1200/JCO.19.02105
   Mateo J, 2015, NEW ENGL J MED, V373, P1697, DOI 10.1056/NEJMoa1506859
   Mazur PK, 2015, NAT MED, V21, P1163, DOI 10.1038/nm.3952
   Melisi D, 2019, CANCER CHEMOTH PHARM, V83, P975, DOI 10.1007/s00280-019-03807-4
   Mereiter S, 2019, CANCER CELL, V36, P6, DOI 10.1016/j.ccell.2019.06.006
   Middleton G, 2017, LANCET ONCOL, V18, P486, DOI 10.1016/S1470-2045(17)30084-0
   Moll HP, 2018, SCI TRANSL MED, V2301, P1
   Moore K, 2018, NEW ENGL J MED, V379, P2495, DOI 10.1056/NEJMoa1810858
   Moore MJ, 2007, J CLIN ONCOL, V25, P1960, DOI 10.1200/JCO.2006.07.9525
   Morello A, 2016, CANCER DISCOV, V6, P133, DOI 10.1158/2159-8290.CD-15-0583
   Murphy SJ, 2013, GASTROENTEROLOGY, V145, P1098, DOI 10.1053/j.gastro.2013.07.049
   Navas C, 2012, CANCER CELL, V22, P318, DOI 10.1016/j.ccr.2012.08.001
   Nevala-Plagemann C, 2020, NAT REV CLIN ONCOL, V17, P108, DOI 10.1038/s41571-019-0281-6
   Nishigaki T, 2020, BRIT J CANCER, V122, P1333, DOI 10.1038/s41416-020-0781-2
   O'Leary B, 2016, NAT REV CLIN ONCOL, V13, P417, DOI 10.1038/nrclinonc.2016.26
   O'Neil BH, 2015, ANN ONCOL, V26, P1923, DOI 10.1093/annonc/mdv264
   O'Neil NJ, 2017, NAT REV GENET, V18, P613, DOI 10.1038/nrg.2017.47
   Ogitani Y, 2016, CLIN CANCER RES, V22, P5097, DOI 10.1158/1078-0432.CCR-15-2822
   Oshima M, 2013, ANN SURG, V258, P336, DOI 10.1097/SLA.0b013e3182827a65
   Ostrem JM, 2013, NATURE, V503, P548, DOI 10.1038/nature12796
   Ostrem JML, 2016, NAT REV DRUG DISCOV, V15, P771, DOI 10.1038/nrd.2016.139
   Park K, 2016, LANCET ONCOL, V17, P577, DOI 10.1016/S1470-2045(16)30033-X
   Parriott G, 2020, IMMUNOLOGY, V160, P280, DOI 10.1111/imm.13187
   Patel KJ, 1998, MOL CELL, V1, P347, DOI 10.1016/S1097-2765(00)80035-0
   Philip PA, 2010, J CLIN ONCOL, V28, P3605, DOI 10.1200/JCO.2009.25.7550
   Pishvaian MJ, 2020, LANCET ONCOL, V21, P508, DOI 10.1016/S1470-2045(20)30074-7
   Porcelli L, 2019, CANCERS, V11, DOI 10.3390/cancers11030330
   Posey AD, 2016, IMMUNITY, V44, P1444, DOI 10.1016/j.immuni.2016.05.014
   Qian ZR, 2018, JAMA ONCOL, V4, DOI 10.1001/jamaoncol.2017.3420
   Qin LY, 2014, J AM CHEM SOC, V136, P18023, DOI 10.1021/ja509223m
   Raj D, 2019, GUT, V68, P1052, DOI 10.1136/gutjnl-2018-316595
   Rencuzogullar O, 2019, PALBOCICLIB SELECTIV, P1, DOI [10.1002/jcb.29249, DOI 10.1002/JCB.29249]
   Ringshausen I, 2006, CANCER CELL, V10, P501, DOI 10.1016/j.ccr.2006.10.010
   Rose S, 2019, CANCER DISCOV, V9, P1636, DOI 10.1158/2159-8290.CD-NB2019-128
   Ruess DA, 2018, NAT MED, V24, P954, DOI 10.1038/s41591-018-0024-8
   Salvador-Barbero B, 2020, CANCER CELL, V37, P340, DOI 10.1016/j.ccell.2020.01.007
   Sanjabi S, 2017, CSH PERSPECT BIOL, V9, DOI 10.1101/cshperspect.a022236
   Schultheis B, 2017, ANN ONCOL, V28, P2429, DOI 10.1093/annonc/mdx343
   Sherr CJ, 2016, NEW ENGL J MED, V375, P1920, DOI 10.1056/NEJMp1612343
   Shi LL, 2019, THERANOSTICS, V9, P4115, DOI 10.7150/thno.35131
   Shi YG, 1997, NATURE, V388, P87, DOI 10.1038/40431
   Sidaway P, 2017, NAT REV CLIN ONCOL, V14, P525, DOI 10.1038/nrclinonc.2017.119
   Siegel RL, 2019, CA-CANCER J CLIN, V69, P7, DOI 10.3322/caac.21551
   Singhi AD, 2018, GUT, V67, P2131, DOI 10.1136/gutjnl-2016-313586
   Sinn M, 2017, J CLIN ONCOL, V35, P3330, DOI 10.1200/JCO.2017.72.6463
   Sivakumaran P, 2019, PROCEEDINGS OF THE 28TH USENIX SECURITY SYMPOSIUM, P1
   Smalley I, 2018, CANCER DISCOV, V8, P140, DOI 10.1158/2159-8290.CD-17-1355
   Soria JC, 2015, LANCET ONCOL, V16, P897, DOI 10.1016/S1470-2045(15)00006-6
   Sulahian R, 2019, CELL REP, V29, P118, DOI 10.1016/j.celrep.2019.08.090
   Sullivan RJ, 2017, 1 IN CLASS ERK1 2 IN, P1, DOI [10.1158/2159-8290.CD-17-1119, DOI 10.1158/2159-8290.CD-17-1119]
   Sung PA, 2006, DNA REPAIR, V5, P1109, DOI 10.1016/j.dnarep.2006.05.018
   Todoric J, 2017, CANCER CELL, V32, P824, DOI 10.1016/j.ccell.2017.10.011
   Topalian SL, 2016, NAT REV CANCER, V16, P275, DOI 10.1038/nrc.2016.36
   Torres-Ayuso P, 2018, CANCER DISCOV, V8, P1210, DOI 10.1158/2159-8290.CD-18-0915
   Tran E, 2016, NEW ENGL J MED, V375, P2255, DOI 10.1056/NEJMoa1609279
   Turner NC, 2018, NEW ENGL J MED, V379, P1926, DOI 10.1056/NEJMoa1810527
   Tutt A, 2001, EMBO J, V20, P4704, DOI 10.1093/emboj/20.17.4704
   van Gent DC, 2001, NAT REV GENET, V2, P196, DOI 10.1038/35056049
   Vassilev LT, 2004, SCIENCE, V303, P844, DOI 10.1126/science.1092472
   Viale A, 2014, NATURE, V514, P628, DOI 10.1038/nature13611
   Vogelstein B, 2000, NATURE, V408, P307, DOI 10.1038/35042675
   Waddell N, 2015, NATURE, V518, P495, DOI 10.1038/nature14169
   Wang L, 2018, NAT MED, V24, P758, DOI 10.1038/s41591-018-0034-6
   Wang W, 2018, CANCER RES, V78, P5656, DOI 10.1158/0008-5472.CAN-17-3939
   Wang W, 2014, GASTROENTEROLOGY, V147, P893, DOI 10.1053/j.gastro.2014.07.001
   Wang Y, 2018, ONCOIMMUNOLOGY, V7, DOI 10.1080/2162402X.2018.1440169
   Whittle MC, 2015, CELL, V161, P1345, DOI 10.1016/j.cell.2015.04.048
   Wilson CY, 2016, DRUG DISCOV TODAY, V21, P1915, DOI 10.1016/j.drudis.2016.08.002
   Wilson FH, 2018, CANCER DISCOV, V8, P676, DOI 10.1158/2159-8290.CD-18-0368
   Wolpin BM, 2009, J CLIN ONCOL, V27, P193, DOI 10.1200/JCO.2008.18.9514
   Wooster R, 2003, NEW ENGL J MED, V348, P2339, DOI 10.1056/NEJMra012284
   Wu S, 2016, NATURE, V529, P43, DOI 10.1038/nature16166
   Xu JW, 2018, CANCER LETT, V425, P143, DOI 10.1016/j.canlet.2018.03.040
   Yang G, 2014, SCIENCE, V344, P1173, DOI 10.1126/science.1249098
   Yarchoan M, 2017, NEW ENGL J MED, V377, P2500, DOI 10.1056/NEJMc1713444
   Yu J, 2017, GUT, V66, P1677, DOI 10.1136/gutjnl-2015-311166
   Zhang ER, 2018, J HEMATOL ONCOL, V11, DOI 10.1186/s13045-018-0646-9
   Zill OA, 2015, CANCER DISCOV, V5, P1040, DOI 10.1158/2159-8290.CD-15-0274
   Zorde E, 2013, MUTANT KRAS IS DRUGG, P6, DOI [10.1073/pnas.1314307110, DOI 10.1073/PNAS.1314307110]
NR 195
TC 0
Z9 0
U1 0
U2 0
PU BMC
PI LONDON
PA CAMPUS, 4 CRINAN ST, LONDON N1 9XW, ENGLAND
EI 1756-8722
J9 J HEMATOL ONCOL
JI J. Hematol. Oncol.
PD OCT 2
PY 2020
VL 13
IS 1
AR 130
DI 10.1186/s13045-020-00958-3
PG 20
WC Oncology; Hematology
SC Oncology; Hematology
GA NZ2GH
UT WOS:000576913200001
PM 33008426
OA DOAJ Gold, Green Published
DA 2020-11-03
ER

PT J
AU Hane, Y
   Tsuchikawa, T
   Nakamura, T
   Hatanaka, KC
   Saito, T
   Tanaka, K
   Nakanishi, Y
   Asano, T
   Noji, T
   Okamura, K
   Shichinohe, T
   Yokota, I
   Hatanaka, Y
   Hirano, S
AF Hane, Yuma
   Tsuchikawa, Takahiro
   Nakamura, Toru
   Hatanaka, Kanako C.
   Saito, Tatsuro
   Tanaka, Kimitaka
   Nakanishi, Yoshitsugu
   Asano, Toshimichi
   Noji, Takehiro
   Okamura, Keisuke
   Shichinohe, Toshiaki
   Yokota, Isao
   Hatanaka, Yutaka
   Hirano, Satoshi
TI Immunological Gene Signature Associated With the Tumor Microenvironment
   of Pancreatic Cancer After Neoadjuvant Chemotherapy
SO PANCREAS
LA English
DT Article
DE pancreatic ductal carcinoma; adjuvant chemotherapy; immunity;
   transcriptome; tumor microenvironment
ID T-CELLS; PREOPERATIVE CHEMORADIATION; ANTITUMOR; TIGIT; ADENOCARCINOMA;
   PROGRESSION; BLOCKADE; SAFETY; TRIAL
AB Objectives Neoadjuvant chemotherapy (NAC) has improved overall survival in patients with pancreatic ductal adenocarcinoma (PDAC), but its effects on immune gene signatures are unknown. Here, we examined the immune transcriptome after NAC for PDAC. Methods Resected tumor specimens were obtained from 140 patients with PDAC who received surgery first (n = 93) or NAC (n = 47). Six patients were randomly selected from each group, and RNA was extracted from tumor tissues. We compared 770 immune-related genes among the 2 groups using nCounterPanCancer Immune Profiling (NanoString Technologies, Seattle, Wash). Gene clusters were classified into 14 immune function groups based on gene ontology argolism by nSolver 4.0 software (NanoString Technologies), and corresponding immune cell function scores were compared. Results Eleven genes (LY86,SH2D1A,CD247,TIGIT,CR2,CD83,LAMP3,CXCR4,DUSP4,SELL, andIL2RA) were significantly downregulated in the NAC group. Gene expression analysis showed that the functions of regulatory T cells, B cells, and natural killer CD56 dim cells were significantly decreased in the NAC group. Conclusions Neoadjuvant chemotherapy may suppress regulatory T cells and B-cell function in the PDAC microenvironment. The 11 identified genes could be useful for predicting the efficacy of NAC and could be therapeutic targets for PDAC.
C1 [Hane, Yuma; Tsuchikawa, Takahiro; Nakamura, Toru; Tanaka, Kimitaka; Nakanishi, Yoshitsugu; Asano, Toshimichi; Noji, Takehiro; Okamura, Keisuke; Shichinohe, Toshiaki; Hirano, Satoshi] Hokkaido Univ, Dept Gastroenterol Surg 2, Fac Med, Sapporo, Hokkaido, Japan.
   [Hatanaka, Kanako C.; Saito, Tatsuro; Hatanaka, Yutaka] Hokkaido Univ Hosp, Res Div Genome Compan Diagnost, Sapporo, Hokkaido, Japan.
   [Hatanaka, Kanako C.] Hokkaido Univ Hosp, Clin Res & Med Innovat Ctr, Sapporo, Hokkaido, Japan.
   [Saito, Tatsuro] Riken Genesis Co Ltd, Sapporo, Hokkaido, Japan.
   [Yokota, Isao] Hokkaido Univ, Grad Sch Med, Dept Biostat, Sapporo, Hokkaido, Japan.
RP Tsuchikawa, T (corresponding author), Hokkaido Univ, Fac Med, Dept Gastroenterol Surg 2, Kita Ku, Nishi 7,Kita 15, Sapporo, Hokkaido 0608638, Japan.
EM tsuchi-t@med.hokudai.ac.jp
FU JSPS KAKENHIMinistry of Education, Culture, Sports, Science and
   Technology, Japan (MEXT)Japan Society for the Promotion of
   ScienceGrants-in-Aid for Scientific Research (KAKENHI) [18056526,
   17905709]; Chugai Pharmaceutical
FX This study was supported by JSPS KAKENHI (Grant Numbers 18056526,
   17905709). I.Y. has received speaking fees from Chugai Pharmaceutical.
CR Anderson AC, 2016, IMMUNITY, V44, P989, DOI 10.1016/j.immuni.2016.05.001
   Brahmer JR, 2012, NEW ENGL J MED, V366, P2455, DOI 10.1056/NEJMoa1200694
   Castino GF, 2016, ONCOIMMUNOLOGY, V5, DOI 10.1080/2162402X.2015.1085147
   Chauvin JM, 2015, J CLIN INVEST, V125, P2046, DOI 10.1172/JCI80445
   Chen DT, 2015, PLOS ONE, V10, DOI 10.1371/journal.pone.0133562
   D'Angelo A, 2019, PLOS ONE, V14, DOI 10.1371/journal.pone.0219566
   Danaher P, 2017, J IMMUNOTHER CANCER, V5, DOI 10.1186/s40425-017-0215-8
   EVANS DB, 1992, ARCH SURG-CHICAGO, V127, P1335
   Galluzzi L, 2015, CANCER CELL, V28, P690, DOI 10.1016/j.ccell.2015.10.012
   He WL, 2017, CANCER RES, V77, P6375, DOI 10.1158/0008-5472.CAN-17-0381
   Homma Y, 2014, CLIN TRANSL ONCOL, V16, P330, DOI 10.1007/s12094-013-1079-0
   Inoue S, 2006, CANCER RES, V66, P7741, DOI 10.1158/0008-5472.CAN-05-3766
   Johnston RJ, 2014, CANCER CELL, V26, P923, DOI 10.1016/j.ccell.2014.10.018
   Joller N, 2014, IMMUNITY, V40, P569, DOI 10.1016/j.immuni.2014.02.012
   Karakhanova S, 2015, BRIT J CANCER, V112, P1027, DOI 10.1038/bjc.2015.72
   Kobayashi M, 2014, CANCER IMMUNOL IMMUN, V63, P797, DOI 10.1007/s00262-014-1554-7
   Kuwabara S, 2019, CANCER SCI, V110, P1853, DOI 10.1111/cas.14023
   Li XT, 2019, J IMMUNOTHER CANCER, V7, DOI 10.1186/s40425-019-0563-7
   Lutz E, 2011, ANN SURG, V253, P328, DOI 10.1097/SLA.0b013e3181fd271c
   Neagu M, 2013, BIOMED RES INT, V2013, DOI 10.1155/2013/107940
   Nejati R, 2017, PANCREAS, V46, P1180, DOI 10.1097/MPA.0000000000000914
   Nywening TM, 2016, LANCET ONCOL, V17, P651, DOI 10.1016/S1470-2045(16)00078-4
   Royal RE, 2010, J IMMUNOTHER, V33, P828, DOI 10.1097/CJI.0b013e3181eec14c
   Seo YD, 2019, CLIN CANCER RES, V25, P3934, DOI 10.1158/1078-0432.CCR-19-0081
   Shevchenko I, 2013, INT J CANCER, V133, P98, DOI 10.1002/ijc.27990
   Shibuya KC, 2014, PLOS ONE, V9, DOI 10.1371/journal.pone.0096565
   Siegel R, 2014, CA-CANCER J CLIN, V64, P9, DOI [10.3322/caac.21254, 10.3322/caac.21208]
   Sobin LH, 2011, TNM CLASSIFICATION M
   Topalian SL, 2015, CANCER CELL, V27, P450, DOI 10.1016/j.ccell.2015.03.001
   Tsuchikawa T, 2013, CANCER SCI, V104, P531, DOI 10.1111/cas.12119
   Van den Broeck A, 2013, PLOS ONE, V8, DOI 10.1371/journal.pone.0073968
   Versteijne E, 2018, BRIT J SURG, V105, P946, DOI 10.1002/bjs.10870
   Versteijne E, 2016, TRIALS, V17, DOI 10.1186/s13063-016-1262-z
   Vincent J, 2010, CANCER RES, V70, P3052, DOI 10.1158/0008-5472.CAN-09-3690
   Waks AG, 2019, CLIN CANCER RES, V25, P4644, DOI 10.1158/1078-0432.CCR-19-0173
   Wang Z, 2008, BRIT J CANCER, V99, P1695, DOI 10.1038/sj.bjc.6604745
   Wehler T, 2006, ONCOL REP, V16, P1159
   Wu YH, 2016, BMC IMMUNOL, V17, DOI 10.1186/s12865-016-0167-7
   Zhang G, 2012, PLOS ONE, V7, DOI 10.1371/journal.pone.0031507
   Zhang YX, 2013, BLOOD, V122, P2823, DOI 10.1182/blood-2013-02-481788
   Zitvogel L, 2013, IMMUNITY, V39, P74, DOI 10.1016/j.immuni.2013.06.014
NR 41
TC 0
Z9 0
U1 0
U2 0
PU LIPPINCOTT WILLIAMS & WILKINS
PI PHILADELPHIA
PA TWO COMMERCE SQ, 2001 MARKET ST, PHILADELPHIA, PA 19103 USA
SN 0885-3177
EI 1536-4828
J9 PANCREAS
JI Pancreas
PD OCT
PY 2020
VL 49
IS 9
BP 1240
EP 1245
DI 10.1097/MPA.0000000000001665
PG 6
WC Gastroenterology & Hepatology
SC Gastroenterology & Hepatology
GA OB2AP
UT WOS:000578276200030
PM 32898010
DA 2020-11-03
ER

PT J
AU Morita, T
   Kodama, Y
   Shiokawa, M
   Kuriyama, K
   Marui, S
   Kuwada, T
   Sogabe, Y
   Matsumori, T
   Kakiuchi, N
   Tomono, T
   Mima, A
   Ueda, T
   Tsuda, M
   Yamauchi, Y
   Nishikawa, Y
   Sakuma, Y
   Ota, Y
   Maruno, T
   Uza, N
   Nagasawa, T
   Chiba, T
   Seno, H
AF Morita, Toshihiro
   Kodama, Yuzo
   Shiokawa, Masahiro
   Kuriyama, Katsutoshi
   Marui, Saiko
   Kuwada, Takeshi
   Sogabe, Yuko
   Matsumori, Tomoaki
   Kakiuchi, Nobuyuki
   Tomono, Teruko
   Mima, Atsushi
   Ueda, Tatsuki
   Tsuda, Motoyuki
   Yamauchi, Yuki
   Nishikawa, Yoshihiro
   Sakuma, Yojiro
   Ota, Yuji
   Maruno, Takahisa
   Uza, Norimitsu
   Nagasawa, Takashi
   Chiba, Tsutomu
   Seno, Hiroshi
TI CXCR4 in Tumor Epithelial Cells Mediates Desmoplastic Reaction in
   Pancreatic Ductal Adenocarcinoma
SO CANCER RESEARCH
LA English
DT Article
ID CHEMOKINE RECEPTOR CXCR4; BONE-MARROW; CXCR4/CXCL12 AXIS; CANCER;
   CARCINOMA; MICROENVIRONMENT; FIBROBLASTS; EXPRESSION; ANGIOGENESIS;
   ADHESION
AB Pancreatic ductal adenocarcinoma (PDAC) features abundant stromal cells with an excessive extracellular matrix (ECM), termed the desmoplastic reaction. CXCR4 is a cytokine receptor for stromal cell-derived factor-1 (CXCL12) expressed in PDAC, but its roles in PDAC and the characteristic desmoplastic reaction remain unclear. Here, we generated a mouse model of PDAC with conditional knockout of Cxcr4 (KPC-Cxcr4-KO) by crossing Cxcr4 flox mice with Pdx1-Cre;KrasLSL-G12D/+;Trp53LSL-R172H/+ (KPC-Cxcr4-WT) mice to assess the development of pancreatic intraepithelial neoplasia (PanIN) and pancreatic cancers. Tumor cell characteristics of those two types were analyzed in vitro. In addition, CXCR4 expression in human pancreatic cancer specimens was evaluated by IHC staining. In KPC-Cxcr4-KO mice, the number and pathologic grade of PanIN lesions were reduced, but the frequency of pancreatic cancers did not differ from that in KPCCxcr4-WT mice. The pancreatic tumor phenotype in KPC-Cxcr-4KO mice was significantly larger and undifferentiated, characterized by abundant vimentin-expressing cancer cells, significantly fewer fibroblasts, and markedly less deposition of ECM. In vitro, KPC-Cxcr4-KO tumor cells exhibited higher proliferative and migratory activity than KPC-Cxcr4-WT tumor cells. Myofibroblasts induced invasion activity in KPC-Cxcr4-WT tumor cells, showing an epithelial-mesenchymal interaction, whereas KPC-Cxcr4-KO tumor cells were unaffected by myofibroblasts, suggesting their unique nature. In human pancreatic cancer, undifferentiated carcinoma did not express CXCR4 and exhibited histologic and IHC features similar to those in KPC-Cxcr4-KO mice. In summary, the CXCL12/CXCR4 axis may play an important role in the desmoplastic reaction in PDAC, and loss of CXCR4 induces phenotype changes in undifferentiated carcinoma without a desmoplastic reaction.
   Significance: The current study uncovers CXCR4 as a key regulator of desmoplastic reaction in PDAC and opens the way for new therapeutic approaches to overcome the chemoresistance in patients with PDAC.
C1 [Morita, Toshihiro; Kodama, Yuzo; Shiokawa, Masahiro; Kuriyama, Katsutoshi; Marui, Saiko; Kuwada, Takeshi; Sogabe, Yuko; Matsumori, Tomoaki; Kakiuchi, Nobuyuki; Tomono, Teruko; Mima, Atsushi; Ueda, Tatsuki; Tsuda, Motoyuki; Yamauchi, Yuki; Nishikawa, Yoshihiro; Sakuma, Yojiro; Ota, Yuji; Maruno, Takahisa; Uza, Norimitsu; Chiba, Tsutomu; Seno, Hiroshi] Kyoto Univ, Dept Gastroenterol & Hepatol, Sakyo Ku, Grad Sch Med, Kyoto, Japan.
   [Kodama, Yuzo] Kobe Univ, Dept Gastroenterol, Grad Sch Med, Kobe, Hyogo, Japan.
   [Nagasawa, Takashi] Osaka Univ, Grad Sch Frontier Biosci, Lab Stem Cell Biol & Dev Immunol, Osaka, Japan.
   [Nagasawa, Takashi] Osaka Univ, Grad Sch Med, Osaka, Japan.
   [Chiba, Tsutomu] Kansai Elect Power Hosp, Fukushima Ku, Osaka, Japan.
RP Kodama, Y (corresponding author), Kobe Univ, Grad Sch Med, Chuo Ku, 7-5-1 Kusunoki Cho, Kobe, Hyogo 6500017, Japan.
EM kodama@med.kobe-u.ac.ip
OI Nishikawa, Yoshihiro/0000-0002-1113-6937; Kuriyama,
   Katsutoshi/0000-0002-3985-9774; Kakiuchi, Nobuyuki/0000-0003-4893-5414
FU Japan Society for the Promotion of Science (JSPS)Ministry of Education,
   Culture, Sports, Science and Technology, Japan (MEXT)Japan Society for
   the Promotion of Science; Ministry of Education, Culture, Sports,
   Science and Technology (MEXT) KAKENHIMinistry of Education, Culture,
   Sports, Science and Technology, Japan (MEXT)Japan Society for the
   Promotion of ScienceGrants-in-Aid for Scientific Research (KAKENHI)
   [JP15J05143, JP17H06803, JP16K09395]
FX This work was supported by the Japan Society for the Promotion of
   Science (JSPS) and the Ministry of Education, Culture, Sports, Science
   and Technology (MEXT) KAKENHI Grant Numbers JP15J05143, JP17H06803, and
   JP16K09395. We wish to thank Yuta Kawamata for excellent technical
   support.
CR Bailey JM, 2008, CLIN CANCER RES, V14, P5995, DOI 10.1158/1078-0432.CCR-08-0291
   Bardeesy N, 2002, NAT REV CANCER, V2, P897, DOI 10.1038/nrc949
   Bhagat TD, 2019, ELIFE, V8, DOI 10.7554/eLife.50663
   Burger JA, 2009, LEUKEMIA, V23, P43, DOI 10.1038/leu.2008.299
   Burger JA, 2006, BLOOD, V107, P1761, DOI 10.1182/blood-2005-08-3182
   Burger M, 2003, ONCOGENE, V22, P8093, DOI 10.1038/sj.onc.1207097
   Chen IX, 2019, P NATL ACAD SCI USA, V116, P4558, DOI 10.1073/pnas.1815515116
   Collisson EA, 2011, NAT MED, V17, P500, DOI 10.1038/nm.2344
   Domanska UM, 2013, EUR J CANCER, V49, P219, DOI 10.1016/j.ejca.2012.05.005
   Feig C, 2013, P NATL ACAD SCI USA, V110, P20212, DOI 10.1073/pnas.1320318110
   GRANT AG, 1979, BRIT J CANCER, V39, P143, DOI 10.1038/bjc.1979.24
   Gu GQ, 2002, DEVELOPMENT, V129, P2447
   Hartmann TN, 2005, ONCOGENE, V24, P4462, DOI 10.1038/sj.onc.1208621
   Hazlehurst LA, 2003, ONCOGENE, V22, P7396, DOI 10.1038/sj.onc.1206943
   Heinrich EL, 2012, J TRANSL MED, V10, DOI 10.1186/1479-5876-10-68
   Herreros-Villanueva M, 2012, WORLD J GASTROENTERO, V18, P1286, DOI 10.3748/wjg.v18.i12.1286
   Hruban RH, 2001, AM J SURG PATHOL, V25, P579, DOI 10.1097/00000478-200105000-00003
   Jackson EL, 2001, GENE DEV, V15, P3243, DOI 10.1101/gad.943001
   Jemal A, 2011, CA-CANCER J CLIN, V61, P134, DOI 10.3322/caac.20115
   Katsumoto K, 2013, THERANOSTICS, V3, P11, DOI 10.7150/thno.4806
   Liang Z, 2007, BIOCHEM BIOPH RES CO, V359, P716, DOI 10.1016/j.bbrc.2007.05.182
   Liu PP, 2016, AM J TRANSL RES, V8, P1719
   Lv BY, 2015, MOL NEUROBIOL, V52, P1263, DOI 10.1007/s12035-014-8935-y
   Meads MB, 2008, CLIN CANCER RES, V14, P2519, DOI 10.1158/1078-0432.CCR-07-2223
   Muller A, 2001, NATURE, V410, P50, DOI 10.1038/35065016
   Nishikawa Y, 2019, ONCOGENE, V38, P4283, DOI 10.1038/s41388-019-0718-5
   Ozdemir BC, 2014, CANCER CELL, V25, P719, DOI 10.1016/j.ccr.2014.04.005
   Olive KP, 2004, CELL, V119, P847, DOI 10.1016/j.cell.2004.11.004
   Orimo A, 2005, CELL, V121, P335, DOI 10.1016/j.cell.2005.02.034
   Ottaiano A, 2005, CANCER IMMUNOL IMMUN, V54, P781, DOI 10.1007/s00262-004-0636-3
   Pandol S, 2009, CLIN GASTROENTEROL H, V7, pS44, DOI 10.1016/j.cgh.2009.07.039
   Provenzano PP, 2012, CANCER CELL, V21, P418, DOI 10.1016/j.ccr.2012.01.007
   Rhim AD, 2014, CANCER CELL, V25, P735, DOI 10.1016/j.ccr.2014.04.021
   Schimanski CC, 2006, BRIT J CANCER, V95, P210, DOI 10.1038/sj.bjc.6603251
   Schimanski CC, 2006, J CLIN ONCOL, V24, P14018
   Shao DD, 2014, CELL, V158, P171, DOI 10.1016/j.cell.2014.06.004
   Singh A, 2009, CANCER CELL, V15, P489, DOI 10.1016/j.ccr.2009.03.022
   Stanger BZ, 2013, GASTROENTEROLOGY, V144, P1170, DOI 10.1053/j.gastro.2013.01.074
   Sugiyama T, 2006, IMMUNITY, V25, P977, DOI 10.1016/j.immuni.2006.10.016
   Tachibana K, 1998, NATURE, V393, P591, DOI 10.1038/31261
   Tanaka M, 2010, AJSP-REV REP, V15, P210, DOI 10.1097/PCR.0b013e3181ffb8ac
   Thomas RM, 2008, GUT, V57, P1555, DOI 10.1136/gut.2007.143941
   Tokoyoda K, 2004, IMMUNITY, V20, P707, DOI 10.1016/j.immuni.2004.05.001
   TSCHANG TP, 1977, CANCER, V39, P2114, DOI 10.1002/1097-0142(197705)39:5<2114::AID-CNCR2820390528>3.0.CO;2-3
   Vong Sylvia, 2011, Genes Cancer, V2, P1139, DOI 10.1177/1947601911423940
   Wang Y, 2014, PHARM RES-DORDR, V31, P3538, DOI 10.1007/s11095-014-1440-1
   Wang Z, 2008, BRIT J CANCER, V99, P1695, DOI 10.1038/sj.bjc.6604745
   Wu HW, 2015, PLOS ONE, V10, DOI 10.1371/journal.pone.0116803
   Zhao HB, 2012, PLOS ONE, V7, DOI 10.1371/journal.pone.0038375
   Zou YR, 1998, NATURE, V393, P595, DOI 10.1038/31269
NR 50
TC 0
Z9 0
U1 2
U2 2
PU AMER ASSOC CANCER RESEARCH
PI PHILADELPHIA
PA 615 CHESTNUT ST, 17TH FLOOR, PHILADELPHIA, PA 19106-4404 USA
SN 0008-5472
EI 1538-7445
J9 CANCER RES
JI Cancer Res.
PD OCT 1
PY 2020
VL 80
IS 19
BP 4058
EP 4070
DI 10.1158/0008-5472.CAN-19-2745
PG 13
WC Oncology
SC Oncology
GA NZ0PK
UT WOS:000576794400006
PM 32606001
DA 2020-11-03
ER

PT J
AU Wiechmann, S
   Saupp, E
   Schilling, D
   Heinzlmeir, S
   Schneider, G
   Schmid, RM
   Combs, SE
   Kuster, B
   Dobiasch, S
AF Wiechmann, Svenja
   Saupp, Elena
   Schilling, Daniela
   Heinzlmeir, Stephanie
   Schneider, Gunter
   Schmid, Roland M.
   Combs, Stephanie E.
   Kuster, Bernhard
   Dobiasch, Sophie
TI Radiosensitization by Kinase Inhibition Revealed by Phosphoproteomic
   Analysis of Pancreatic Cancer Cells
SO MOLECULAR & CELLULAR PROTEOMICS
LA English
DT Article
ID FOCAL ADHESION KINASE; TUMOR MICROENVIRONMENT; PHOSPHORYLATION SITES;
   IONIZING-RADIATION; IN-VIVO; DNA; IDENTIFICATION; ATM; ACTIVATION;
   PROMOTES
AB Pancreatic ductal adenocarcinoma (PDAC) is one of the most aggressive cancers and known for its extensive genetic heterogeneity, high therapeutic resistance, and strong variation in intrinsic radiosensitivity. To understand the molecular mechanisms underlying radioresistance, we screened the phenotypic response of 38 PDAC cell lines to ionizing radiation. Subsequent phosphoproteomic analysis of two representative sensitive and resistant lines led to the reproducible identification of 7,800 proteins and 13,000 phosphorylation sites (p-sites). Approximately 700 p-sites on 400 proteins showed abundance changes after radiation in all cell lines regardless of their phenotypic sensitivity. Apart from recapitulating known radiation response phosphorylation markers such as on proteins involved in DNA damage repair, the analysis uncovered many novel members of a radiation-responsive signaling network that was apparent only at the level of protein phosphorylation. These regulated p-sites were enriched in potential ATM substrates and in vitro kinase assays corroborated 10 of these. Comparing the proteomes and phosphoproteomes of radiosensitive and -resistant cells pointed to additional tractable radioresistance mechanisms involving apoptotic proteins. For instance, elevated NADPH quinine oxidoreductase 1 (NQO1) expression in radioresistant cells may aid in clearing harmful reactive oxygen species. Resistant cells also showed elevated phosphorylation levels of proteins involved in cytoskeleton organization including actin dynamics and focal adhesion kinase (FAK) activity and one resistant cell line showed a strong migration phenotype. Pharmacological inhibition of the kinases FAK by Defactinib and of CHEK1 by Rabusertib showed a statistically significant sensitization to radiation in radioresistant PDAC cells. Together, the presented data map a comprehensive molecular network of radiation-induced signaling, improves the understanding of radioresistance and provides avenues for developing radiotherapeutic strategies.
C1 [Wiechmann, Svenja; Heinzlmeir, Stephanie; Kuster, Bernhard] Tech Univ Munich, Chair Prote & Bioanalyt, Freising Weihenstephan, Germany.
   [Wiechmann, Svenja; Combs, Stephanie E.; Kuster, Bernhard; Dobiasch, Sophie] German Canc Consortium, Munich, Germany.
   [Wiechmann, Svenja; Combs, Stephanie E.; Kuster, Bernhard; Dobiasch, Sophie] German Canc Res Ctr, Heidelberg, Germany.
   [Saupp, Elena; Schilling, Daniela; Combs, Stephanie E.; Dobiasch, Sophie] Tech Univ Munich, Dept Radiat Oncol, Klinikum Rechts Isar, Munich, Germany.
   [Schilling, Daniela; Combs, Stephanie E.; Dobiasch, Sophie] Helmholtz Zentrum Munchen, Inst Radiat Med, Dept Radiat Sci, Neuherberg, Germany.
   [Schneider, Gunter; Schmid, Roland M.] Tech Univ Munich, Med Clin & Polyclin 2, Klinikum Rechts Isar, Munich, Germany.
   [Kuster, Bernhard] Tech Univ Munich, Bavarian Ctr Biomol Mass Spectrometry, Freising Weihenstephan, Germany.
RP Dobiasch, S (corresponding author), German Canc Consortium, Munich, Germany.; Dobiasch, S (corresponding author), German Canc Res Ctr, Heidelberg, Germany.; Dobiasch, S (corresponding author), Tech Univ Munich, Dept Radiat Oncol, Klinikum Rechts Isar, Munich, Germany.; Dobiasch, S (corresponding author), Helmholtz Zentrum Munchen, Inst Radiat Med, Dept Radiat Sci, Neuherberg, Germany.
EM Sophie.Dobiasch@tum.de
OI Wiechmann (Petzoldt), Svenja/0000-0003-1324-0743; Heinzlmeir,
   Stephanie/0000-0002-1066-6565
FU Deutsche Forschungsgemeinschaft (DFG, German Research Foundation)German
   Research Foundation (DFG) [329628492 - SFB 1321]
FX Funded in part by the Deutsche Forschungsgemeinschaft (DFG, German
   Research Foundation) -project number 329628492 - SFB 1321 Project P3,
   Project P13, Project P15, Project P18 and Project S01.
CR Armstrong T, 2004, CLIN CANCER RES, V10, P7427, DOI 10.1158/1078-0432.CCR-03-0825
   Bakkenist CJ, 2003, NATURE, V421, P499, DOI 10.1038/nature01368
   Barker HE, 2015, NAT REV CANCER, V15, P409, DOI 10.1038/nrc3958
   Bennetzen MV, 2010, MOL CELL PROTEOMICS, V9, P1314, DOI 10.1074/mcp.M900616-MCP200
   Bensimon A, 2010, SCI SIGNAL, V3, DOI 10.1126/scisignal.2001034
   Bosch M, 2007, MOL CELL, V28, P555, DOI 10.1016/j.molcel.2007.09.018
   Brown JM, 2005, NAT REV CANCER, V5, P231, DOI 10.1038/nrc1560
   Busch CJ, 2017, RADIOTHER ONCOL, V122, P260, DOI 10.1016/j.radonc.2016.11.017
   Combs SE, 2014, ANN SURG ONCOL, V21, P2801, DOI 10.1245/s10434-014-3607-8
   Cordes N, 2007, ONCOGENE, V26, P6851, DOI 10.1038/sj.onc.1210498
   Cox J, 2011, J PROTEOME RES, V10, P1794, DOI 10.1021/pr101065j
   Cox J, 2008, NAT BIOTECHNOL, V26, P1367, DOI 10.1038/nbt.1511
   Cullen JJ, 2003, CANCER RES, V63, P5513
   Diehn M, 2009, NATURE, V458, P780, DOI 10.1038/nature07733
   Dinkova-Kostova AT, 2010, ARCH BIOCHEM BIOPHYS, V501, P116, DOI 10.1016/j.abb.2010.03.019
   Dobiasch S, 2018, STRAHLENTHER ONKOL, V194, P185, DOI 10.1007/s00066-017-1227-5
   Dupre A, 2006, NAT STRUCT MOL BIOL, V13, P451, DOI 10.1038/nsmb1090
   Engelke CG, 2013, CLIN CANCER RES, V19, P4412, DOI 10.1158/1078-0432.CCR-12-3748
   Fan HP, 2013, J BIOL CHEM, V288, P3322, DOI 10.1074/jbc.M112.420497
   Francois RA, 2015, JNCI-J NATL CANCER I, V107, DOI 10.1093/jnci/djv123
   Gray M, 2019, RADIAT ONCOL, V14, DOI 10.1186/s13014-019-1268-2
   Guo CY, 1999, J BIOL CHEM, V274, P18715, DOI 10.1074/jbc.274.26.18715
   Hauck CR, 2002, J BIOL CHEM, V277, P12487, DOI 10.1074/jbc.C100760200
   Jiang H, 2020, GUT, V69, P122, DOI 10.1136/gutjnl-2018-317424
   Jiang H, 2016, NAT MED, V22, P851, DOI 10.1038/nm.4123
   Kamer I, 2005, CELL, V122, P593, DOI 10.1016/j.cell.2005.06.014
   Kim ST, 1999, J BIOL CHEM, V274, P37538, DOI 10.1074/jbc.274.53.37538
   Klaeger S, 2017, SCIENCE, V358, DOI 10.1126/science.aan4368
   Kleiman LB, 2013, PLOS ONE, V8, DOI 10.1371/journal.pone.0082982
   Koong AC, 2000, INT J RADIAT ONCOL, V48, P919, DOI 10.1016/S0360-3016(00)00803-8
   Kurenova E, 2004, MOL CELL BIOL, V24, P4361, DOI 10.1128/MCB.24.10.4361-4371.2004
   Lewis AM, 2005, MOL CARCINOGEN, V43, P215, DOI 10.1002/mc.20107
   Lim ST, 2008, MOL CELL, V29, P9, DOI 10.1016/j.molcel.2007.11.031
   Liu LF, 2009, J BIOL CHEM, V284, P5165, DOI 10.1074/jbc.M807098200
   Matsuoka S, 2007, SCIENCE, V316, P1160, DOI 10.1126/science.1140321
   Mi HY, 2019, NUCLEIC ACIDS RES, V47, pD419, DOI 10.1093/nar/gky1038
   Min S, 2018, MOL CELLS, V41, P127, DOI 10.14348/molcells.2018.2244
   Mishra NK, 2019, FRONT GENET, V10, DOI 10.3389/fgene.2019.00624
   Moffat GT, 2019, CANCER-AM CANCER SOC, V125, P3927, DOI 10.1002/cncr.32423
   Mueller S, 2018, NATURE, V554, P62, DOI 10.1038/nature25459
   Murphy JE, 2018, JAMA ONCOL, V4, P963, DOI 10.1001/jamaoncol.2018.0329
   Neesse A, 2019, GUT, V68, P159, DOI 10.1136/gutjnl-2018-316451
   Nevala-Plagemann C, 2020, NAT REV CLIN ONCOL, V17, P108, DOI 10.1038/s41571-019-0281-6
   Owen JD, 1999, MOL CELL BIOL, V19, P4806
   Park JH, 2017, ONCOTARGET, V8, P112893, DOI 10.18632/oncotarget.22850
   Prados-Carvajal R, 2018, DNA REPAIR, V66-67, P11, DOI 10.1016/j.dnarep.2018.04.003
   Redon CE, 2009, ADV SPACE RES, V43, P1171, DOI 10.1016/j.asr.2008.10.011
   Rockwell S, 2009, CURR MOL MED, V9, P442, DOI 10.2174/156652409788167087
   Ruprecht B, 2015, MOL CELL PROTEOMICS, V14, P205, DOI 10.1074/mcp.M114.043109
   Samaras P, 2020, NUCLEIC ACIDS RES, V48, pD1153, DOI 10.1093/nar/gkz974
   Sawhney RS, 2006, J BIOL CHEM, V281, P8497, DOI 10.1074/jbc.M600787200
   Schmidt T, 2018, NUCLEIC ACIDS RES, V46, pD1271, DOI 10.1093/nar/gkx1029
   Scott KA, 2011, BIOCHEM PHARMACOL, V81, P355, DOI 10.1016/j.bcp.2010.10.011
   Seshacharyulu P, 2017, BBA-REV CANCER, V1868, P69, DOI 10.1016/j.bbcan.2017.02.003
   Shi YL, 2007, J BIOL CHEM, V282, P9236, DOI 10.1074/jbc.M609256200
   Song YH, 2002, MOL BIOL CELL, V13, P1408, DOI 10.1091/mbc.01-08-0414
   Stucki M, 2005, CELL, V123, P1213, DOI 10.1016/j.cell.2005.09.038
   Szklarczyk D, 2017, NUCLEIC ACIDS RES, V45, pD362, DOI 10.1093/nar/gkw937
   Thompson A, 2003, ANAL CHEM, V75, P1895, DOI 10.1021/ac0262560
   Tyanova S, 2016, NAT METHODS, V13, P731, DOI [10.1038/nmeth.3901, 10.1038/NMETH.3901]
   Vizcaino JA, 2016, NUCLEIC ACIDS RES, V44, pD447, DOI 10.1093/nar/gkv1145
   von Burstin J, 2009, GASTROENTEROLOGY, V137, P361, DOI 10.1053/j.gastro.2009.04.004
   Waddell N, 2015, NATURE, V518, P495, DOI 10.1038/nature14169
   Wang F, 2018, CLIN CANCER RES, V24, P3176, DOI 10.1158/1078-0432.CCR-17-3435
   Wang T, 2017, ONCOTARGETS THER, V10, P1809, DOI 10.2147/OTT.S122803
   Wank M, 2018, CANCERS, V10, DOI 10.3390/cancers10110456
   Whatcott CJ, 2011, CANCER DISCOV, V1, P291, DOI 10.1158/2159-8290.CD-11-0136
   Winter M, 2017, MOL CELL PROTEOMICS, V16, P855, DOI 10.1074/mcp.M116.066597
   Wu Q, 2016, MOL CELL, V61, P434, DOI 10.1016/j.molcel.2015.12.017
   Wu XQ, 2016, ONCOTARGET, V7, P11708, DOI 10.18632/oncotarget.7336
   Yang F, 2006, J PROTEOME RES, V5, P1252, DOI 10.1021/pr060028v
   Yang F, 2010, PLOS ONE, V5, DOI 10.1371/journal.pone.0014152
   Yard BD, 2016, NAT COMMUN, V7, DOI 10.1038/ncomms11428
   Yu P, 2017, ANAL CHEM, V89, P8884, DOI 10.1021/acs.analchem.7b01356
   Zhao H, 2001, MOL CELL BIOL, V21, P4129, DOI 10.1128/MCB.21.13.4129-4139.2001
NR 75
TC 0
Z9 0
U1 0
U2 0
PU AMER SOC BIOCHEMISTRY MOLECULAR BIOLOGY INC
PI ROCKVILLE
PA 11200 ROCKVILLE PIKE, SUITE 302, ROCKVILLE, MD, UNITED STATES
SN 1535-9476
EI 1535-9484
J9 MOL CELL PROTEOMICS
JI Mol. Cell. Proteomics
PD OCT
PY 2020
VL 19
IS 10
BP 1649
EP 1663
DI 10.1074/mcp.RA120.002046
PG 15
WC Biochemical Research Methods
SC Biochemistry & Molecular Biology
GA NZ4WU
UT WOS:000577097900005
PM 32651227
OA Other Gold
DA 2020-11-03
ER

PT J
AU Wu, AA
   Bever, KM
   Ho, WJ
   Fertig, EJ
   Niu, N
   Zheng, L
   Parkinson, RM
   Durham, JN
   Onners, B
   Ferguson, AK
   Wilt, C
   Ko, AH
   Wang-Gillam, A
   Laheru, DA
   Anders, RA
   Thompson, ED
   Sugar, EA
   Jaffee, EM
   Le, DT
AF Wu, Annie A.
   Bever, Katherine M.
   Ho, Won Jin
   Fertig, Elana J.
   Niu, Nan
   Zheng, Lei
   Parkinson, Rose M.
   Durham, Jennifer N.
   Onners, Beth
   Ferguson, Anna K.
   Wilt, Cara
   Ko, Andrew H.
   Wang-Gillam, Andrea
   Laheru, Daniel A.
   Anders, Robert A.
   Thompson, Elizabeth D.
   Sugar, Elizabeth A.
   Jaffee, Elizabeth M.
   Le, Dung T.
TI A Phase II Study of Allogeneic GM-CSF-Transfected Pancreatic Tumor
   Vaccine (GVAX) with Ipilimumab as Maintenance Treatment for Metastatic
   Pancreatic Cancer
SO CLINICAL CANCER RESEARCH
LA English
DT Article
ID COMBINATION IMMUNOTHERAPY; SAFETY; CELLS; GENE
AB Purpose: This phase II study tested granulocyte-macrophage colony-stimulating factor (GM-CSF)-allogeneic pancreatic tumor cells (GVAX) and ipilimumab in metastatic pancreatic ductal adenocarcinoma (PDA) in the maintenance setting.
   Patients and Methods: Patients with PDA who were treated with front-line chemotherapy consisting of 5-fluorouracil, leucovorin, irinotecan, and oxaliplatin (FOLFIRINOX) in the metastatic setting and had ongoing response or stable disease after 8-12 doses were eligible. Patients were randomized 1:1 to treatment with GVAX and ipilimumab given every 3 weeks for four doses then every 8 weeks (Arm A) or to FOLFIRINOX continuation (Arm B). The primary objective was to compare overall survival (OS) between the two arms.
   Results: Eighty-two patients were included in the final analysis (Arm A: 40; Arm B: 42). The study was stopped for futility after interim analysis. Median OS was 9.38 months [95% confidence interval (CI), 5.0-12.2] for Arm A and 14.7 months (95% CI, 11.6- 20.0) for Arm B (HR, 1.75; P = 0.019). Using immune-related response criteria, two partial responses (5.7%) were observed in Arm A and four (13.8%) in Arm B. GVAX thorn ipilimumab promoted T- cell differentiation into effector memory phenotypes both in the periphery and in the tumor microenvironment and increased M1 macrophages in the tumor.
   Conclusions: GVAX and ipilimumab maintenance therapy did not improve OS over continuation of chemotherapy and resulted in a numerically inferior survival in metastatic PDA. However, clinical responses and biological effects on immune cells were observed. Further study of novel combinations in the maintenance treatment of metastatic PDA is feasible.
C1 [Wu, Annie A.; Bever, Katherine M.; Ho, Won Jin; Fertig, Elana J.; Niu, Nan; Zheng, Lei; Parkinson, Rose M.; Durham, Jennifer N.; Onners, Beth; Ferguson, Anna K.; Wilt, Cara; Laheru, Daniel A.; Anders, Robert A.; Thompson, Elizabeth D.; Sugar, Elizabeth A.; Jaffee, Elizabeth M.; Le, Dung T.] Johns Hopkins Univ, Sidney Kimmel Comprehens Canc Ctr, Skip Viragh Ctr Pancreas Canc Clin Res & Patient, Dept Oncol,Sch Med, Baltimore, MD 21287 USA.
   [Wu, Annie A.; Bever, Katherine M.; Ho, Won Jin; Fertig, Elana J.; Niu, Nan; Zheng, Lei; Parkinson, Rose M.; Durham, Jennifer N.; Onners, Beth; Ferguson, Anna K.; Wilt, Cara; Laheru, Daniel A.; Anders, Robert A.; Thompson, Elizabeth D.; Sugar, Elizabeth A.; Jaffee, Elizabeth M.; Le, Dung T.] Johns Hopkins Univ, Sch Med, Bloomberg Kimmel Inst Canc Immunotherapy, Baltimore, MD 21287 USA.
   [Niu, Nan] Zhejiang Prov Peoples Hosp, Dept Gastrointestinal & Pancreat Surg, Hangzhou, Zhejiang, Peoples R China.
   [Ko, Andrew H.] Univ Calif San Francisco, Dept Med, Div Hematol Oncol, UCSF Helen Diller Family Comprehens Canc Ctr, San Francisco, CA 94143 USA.
   [Wang-Gillam, Andrea] Washington Univ, Sch Med, Dept Internal Med, Div Oncol, St Louis, MO 63110 USA.
   [Anders, Robert A.; Thompson, Elizabeth D.] Johns Hopkins Univ, Sch Med, Dept Pathol, Baltimore, MD 21205 USA.
   [Sugar, Elizabeth A.] Johns Hopkins Univ, Dept Biostat, Bloomberg Sch Publ Hlth, Baltimore, MD 21205 USA.
RP Le, DT (corresponding author), Johns Hopkins Univ, Sch Med, 1650 Orleans St,Rm 410, Baltimore, MD 21287 USA.
EM dle@jhmi.edu
OI Bever, Katherine/0000-0001-5230-4661; Wu, Annie/0000-0002-0730-298X
FU FDA/R01 [1RO1FD004819]; NCI/NIH Spore in Gastrointestinal Cancer
   [P50CA062924, CA62924]; Emerson Collective Cancer Research Fund; Viragh
   Family Foundation's Pancreatic Cancer Fund; Broccoli Foundation
FX D.T. Le and E.M. Jaffee were funded by FDA/R01 (1RO1FD004819), NCI/NIH
   Spore in Gastrointestinal Cancer (P50CA062924 and CA62924), and the
   Viragh Family Foundation's Pancreatic Cancer Fund. E.M. Jaffee was also
   funded by the Broccoli Foundation and the Emerson Collective Cancer
   Research Fund.
CR Becht E, 2018, NAT BIOTECHNOL
   Brahmer JR, 2012, NEW ENGL J MED, V366, P2455, DOI 10.1056/NEJMoa1200694
   Conroy T, 2011, NEW ENGL J MED, V364, P1817, DOI 10.1056/NEJMoa1011923
   Dahan L, 2018, J CLIN ONCOL S, V36, p15s
   Eisenhauer EA, 2009, EUR J CANCER, V45, P228, DOI 10.1016/j.ejca.2008.10.026
   Feig C, 2012, CLIN CANCER RES, V18, P4266, DOI 10.1158/1078-0432.CCR-11-3114
   Golan T, 2019, NEW ENGL J MED, V381, P317, DOI 10.1056/NEJMoa1903387
   Hopkins AC, 2018, JCI INSIGHT, V3, DOI 10.1172/jci.insight.122092
   Howlader N, 2019, SEER CANC STAT REV 1
   Ino Y, 2013, BRIT J CANCER, V108, P914, DOI 10.1038/bjc.2013.32
   Knochelmann HM, 2018, CELL MOL IMMUNOL, V15, P458, DOI 10.1038/s41423-018-0004-4
   Laheru D, 2008, CLIN CANCER RES, V14, P1455, DOI 10.1158/1078-0432.CCR-07-0371
   Le DT, 2013, J IMMUNOTHER, V36, P382, DOI 10.1097/CJI.0b013e31829fb7a2
   Liu XK, 2019, CANCER IMMUNOL RES, V7, P1054, DOI 10.1158/2326-6066.CIR-18-0714
   Lutz ER, 2014, CANCER IMMUNOL RES, V2, P616, DOI 10.1158/2326-6066.CIR-14-0027
   OReilly EM, 2018, J CLIN ONCOL S, V36, p4s
   Quezada SA, 2006, J CLIN INVEST, V116, P1935, DOI 10.1172/JCI27745
   Robinson MD, 2010, BIOINFORMATICS, V26, P139, DOI 10.1093/bioinformatics/btp616
   Royal RE, 2010, J IMMUNOTHER, V33, P828, DOI 10.1097/CJI.0b013e3181eec14c
   Smyth GK, 2005, STAT BIOL HEALTH, P397, DOI 10.1007/0-387-29362-0_23
   Tsujikawa T, 2017, CELL REP, V19, P203, DOI 10.1016/j.celrep.2017.03.037
   van Elsas A, 1999, J EXP MED, V190, P355, DOI 10.1084/jem.190.3.355
   Van Gassen S, 2015, CYTOM PART A, V87A, P636, DOI 10.1002/cyto.a.22625
   Von Hoff DD, 2013, NEW ENGL J MED, V369, P1691, DOI 10.1056/NEJMoa1304369
   Weber LM, 2019, COMMUN BIOL, V2, DOI 10.1038/s42003-019-0415-5
   Wolchok JD, 2010, LANCET ONCOL, V11, P155, DOI 10.1016/S1470-2045(09)70334-1
   Wolchok JD, 2009, CLIN CANCER RES, V15, P7412, DOI 10.1158/1078-0432.CCR-09-1624
   Yarchoan M, 2019, JCI INSIGHT, V4, DOI 10.1172/jci.insight.126908
   Yarchoan M, 2017, NEW ENGL J MED, V377, P2500, DOI 10.1056/NEJMc1713444
NR 29
TC 0
Z9 0
U1 1
U2 1
PU AMER ASSOC CANCER RESEARCH
PI PHILADELPHIA
PA 615 CHESTNUT ST, 17TH FLOOR, PHILADELPHIA, PA 19106-4404 USA
SN 1078-0432
EI 1557-3265
J9 CLIN CANCER RES
JI Clin. Cancer Res.
PD OCT 1
PY 2020
VL 26
IS 19
BP 5129
EP 5139
DI 10.1158/1078-0432.CCR-20-1025
PG 11
WC Oncology
SC Oncology
GA NZ0PW
UT WOS:000576795700012
PM 32591464
DA 2020-11-03
ER

PT J
AU Okazaki, M
   Yamaguchi, T
   Tajima, H
   Fushida, S
   Ohta, T
AF Okazaki, Mitsuyoshi
   Yamaguchi, Takahisa
   Tajima, Hidehiro
   Fushida, Sachio
   Ohta, Tetsuo
TI Platelet adherence to cancer cells promotes escape from innate immune
   surveillance in cancer metastasis
SO INTERNATIONAL JOURNAL OF ONCOLOGY
LA English
DT Article
DE platelet adhesion; innate immune surveillance; CD44 isoform; infectious
   complication; hematogenous distant metastasis
ID CIRCULATING TUMOR-CELLS; NEUTROPHIL EXTRACELLULAR TRAPS; COLORECTAL
   LIVER METASTASES; PANCREATIC-CANCER; HEPATIC RESECTION; INJURY; LONG;
   ESOPHAGECTOMY; COMPLICATIONS; EXPRESSION
AB The impacts of post-operative abdominal infectious complications increase hematogenous distant metastasis and result in poor long-term survival after curative resection. Even if curative resection can be performed, the presence of circulating tumor cells is affected. The liver, the most common site of metastases, is an important organ in innate immune surveillance. However, the molecular mechanisms of distant hematogenous metastasis are not yet fully known. Platelets are crucial components in the tumor microenvironment that function to promote tumor progression and metastasis. The purpose of this study was to identify the effect of platelets on escape from innate immune surveillance in post-operative abdominal infectious complications. Platelet adherence was assessed by co-culturing human pancreatic cancer cells including transforming growth factor (TGF-beta)-treated BxPC-3. CD44 isoform, transcription factors and epithelial-mesenchymal transition markers were examined using western blotting. We also assessed whether cancer cells surrounded by activated platelets could escape from innate immune surveillance, using infectious and non-infectious mouse models injected intraperitoneally with LPS. Platelets were found to preferentially adhere to mesenchymal cells rather than epithelial cells. BxPC-3 epithelial cells showed upregulation of CD44-variant and epithelial splicing regulatory protein 1 (ESRP-1) expression. However, Panc-1 mesenchymal cells and TGF-beta -treated BxPC-3 cells showed upregulation of CD44-standard and zinc finger E-box-binding homeobox 1 (ZEB-1) expression and a reduction in ESRP-1. In the non-infectious model, cancer cells were not found in the liver. In the infectious model, although epithelial cells without platelet adhesion were in an apoptotic state, mesenchymal cells showed many viable cancer cells surrounded by activated platelets. Cancer cells were suggested to have phenotypic plasticity through the switching of CD44 isoforms. Mesenchymal cells, which express CD44-standard, could escape from immune surveillance by becoming surrounded by adhered activated platelets. Therefore, it may be necessary to administer antiplatelet agents to prevent distant hematogenous metastasis when post-operative abdominal infectious complications occur.
C1 [Okazaki, Mitsuyoshi; Yamaguchi, Takahisa; Tajima, Hidehiro; Fushida, Sachio; Ohta, Tetsuo] Kanazawa Univ, Grad Sch Med Sci, Dept Gastroenterol Surg, Div Canc Med, 13-1 Takara Machi, Kanazawa, Ishikawa 9208641, Japan.
RP Okazaki, M (corresponding author), Kanazawa Univ, Grad Sch Med Sci, Dept Gastroenterol Surg, Div Canc Med, 13-1 Takara Machi, Kanazawa, Ishikawa 9208641, Japan.
EM mitsuyoshi0610@yahoo.co.jp
CR Aceto N, 2015, TRENDS CANCER, V1, P44, DOI 10.1016/j.trecan.2015.07.006
   Alix-Panabieres C, 2017, J MOL MED, V95, P133, DOI 10.1007/s00109-016-1500-6
   Bourcy M, 2016, CANCER RES, V76, P4270, DOI 10.1158/0008-5472.CAN-15-2263
   Boyle AJ, 2015, CRIT CARE, V19, DOI 10.1186/s13054-015-0846-4
   Brabletz T, 2012, CANCER CELL, V22, P699, DOI 10.1016/j.ccr.2012.11.009
   Braunwarth E, 2019, EJSO-EUR J SURG ONC, V45, P1077, DOI 10.1016/j.ejso.2019.02.021
   Brinkmann V, 2004, SCIENCE, V303, P1532, DOI 10.1126/science.1092385
   Brinkmann V, 2012, J CELL BIOL, V198, P773, DOI 10.1083/jcb.201203170
   Carioli G, 2019, ANN ONCOL, V30, P1344, DOI 10.1093/annonc/mdz178
   Chen R, 2014, CELL DEATH DIS, V5, DOI 10.1038/cddis.2014.337
   Cohen SJ, 2008, J CLIN ONCOL, V26, P3213, DOI 10.1200/JCO.2007.15.8923
   Cools-Lartigue J, 2013, J CLIN INVEST, V123, P3446, DOI 10.1172/JCI67484
   Cortes-Hernandez LE, 2020, MOL ASPECTS MED, V72, DOI 10.1016/j.mam.2019.07.008
   Crispe IN, 2009, ANNU REV IMMUNOL, V27, P147, DOI 10.1146/annurev.immunol.021908.132629
   Davies LC, 2013, NAT IMMUNOL, V14, P986, DOI 10.1038/ni.2705
   Dotan E, 2016, PANCREAS, V45, P1131, DOI 10.1097/MPA.0000000000000619
   Dranoff G, 2004, NAT REV CANCER, V4, P11, DOI 10.1038/nrc1252
   Engelmann B, 2013, NAT REV IMMUNOL, V13, P34, DOI 10.1038/nri3345
   Erpenbeck L, 2017, ONCOGENE, V36, P2483, DOI 10.1038/onc.2016.406
   Farid SG, 2010, ANN SURG, V251, P91, DOI 10.1097/SLA.0b013e3181bfda3c
   Guilliams M, 2016, IMMUNITY, V45, P669, DOI 10.1016/j.immuni.2016.08.015
   Hackl C, 2014, BMC CANCER, V14, DOI 10.1186/1471-2407-14-810
   Ishikawa S, 2016, ONCOL REP, V36, P787, DOI 10.3892/or.2016.4898
   Ito H, 2008, ANN SURG, V247, P994, DOI 10.1097/SLA.0b013e31816c405f
   Jenne CN, 2013, NAT IMMUNOL, V14, P996, DOI 10.1038/ni.2691
   Kataoka K, 2017, ANN SURG, V265, P1152, DOI 10.1097/SLA.0000000000001828
   Keysar SB, 2010, MOL CANCER THER, V9, P2450, DOI 10.1158/1535-7163.MCT-10-0530
   Koerkamp BG, 2013, ANN SURG ONCOL, V20, P2156, DOI 10.1245/s10434-013-2907-8
   Krenkel O, 2017, NAT REV IMMUNOL, V17, P306, DOI 10.1038/nri.2017.11
   Kurihara T, 2008, J HEPATO-BILIARY-PAN, V15, P189, DOI 10.1007/s00534-007-1250-5
   Lerut T, 2009, ANN SURG, V250, P798, DOI 10.1097/SLA.0b013e3181bdd5a8
   Liao XY, 2012, NEW ENGL J MED, V367, P1596, DOI 10.1056/NEJMoa1207756
   Liu J, 2011, CHINESE MED J-PEKING, V124, P445, DOI 10.3760/cma.j.issn.0366-6999.2011.03.023
   Miyashita T, 2016, EUR SURG, V48, P92, DOI 10.1007/s10353-015-0363-3
   Miyashita T, 2016, IN VIVO, V30, P341
   Miyashita T, 2015, J SURG RES, V193, P289, DOI 10.1016/j.jss.2014.07.037
   Murakami Y, 2015, WORLD J SURG, V39, P2306, DOI 10.1007/s00268-015-3096-3
   Nakanuma S, 2015, EXP THER MED, V9, P1119, DOI 10.3892/etm.2015.2245
   Negin BP, 2010, CURR TREAT OPTION ON, V11, P1, DOI 10.1007/s11864-010-0115-3
   Nolan JP, 2010, HEPATOLOGY, V52, P1829, DOI 10.1002/hep.23917
   Ogura M, 2013, SURGERY, V154, P512, DOI 10.1016/j.surg.2013.06.013
   Ohta T, 1996, JPN J GASTROENTEROL, V29, P888, DOI [10.5833/jjgs.29.888, DOI 10.5833/JJGS.29.888]
   Okamura A, 2015, ANN SURG ONCOL, V22, P3130, DOI 10.1245/s10434-014-4348-4
   Pachot A, 2008, J IMMUNOL, V180, P6421, DOI 10.4049/jimmunol.180.9.6421
   PANIS Y, 1992, BRIT J SURG, V79, P221, DOI 10.1002/bjs.1800790309
   Pilleron S, 2019, INT J CANCER, V144, P49, DOI 10.1002/ijc.31664
   Placke T, 2012, CANCER RES, V72, P440, DOI 10.1158/0008-5472.CAN-11-1872
   Qiao YY, 2017, ONCOTARGETS THER, V10, P1363, DOI 10.2147/OTT.S129004
   Rahbari NN, 2010, GASTROENTEROLOGY, V138, P1714, DOI 10.1053/j.gastro.2010.01.008
   Richardson JJR, 2017, INT J INFLAMM, V2017, DOI 10.1155/2017/4915062
   Rothwell PM, 2012, LANCET, V379, P1591, DOI 10.1016/S0140-6736(12)60209-8
   Sahasrabuddhe VV, 2012, JNCI-J NATL CANCER I, V104, P1808, DOI 10.1093/jnci/djs452
   Sakurai K, 2017, IN VIVO, V31, P1051, DOI 10.21873/invivo.11169
   Takada S, 2018, IN VIVO, V32, P1409, DOI 10.21873/invivo.11393
   Tien YW, 2016, MEDICINE, V95, DOI 10.1097/MD.0000000000003407
   Yu H, 2018, AM J EMERG MED, V36, P1486, DOI 10.1016/j.ajem.2018.05.017
   Yu M, 2013, SCIENCE, V339, P580, DOI 10.1126/science.1228522
   Zhao S, 2016, CLIN CANCER RES, V22, P5592, DOI 10.1158/1078-0432.CCR-15-3115
   Zoller M, 2011, NAT REV CANCER, V11, P254, DOI 10.1038/nrc3023
NR 59
TC 0
Z9 0
U1 1
U2 1
PU SPANDIDOS PUBL LTD
PI ATHENS
PA POB 18179, ATHENS, 116 10, GREECE
SN 1019-6439
EI 1791-2423
J9 INT J ONCOL
JI Int. J. Oncol.
PD OCT
PY 2020
VL 57
IS 4
BP 980
EP 988
DI 10.3892/ijo.2020.5102
PG 9
WC Oncology
SC Oncology
GA NW4VG
UT WOS:000575005700008
PM 32945350
DA 2020-11-03
ER

PT J
AU Qiao, Y
   Yan, LJ
   Yan, C
AF Qiao, Yuan
   Yan, Li-Jun
   Yan, Chao
TI Sauchinone inhibits hypoxia-induced epithelial-mesenchymal transition in
   pancreatic ductal adenocarcinoma cells through the Wnt/beta-catenin
   pathway
SO ANTI-CANCER DRUGS
LA English
DT Article
DE epithelial-mesenchymal transition; hypoxia; pancreatic ductal
   adenocarcinoma; sauchinone
ID SIGNALING PATHWAY; SAURURUS-CHINENSIS; TUMOR PROGRESSION; CANCER CELLS;
   BETA-CATENIN; METASTASIS; ACTIVATION; INVASION; MECHANISM; CARCINOMA
AB The hypoxic microenvironment is commonly found in various solid tumors including pancreatic ductal adenocarcinoma (PDAC).Saururus chinensisis a medicinal Chinese herb widely used because of documented anti-inflammatory and anti-angiogenic properties. Sauchinone is special active lignin extracted fromS. chinensisand its biological functions have been extensively explored. Recent studies have found that sauchinone could affect tumor initiation, metastasis and progression of some cancers. However, the specific role of sauchinone in PDAC remains to be elucidated. The main aim of this study was to elucidate the involvement of sauchinone in the progression of PDAC under the hypoxic condition. The human PDAC cell lines PANC-1 and BxPC-3 were exposed to hypoxia and various concentrations of sauchinone. The CCK-8 assay was performed to detect cytotoxic effects of sauchinone on PDAC cells. The levels of vascular endothelial growth factor, hypoxia-inducible factor-1 alpha, E-cadherin, N-cadherin, Wnt3a and beta-catenin were examined by the western blot analysis. Wound healing and transwell assays were used to assess cell migration and invasion. The results showed that the migratory and invasive abilities of PDAC cells were enhanced after exposure to hypoxia and the expression of epithelial-mesenchymal transition markers was also significantly regulated by hypoxia. All these effects induced under the hypoxic condition were terminated by sauchinone treatment. In addition, sauchinone suppressed hypoxia-induced activation of the Wnt/beta-catenin signaling pathway. Our study provided important insight into understanding the mechanisms of the anti-cancer effect of sauchinone. Taken together, we suggested that sauchinone may be considered a new therapeutic agent for PDAC treatment.
C1 [Qiao, Yuan] Shaanxi Prov Peoples Hosp, Dept Endocrinol, Xian, Peoples R China.
   [Yan, Li-Jun] Armed Police Corps Hosp Xinjiang, Dept Endocrinol, Urumqi, Peoples R China.
   [Yan, Chao] Shandong Univ, Qilu Hosp, Dept Radiotherapy, 16A Fuyuan Second Rd, Qingdao 266035, Peoples R China.
RP Yan, C (corresponding author), Shandong Univ, Qilu Hosp, Dept Radiotherapy, 16A Fuyuan Second Rd, Qingdao 266035, Peoples R China.
EM yanchao_radi@163.com
CR Arensman MD, 2015, MOL CANCER RES, V13, P1509, DOI 10.1158/1541-7786.MCR-15-0204
   Basavegowda N, 2016, J CLUST SCI, V27, P733, DOI 10.1007/s10876-016-0984-0
   Chae HS, 2018, SCI REP-UK, V8, DOI 10.1038/s41598-018-24935-6
   Du LL, 2017, J NATL COMPR CANC NE, V15, P1070, DOI 10.6004/jnccn.2017.0134
   Falconi Massimo, 2016, Recenti Progressi in Medicina, V107, P337, DOI 10.1701/2296.24698
   Fan WH, 2016, ONCOL REP, V36, P2999, DOI 10.3892/or.2016.5130
   Ghattass K, 2013, CURR CANCER DRUG TAR, V13, P670, DOI 10.2174/15680096113139990004
   Gonzalez DM, 2014, SCI SIGNAL, V7, DOI 10.1126/scisignal.2005189
   Huang Y, 2018, BIOMED PHARMACOTHER, V101, P362, DOI 10.1016/j.biopha.2018.02.114
   Ibrahim AM, 2016, WORLD J GASTROENTERO, V22, P748, DOI 10.3748/wjg.v22.i2.748
   Jensen LD, 2015, BBA-GEN SUBJECTS, V1850, P1633, DOI 10.1016/j.bbagen.2014.10.025
   Jeong KM, 2014, EUR J PHARMACOL, V728, P176, DOI 10.1016/j.ejphar.2014.01.039
   Jiang R, 2016, ACTA BIOCH BIOPH SIN, V48, P229, DOI 10.1093/abbs/gmv134
   Joseph JP, 2018, ORAL ONCOL, V80, P23, DOI 10.1016/j.oraloncology.2018.03.004
   Kamisawa T, 2016, LANCET, V388, P73, DOI 10.1016/S0140-6736(16)00141-0
   Karandish Fataneh, 2016, Biomark Cancer, V8, P27, DOI 10.4137/BiC.s34414
   Kim YW, 2017, CHEM-BIOL INTERACT, V261, P108, DOI 10.1016/j.cbi.2016.11.016
   [兰玲 Lan Ling], 2016, [中华医学杂志, National Medical Journal of China], V96, P891
   Lee EH, 2017, APPL BIOL CHEM, V60, P1
   Lei JJ, 2014, CANCER LETT, V347, P129, DOI 10.1016/j.canlet.2014.02.003
   Li W, 2013, CURR MED CHEM, V20, P4185
   Liu XX, 2016, MOL CELL BIOL, V36, P421, DOI 10.1128/MCB.00510-15
   Luo XM, 2016, WORLD J GASTROENTERO, V22, P790, DOI 10.3748/wjg.v22.i2.790
   Makker A, 2016, ENDOCR-RELAT CANCER, V23, pR85, DOI 10.1530/ERC-15-0218
   Mehta KY, 2017, ONCOTARGET, V8, P68899, DOI 10.18632/oncotarget.20324
   Meng X, 2016, EXP BIOL MED, V241, P396, DOI 10.1177/1535370215614657
   Miller BW, 2015, EMBO MOL MED, V7, P1063, DOI 10.15252/emmm.201404827
   Mitsui Y, 2014, ONCOTARGET, V5, P2198, DOI 10.18632/oncotarget.1889
   Nagaraju GP, 2015, CANCER LETT, V366, P11, DOI 10.1016/j.canlet.2015.06.005
   Nakamoto Mitsuhiro, 2016, Journal of UOEH, V38, P1, DOI 10.7888/juoeh.38.1
   Nicola G, 2017, CANCERS, V9, P122
   Ou ZL, 2019, WORLD J GASTROENTERO, V25, P6728, DOI 10.3748/wjg.v25.i46.6728
   Poruk KE, 2015, MINERVA GASTROENTERO, V61, P101
   Ren H, 2014, CANCER LETT, V354, P172, DOI 10.1016/j.canlet.2014.08.001
   REZANEJAD BH, 2018, EUR J CELL BIOL, V97, P279, DOI DOI 10.1016/j.ejcb.2018.04.004
   Santoyo-Ramos P, 2014, PLOS ONE, V9, DOI 10.1371/journal.pone.0112580
   Sun XH, 2017, ONCOL LETT, V14, P4841, DOI 10.3892/ol.2017.6754
   Wang RH, 2016, ONCOTARGET, V7, P5754, DOI 10.18632/oncotarget.6805
   WANG S, 2017, BIOMED RES INT, V2017, DOI DOI 10.1155/2017/2646148
   Whatcott CJ, 2015, CLIN CANCER RES, V21, P3561, DOI 10.1158/1078-0432.CCR-14-1051
   Xiong Z, 2016, CARCINOGENESIS, V37, P1079, DOI 10.1093/carcin/bgw089
   Xu YH, 2015, AM J TRANSL RES, V7, P2316
   Yan BM, 2008, CAN J GASTROENTEROL, V22, P405, DOI 10.1155/2008/104398
   You BH, 2018, MOLECULES, V23, DOI 10.3390/molecules23020366
   Zhang BL, 2016, WORLD CHIN J DIGESTO, V24, P521
   Zhang Q, 2016, AM J TRANSL RES, V8, P4490
   Zhao JW, 2018, ONCOL LETT, V16, P4013, DOI 10.3892/ol.2018.9090
   Zhou SF, 2015, DRUG DES DEV THER, V9, DOI 10.2147/DDDT.S83038
   Zuo JH, 2016, MED ONCOL, V33, DOI 10.1007/s12032-015-0716-6
NR 49
TC 0
Z9 0
U1 1
U2 1
PU LIPPINCOTT WILLIAMS & WILKINS
PI PHILADELPHIA
PA TWO COMMERCE SQ, 2001 MARKET ST, PHILADELPHIA, PA 19103 USA
SN 0959-4973
EI 1473-5741
J9 ANTI-CANCER DRUG
JI Anti-Cancer Drugs
PD OCT
PY 2020
VL 31
IS 9
BP 918
EP 924
DI 10.1097/CAD.0000000000000956
PG 7
WC Oncology; Pharmacology & Pharmacy
SC Oncology; Pharmacology & Pharmacy
GA NW7CQ
UT WOS:000575175600005
PM 32889895
DA 2020-11-03
ER

PT J
AU Fuentes, NR
   Phan, J
   Huang, YQ
   Lin, D
   Taniguchi, CM
AF Fuentes, Natividad R.
   Phan, Jae
   Huang, Yanqing
   Lin, Daniel
   Taniguchi, Cullen M.
TI Resolving the HIF paradox in pancreatic cancer
SO CANCER LETTERS
LA English
DT Review
DE Stroma; Tumor microenvironment; Hypoxia; CAFs; TAMs
ID HYPOXIA-INDUCIBLE FACTOR-1; RENAL-CELL CARCINOMA; TUMOR
   MICROENVIRONMENT; TRANSCRIPTION FACTOR; FREE-RADICALS; HUMAN TISSUES;
   HIF-2-ALPHA; STROMA; ANGIOGENESIS; BIOLOGY
AB Pancreatic ductal adenocarcinoma (PDAC) is currently the third leading cause of cancer-related deaths and has a 5-year survival rate of less than 10%, far below the-70% national average for all cancers. This poor prognosis is driven by an extreme resistance to nearly all known cancer treatments, which has long been attributed to hypoxia driven interactions between tumor cells and the supporting stromal microenvironment. The cellular response to hypoxia is driven by the transcription factors known as the hypoxia inducible factors (HIFs), which have been hypothesized to play a role in the pathobiology of PDAC as well as a potential therapeutic target based on years of cell culture data. Attempts to validate the oncogenic role of HIF in PDAC through rigorous spontaneous tumor models have paradoxically shown that the HIFs may act as a tumor suppressor in epithelial cells. Here, we seek to resolve this paradox by discussing the roles of HIFs both in cancer cells and the supporting microenvironment and place them into context of current model systems that could be used to interrogate these interactions. We suggest that HIF may exert its oncogenic influences by modulating the form and function of the stroma rather than direct effects on cancer cells.
C1 [Fuentes, Natividad R.; Phan, Jae; Huang, Yanqing; Lin, Daniel; Taniguchi, Cullen M.] Univ Texas MD Anderson Canc Ctr, Dept Radiat Oncol, 1515 Holcombe Blvd,Unit 1050, Houston, TX 77030 USA.
RP Taniguchi, CM (corresponding author), Univ Texas MD Anderson Canc Ctr, Dept Radiat Oncol, 1515 Holcombe Blvd,Unit 1050, Houston, TX 77030 USA.
EM ctaniguchi@mdanderson.org
OI Fuentes, Natividad/0000-0001-9571-808X; Lin, Daniel/0000-0001-6398-4789;
   Taniguchi, Cullen/0000-0002-8052-3316
FU National Institutes of HealthUnited States Department of Health & Human
   ServicesNational Institutes of Health (NIH) - USA [R01CA227517-01A1];
   Cancer Prevention & Research Institute of Texas (CPRIT) [RR140012]; V
   Foundation [V2015-22]; Sidney Kimmel Foundation; Sabin Family Foundation
   Fellowship; Reaumond Family Foundation; McNair Family Foundation; CPRIT
   Research Training Program [RP170067]; NIH/NCIUnited States Department of
   Health & Human ServicesNational Institutes of Health (NIH) - USANIH
   National Cancer Institute (NCI) [P30CA016672]
FX C.M.T. was supported by funding from National Institutes of Health under
   award number R01CA227517-01A1 and from the Cancer Prevention & Research
   Institute of Texas (CPRIT) grant RR140012, V Foundation (V2015-22),
   Sidney Kimmel Foundation, Sabin Family Foundation Fellowship, the
   Reaumond Family Foundation, and the McNair Family Foundation and
   generous philanthropic contributions to The University of Texas MD
   Anderson Moon Shots Program. N.R.F. was supported by the CPRIT Research
   Training Program (RP170067). This work was also supported by the NIH/NCI
   under award number P30CA016672 for use of the Small Animal Imaging
   Facility.
CR Aguilera KY, 2014, BIO PROTOC, V4, pe1254, DOI DOI 10.21769/BIOPROTOC.1254
   Auciello FR, 2019, CANCER DISCOV, V9, P617, DOI 10.1158/2159-8290.CD-18-1212
   Avagliano A, 2018, BIOMED RES INT, V2018, DOI 10.1155/2018/6075403
   Balkwill FR, 2012, J CELL SCI, V125, P5591, DOI 10.1242/jcs.116392
   Bielecka ZF, 2017, CELL BIOSCI, V7, DOI 10.1186/s13578-017-0197-8
   Cao RS, 2014, CELL PHYSIOL BIOCHEM, V34, P1427, DOI 10.1159/000366348
   Carreau A, 2011, J CELL MOL MED, V15, P1239, DOI 10.1111/j.1582-4934.2011.01258.x
   Chan TA, 2019, ANN ONCOL, V30, P44, DOI 10.1093/annonc/mdy495
   Chauhan VP, 2014, CANCER CELL, V26, P14, DOI 10.1016/j.ccr.2014.06.003
   Chen S, 2015, PLOS ONE, V10, DOI 10.1371/journal.pone.0121115
   Chen WF, 2016, NATURE, V539, P112, DOI 10.1038/nature19796
   Cho H, 2016, NATURE, V539, P107, DOI 10.1038/nature19795
   Clever D, 2016, CELL, V166, P1117, DOI 10.1016/j.cell.2016.07.032
   Compernolle V, 2002, NAT MED, V8, P702, DOI 10.1038/nm721
   Conway JRW, 2018, CELL REP, V23, P3312, DOI 10.1016/j.celrep.2018.05.038
   Covello KL, 2006, GENE DEV, V20, P557, DOI 10.1101/gad.1399906
   Criscimanna A, 2013, CANCER RES, V73, P4781, DOI 10.1158/0008-5472.CAN-13-0566
   Dang EV, 2011, CELL, V146, P772, DOI 10.1016/j.cell.2011.07.033
   DeNardo DG, 2019, NAT REV IMMUNOL, V19, P369, DOI 10.1038/s41577-019-0127-6
   Dhani NC, 2015, BRIT J CANCER, V113, P864, DOI 10.1038/bjc.2015.284
   Du WN, 2017, NAT COMMUN, V8, DOI 10.1038/s41467-017-01965-8
   Ema M, 1997, P NATL ACAD SCI USA, V94, P4273, DOI 10.1073/pnas.94.9.4273
   Erkan M, 2008, CLIN GASTROENTEROL H, V6, P1155, DOI 10.1016/j.cgh.2008.05.006
   Erkan M, 2012, NAT REV GASTRO HEPAT, V9, P454, DOI 10.1038/nrgastro.2012.115
   Facciabene A, 2011, NATURE, V475, P226, DOI 10.1038/nature10169
   Fasano E, 2012, BBA-MOL BASIS DIS, V1822, P1762, DOI 10.1016/j.bbadis.2012.08.003
   Flamme I, 1997, MECH DEVELOP, V63, P51, DOI 10.1016/S0925-4773(97)00674-6
   Fujimoto TN, 2019, CANCER RES, V79, P2327, DOI 10.1158/0008-5472.CAN-18-1785
   Gordan JD, 2007, CANCER CELL, V11, P335, DOI 10.1016/j.ccr.2007.02.006
   Hanahan D, 2011, CELL, V144, P646, DOI 10.1016/j.cell.2011.02.013
   Harada H, 2012, NAT COMMUN, V3, DOI 10.1038/ncomms1786
   Hickman JA, 2014, BIOTECHNOL J, V9, P1115, DOI 10.1002/biot.201300492
   Hou YC, 2019, CANCERS, V11, DOI 10.3390/cancers11040541
   Huang YQ, 2017, SCI CHINA LIFE SCI, V60, P1114, DOI 10.1007/s11427-017-9178-y
   Hwang RF, 2008, CANCER RES, V68, P918, DOI 10.1158/0008-5472.CAN-07-5714
   Imtiyaz HZ, 2010, J CLIN INVEST, V120, P2699, DOI 10.1172/JCI39506
   Jain RK, 2007, CANCER RES, V67, P2729, DOI 10.1158/0008-5472.CAN-06-4102
   Jayaprakash P, 2018, J CLIN INVEST, V128, P5137, DOI 10.1172/JCI96268
   Jiang HL, 2009, BIOMATERIALS, V30, P5844, DOI 10.1016/j.biomaterials.2009.07.017
   Kamada T, 2019, P NATL ACAD SCI USA, V116, P9999, DOI 10.1073/pnas.1822001116
   Kim WY, 2009, J CLIN INVEST, V119, P2160, DOI 10.1172/JCI38443
   Klutzny S, 2017, CELL DEATH DIS, V8, DOI 10.1038/cddis.2017.130
   Koay EJ, 2018, CLIN CANCER RES, V24, P5883, DOI 10.1158/1078-0432.CCR-17-3668
   Kondo K, 2002, CANCER CELL, V1, P237, DOI 10.1016/S1535-6108(02)00043-0
   Koong AC, 2000, INT J RADIAT ONCOL, V48, P919, DOI 10.1016/S0360-3016(00)00803-8
   Kotch LE, 1999, DEV BIOL, V209, P254, DOI 10.1006/dbio.1999.9253
   Kugeratski FG, 2019, SCI SIGNAL, V12, DOI 10.1126/scisignal.aan8247
   Kumar V, 2019, ADV HEALTHC MATER, V8, DOI 10.1002/adhm.201801198
   Laura B, 2008, J CELL BIOCHEM, V105, P503, DOI 10.1002/jcb.21850
   Lee JH, 2018, J EXP CLIN CANC RES, V37, DOI 10.1186/s13046-017-0654-6
   Lee KE, 2016, CANCER DISCOV, V6, P256, DOI 10.1158/2159-8290.CD-15-0822
   Li J, 2018, IMMUNITY, V48, P185, DOI [10.1016/j.immuni.2018.02.004, 10.1016/j.immuni.2018.06.006]
   Liao D, 2007, CANCER METAST REV, V26, P281, DOI 10.1007/s10555-007-9066-y
   Lohse I, 2014, CANCERS, V6, P459, DOI 10.3390/cancers6010459
   Ma XZ, 2019, CELL METAB, V30, P143, DOI 10.1016/j.cmet.2019.04.002
   Mazumdar J, 2010, P NATL ACAD SCI USA, V107, P14182, DOI 10.1073/pnas.1001296107
   Meijer TG, 2017, FUTUR SCI OA, V3, DOI 10.4155/fsoa-2017-0003
   Minamishima YA, 2008, BLOOD, V111, P3236, DOI 10.1182/blood-2007-10-117812
   Moeller BJ, 2004, CANCER CELL, V5, P429, DOI 10.1016/S1535-6108(04)00115-1
   Mun KS, 2019, NAT COMMUN, V10, DOI 10.1038/s41467-019-11178-w
   Nakazawa MS, 2016, NAT COMMUN, V7, DOI 10.1038/ncomms10539
   Nejati R, 2017, PANCREAS, V46, P1180, DOI 10.1097/MPA.0000000000000914
   Noman MZ, 2014, J EXP MED, V211, P781, DOI 10.1084/jem.20131916
   Ohlund D, 2017, J EXP MED, V214, P579, DOI 10.1084/jem.20162024
   Patel SA, 2008, CELL DEATH DIFFER, V15, P628, DOI 10.1038/cdd.2008.17
   Perlman RL, 2016, EVOL MED PUBLIC HLTH, P170, DOI 10.1093/emph/eow014
   Pugh CW, 2003, NAT MED, V9, P677, DOI 10.1038/nm0603-677
   Rhim AD, 2014, CANCER CELL, V25, P735, DOI 10.1016/j.ccr.2014.04.021
   Riedl A, 2017, J CELL SCI, V130, P203, DOI 10.1242/jcs.188102
   RILEY PA, 1994, INT J RADIAT BIOL, V65, P27, DOI 10.1080/09553009414550041
   Salceda S, 1997, J BIOL CHEM, V272, P22642, DOI 10.1074/jbc.272.36.22642
   Samanta D, 2014, P NATL ACAD SCI USA, V111, pE5429, DOI 10.1073/pnas.1421438111
   Schonhuber N, 2014, NAT MED, V20, P1340, DOI 10.1038/nm.3646
   Semenza GL, 2010, ONCOGENE, V29, P625, DOI 10.1038/onc.2009.441
   SEMENZA GL, 1994, J BIOL CHEM, V269, P23757
   Semenza GL, 2007, BIOCHEM J, V405, P1, DOI 10.1042/BJ20070389
   Skuli N, 2012, J CLIN INVEST, V122, P1427, DOI 10.1172/JCI57322
   Skuli N, 2009, BLOOD, V114, P469, DOI 10.1182/blood-2008-12-193581
   Sousa CM, 2016, NATURE, V536, P479, DOI 10.1038/nature19084
   Stylianopoulos T, 2018, TRENDS CANCER, V4, P292, DOI 10.1016/j.trecan.2018.02.005
   Talks KL, 2000, AM J PATHOL, V157, P411, DOI 10.1016/S0002-9440(10)64554-3
   Tang N, 2004, CANCER CELL, V6, P485, DOI 10.1016/j.ccr.2004.09.026
   Taniguchi CM, 2014, SCI TRANSL MED, V6, DOI 10.1126/scitranslmed.3008523
   Tian H, 1997, GENE DEV, V11, P72, DOI 10.1101/gad.11.1.72
   Wang LM, 2016, ONCOTARGET, V7, P4183, DOI 10.18632/oncotarget.6770
   Warfel NA, 2014, CURR MED CHEM, V21, P3021, DOI 10.2174/0929867321666140414101056
   Wei SC, 2018, CANCER DISCOV, V8, P1069, DOI 10.1158/2159-8290.CD-18-0367
   Whiteside TL, 2008, ONCOGENE, V27, P5904, DOI 10.1038/onc.2008.271
   Wiesener MS, 2002, FASEB J, V16, P271, DOI 10.1096/fj.02-0445fje
   Yarchoan M, 2017, NEW ENGL J MED, V377, P2500, DOI 10.1056/NEJMc1713444
   Ying HQ, 2012, CELL, V149, P656, DOI 10.1016/j.cell.2012.01.058
   Yu MF, 2019, JCI INSIGHT, V4, DOI 10.1172/jci.insight.126915
   Zhang HF, 2007, CANCER CELL, V11, P407, DOI 10.1016/j.ccr.2007.04.001
   Zhong R, 2015, TUMOR BIOL, V36, P7077, DOI 10.1007/s13277-015-3425-z
NR 94
TC 0
Z9 0
U1 2
U2 2
PU ELSEVIER IRELAND LTD
PI CLARE
PA ELSEVIER HOUSE, BROOKVALE PLAZA, EAST PARK SHANNON, CO, CLARE, 00000,
   IRELAND
SN 0304-3835
EI 1872-7980
J9 CANCER LETT
JI Cancer Lett.
PD OCT 1
PY 2020
VL 489
BP 50
EP 55
DI 10.1016/j.canlet.2020.05.033
PG 6
WC Oncology
SC Oncology
GA NP5WO
UT WOS:000570246700006
PM 32512024
OA Other Gold
DA 2020-11-03
ER

PT J
AU Hessmann, E
   Buchholz, SM
   Demir, IE
   Singh, SK
   Gress, TM
   Ellenrieder, V
   Neesse, A
AF Hessmann, Elisabeth
   Buchholz, Soeren M.
   Demir, Ihsan Ekin
   Singh, Shiv K.
   Gress, Thomas M.
   Ellenrieder, Volker
   Neesse, Albrecht
TI MICROENVIRONMENTAL DETERMINANTS OF PANCREATIC CANCER
SO PHYSIOLOGICAL REVIEWS
LA English
DT Review
DE pancreatic cancer; therapeutic resistance; tumor microenvironment
ID FIBROBLAST ACTIVATION PROTEIN; NEUTROPHIL EXTRACELLULAR TRAPS;
   TUMOR-ASSOCIATED MACROPHAGES; CHIMERIC ANTIGEN RECEPTOR; REGULATORY
   T-CELLS; COLLAGEN TYPE-I; STELLATE CELLS; MOUSE MODEL; DUCTAL
   ADENOCARCINOMA; STROMAL CELLS
AB Pancreatic ductal adenocarcinoma (PDAC) belongs to the most lethal solid tumors in humans. A histological hallmark feature of PDAC is the pronounced tumor microenvironment (TME) that dynamically evolves during tumor progression. The TME consists of different non-neoplastic cells such as cancer-associated fibroblasts, immune cells, endothelial cells, and neurons. Furthermore, abundant extracellular matrix components such as collagen and hyaluronic acid as well as matricellular proteins create a highly dynamic and hypovascular TME with multiple biochemical and physical interactions among the various cellular and acellular components that promote tumor progression and therapeutic resistance. In recent years, intensive research efforts have resulted in a significantly improved understanding of the biology and pathophysiology of the TME in PDAC, and novel stroma-targeted approaches are emerging that may help to improve the devastating prognosis of PDAC patients. However, none of anti-stromal therapies has been approved in patients so far, and there is still a large discrepancy between multiple successful preclinical results and subsequent failure in clinical trials. Furthermore, recent findings suggest that parts of the TME may also possess tumor-restraining properties rendering tailored therapies even more challenging.
C1 [Neesse, Albrecht] Georg August Univ, Univ Med Ctr Goettingen, Dept Gastroenterol Gastrointestinal Oncol & Endoc, Gottingen, Germany.
   Tech Univ Munich, Sch Med Munich, Dept Surg, Klinikum Rechts Isar, Munich, Germany.
   Sonderforsch Bereich Collaborat Res Ctr 1321 Mode, Munich, Germany.
   Deutsch Konsortium Translat Krebsforsch DKTK Muni, Munich, Germany.
   Philipps Univ Marburg, Dept Gastroenterol Endocrinol Infectiol & Metab, Marburg, Germany.
RP Neesse, A (corresponding author), Georg August Univ, Univ Med Ctr Goettingen, Dept Gastroenterol Gastrointestinal Oncol & Endoc, Gottingen, Germany.
EM albrecht.neesse@med.uni-goettingen.de
OI Singh, Shiv K./0000-0002-5725-4058
FU Deutsche Krebshilfe Max Eder Group [110972, 70113213]; Max Eder Group
   [70112999]; PiPAC Consortium [70112505, 70112108]; Wilhelm
   Sander-Stiftung [2017.107.1]; EU-FP7: EPC-TM-Net; DFGGerman Research
   Foundation (DFG) [KFO 325]
FX This work was supported by the Deutsche Krebshilfe Max Eder Group 110972
   and 70113213 (to A. Neesse), Max Eder Group 70112999 (to S. K. Singh),
   and PiPAC Consortium 70112505 (to E. Hessmann and V. Ellenrieder) and
   70112108 (to E. Hessmann); the Wilhelm Sander-Stiftung 2017.107.1 (to E.
   Hessmann); as well as DFG: KFO 325 (Projects A2 and Co) and EU-FP7:
   EPC-TM-Net (to T. M. Gress).
CR Abate-Daga D, 2014, HUM GENE THER, V25, P1003, DOI 10.1089/hum.2013.209
   Abe J, 2014, J IMMUNOL, V193, P1636, DOI 10.4049/jimmunol.1302946
   Abiatari I, 2009, MOL CANCER THER, V8, P1494, DOI 10.1158/1535-7163.MCT-08-0755
   Adiseshaiah PP, 2016, NAT REV CLIN ONCOL, V13, P750, DOI 10.1038/nrclinonc.2016.119
   Aglietta M, 2014, ANN ONCOL, V25, P1750, DOI 10.1093/annonc/mdu205
   Aguilera KY, 2017, MOL CANCER THER, V16, P2473, DOI 10.1158/1535-7163.MCT-16-0834
   Aguirre AJ, 2003, GENE DEV, V17, P3112, DOI 10.1101/gad.1158703
   Aikawa T, 2006, MOL CANCER THER, V5, P1108, DOI 10.1158/1535-7163.MCT-05-0516
   Ali K, 2014, NATURE, V510, P407, DOI 10.1038/nature13444
   ALMOGUERA C, 1988, CELL, V53, P549, DOI 10.1016/0092-8674(88)90571-5
   Alvarez R, 2013, BRIT J CANCER, V109, P926, DOI 10.1038/bjc.2013.415
   Amit M, 2017, ONCOGENE, V36, P3232, DOI 10.1038/onc.2016.483
   Ansell SM, 2015, NEW ENGL J MED, V372, P311, DOI 10.1056/NEJMoa1411087
   Aparicio S, 2015, NAT REV CANCER, V15, P311, DOI 10.1038/nrc3944
   Apte MV, 2004, DIGEST DIS, V22, P273, DOI 10.1159/000082799
   Apte MV, 2004, PANCREAS, V29, P179, DOI 10.1097/00006676-200410000-00002
   Apte MV, 1998, GUT, V43, P128, DOI 10.1136/gut.43.1.128
   Auciello FR, 2019, CANCER DISCOV, V9, P617, DOI 10.1158/2159-8290.CD-18-1212
   Aung KL, 2018, CLIN CANCER RES, V24, P1344, DOI 10.1158/1078-0432.CCR-17-2994
   Bachem MG, 2008, LANGENBECK ARCH SURG, V393, P891, DOI 10.1007/s00423-008-0279-5
   Bachem MG, 2005, GASTROENTEROLOGY, V128, P907, DOI 10.1053/j.gastro.2004.12.036
   Bachem MG, 1998, GASTROENTEROLOGY, V115, P421, DOI 10.1016/S0016-5085(98)70209-4
   Bailey JM, 2008, CLIN CANCER RES, V14, P5995, DOI 10.1158/1078-0432.CCR-08-0291
   Bailey P, 2016, SCI REP-UK, V6, DOI 10.1038/srep35848
   Bailey P, 2016, NATURE, V531, P47, DOI 10.1038/nature16965
   Baker Lindsey A, 2019, Methods Mol Biol, V1882, P117, DOI 10.1007/978-1-4939-8879-2_10
   Baker Lindsey A, 2019, Methods Mol Biol, V1882, P97, DOI 10.1007/978-1-4939-8879-2_9
   Bakst RL, 2017, CANCER RES, V77, P6400, DOI 10.1158/0008-5472.CAN-17-1612
   Bauer C, 2016, CANCER LETT, V381, P259, DOI 10.1016/j.canlet.2016.02.057
   Bauer CA, 2014, J CLIN INVEST, V124, P2425, DOI 10.1172/JCI66375
   Baumgart S, 2014, CANCER DISCOV, V4, P688, DOI 10.1158/2159-8290.CD-13-0593
   Bayne LJ, 2012, CANCER CELL, V21, P822, DOI 10.1016/j.ccr.2012.04.025
   Beatty GL, 2015, GASTROENTEROLOGY, V149, P201, DOI 10.1053/j.gastro.2015.04.010
   Bernard V, 2019, CLIN CANCER RES, V25, P2194, DOI 10.1158/1078-0432.CCR-18-1955
   Biffi G, 2019, CANCER DISCOV, V9, P282, DOI 10.1158/2159-8290.CD-18-0710
   Bissell MJ, 2011, NAT MED, V17, P320, DOI 10.1038/nm.2328
   Biswas SK, 2010, NAT IMMUNOL, V11, P889, DOI 10.1038/ni.1937
   Bocci G, 2004, EUR J PHARMACOL, V498, P9, DOI 10.1016/j.ejphar.2004.07.062
   BODMER W, 1994, NAT GENET, V6, P217, DOI 10.1038/ng0394-217
   Boilly B, 2017, CANCER CELL, V31, P342, DOI 10.1016/j.ccell.2017.02.005
   Boj SF, 2016, MOL CELL ONCOL, V3, DOI 10.1080/23723556.2015.1014757
   Boj SF, 2015, CELL, V160, P324, DOI 10.1016/j.cell.2014.12.021
   Bolm L, 2017, TRANSL ONCOL, V10, P578, DOI 10.1016/j.tranon.2017.04.009
   Boone BA, 2015, CANCER GENE THER, V22, P326, DOI 10.1038/cgt.2015.21
   Borghaei H, 2015, NEW ENGL J MED, V373, P1627, DOI 10.1056/NEJMoa1507643
   Bradford JR, 2013, PLOS ONE, V8, DOI 10.1371/journal.pone.0066003
   Brahmer JR, 2012, NEW ENGL J MED, V366, P2455, DOI 10.1056/NEJMoa1200694
   Bramhall SR, 2002, BRIT J CANCER, V87, P161, DOI 10.1038/sj.bjc.6600446
   Bramhall SR, 2001, J CLIN ONCOL, V19, P3447, DOI 10.1200/JCO.2001.19.15.3447
   Broutier L, 2016, NAT PROTOC, V11, P1724, DOI 10.1038/nprot.2016.097
   Brown JM, 2017, CLIN CANCER RES, V23, P3241, DOI 10.1158/1078-0432.CCR-16-3122
   Buchholz M, 2005, J MOL MED, V83, P795, DOI 10.1007/s00109-005-0680-2
   Buchholz M, 2003, CANCER RES, V63, P4945
   Burris HA, 1997, J CLIN ONCOL, V15, P2403, DOI 10.1200/JCO.1997.15.6.2403
   Cabral H, 2011, NAT NANOTECHNOL, V6, P815, DOI [10.1038/nnano.2011.166, 10.1038/NNANO.2011.166]
   Carstens JL, 2017, NAT COMMUN, V8, DOI 10.1038/ncomms15095
   Catenacci DVT, 2015, J CLIN ONCOL, V33, P4284, DOI 10.1200/JCO.2015.62.8719
   Cedervall J, 2015, CANCER RES, V75, P2653, DOI 10.1158/0008-5472.CAN-14-3299
   Ceyhan GO, 2008, BIOCHEM BIOPH RES CO, V374, P442, DOI 10.1016/j.bbrc.2008.07.035
   Ceyhan GO, 2009, GASTROENTEROLOGY, V136, P177, DOI 10.1053/j.gastro.2008.09.029
   Chapuy B, 2013, CANCER CELL, V24, P777, DOI 10.1016/j.ccr.2013.11.003
   Chauhan VP, 2013, NAT MATER, V12, P958, DOI 10.1038/nmat3792
   Chauhan VP, 2013, NAT COMMUN, V4, DOI 10.1038/ncomms3516
   Chauhan VP, 2012, NAT NANOTECHNOL, V7, P383, DOI [10.1038/nnano.2012.45, 10.1038/NNANO.2012.45]
   Chen NM, 2015, GASTROENTEROLOGY, V148, P1024, DOI 10.1053/j.gastro.2015.01.033
   Christmas BJ, 2018, CANCER IMMUNOL RES, V6, P1561, DOI 10.1158/2326-6066.CIR-18-0070
   Chronopoulos A, 2016, NAT COMMUN, V7, DOI 10.1038/ncomms12630
   Collisson EA, 2019, NAT REV GASTRO HEPAT, V16, P207, DOI 10.1038/s41575-019-0109-y
   Collisson EA, 2011, NAT MED, V17, P500, DOI 10.1038/nm.2344
   Conroy T, 2018, NEW ENGL J MED, V379, P2395, DOI 10.1056/NEJMoa1809775
   Cook N, 2008, METHOD ENZYMOL, V439, P73, DOI 10.1016/S0076-6879(07)00406-5
   Corcoran RB, 2011, CANCER RES, V71, P5020, DOI 10.1158/0008-5472.CAN-11-0908
   Costa A, 2018, CANCER CELL, V33, P463, DOI 10.1016/j.ccell.2018.01.011
   Coussens LM, 2002, NATURE, V420, P860, DOI 10.1038/nature01322
   Dai H, 2007, HUM PATHOL, V38, P299, DOI 10.1016/j.humpath.2006.08.002
   Daley D, 2016, CELL, V166, P1485, DOI 10.1016/j.cell.2016.07.046
   Dauer P, 2018, CANCER RES, V78, P1321, DOI 10.1158/0008-5472.CAN-17-2320
   de Souza PC, 2015, NANOMEDICINE-UK, V10, P1515, DOI [10.2217/NNM.14.231, 10.2217/nnm.14.231]
   Delitto D, 2015, AM J PATHOL, V185, P1297, DOI 10.1016/j.ajpath.2015.01.016
   Demir IE, 2017, P NATL ACAD SCI USA, V114, pE85, DOI 10.1073/pnas.1606909114
   Demir IE, 2016, GUT, V65, P1001, DOI 10.1136/gutjnl-2015-309784
   Demir IE, 2015, NAT REV GASTRO HEPAT, V12, P649, DOI 10.1038/nrgastro.2015.166
   Demir IE, 2013, PLOS ONE, V8, DOI 10.1371/journal.pone.0060529
   Demir IE, 2012, FRONT PHYSIOL, V3, DOI 10.3389/fphys.2012.00097
   Denton AE, 2018, ADV EXP MED BIOL, V1060, P99, DOI 10.1007/978-3-319-78127-3_6
   Desai N, 2006, CLIN CANCER RES, V12, P1317, DOI 10.1158/1078-0432.CCR-05-1634
   Di Caro G, 2016, GUT, V65, P1710, DOI 10.1136/gutjnl-2015-309193
   Diaz LA, 2015, NEW ENGL J MED, V373, P1979, DOI 10.1056/NEJMc1510353
   Diaz-Montero CM, 2009, CANCER IMMUNOL IMMUN, V58, P49, DOI 10.1007/s00262-008-0523-4
   Diop-Frimpong B, 2011, P NATL ACAD SCI USA, V108, P2909, DOI 10.1073/pnas.1018892108
   Djurec M, 2018, P NATL ACAD SCI USA, V115, pE1147, DOI 10.1073/pnas.1717802115
   Dominguez CX, 2020, CANCER DISCOV, V10, P232, DOI 10.1158/2159-8290.CD-19-0644
   Donahue TR, 2014, J SURG ONCOL, V110, P952, DOI 10.1002/jso.23750
   Dornhofer N, 2006, CANCER RES, V66, P5816, DOI 10.1158/0008-5472.CAN-06-0081
   Dubrot J, 2014, J EXP MED, V211, P1153, DOI 10.1084/jem.20132000
   Dudley JC, 2016, CLIN CANCER RES, V22, P813, DOI 10.1158/1078-0432.CCR-15-1678
   Duewell P, 2011, J IMMUNOL, V187, P55, DOI 10.4049/jimmunol.1004114
   Duluc C, 2015, EMBO MOL MED, V7, P735, DOI 10.15252/emmm.201404346
   Dumitru CA, 2013, SEMIN CANCER BIOL, V23, P141, DOI 10.1016/j.semcancer.2013.02.005
   DVORAK HF, 1986, NEW ENGL J MED, V315, P1650
   Ellenrieder V, 2001, INT J CANCER, V93, P204, DOI 10.1002/ijc.1330
   Ellenrieder V, 2000, INT J CANCER, V85, P14, DOI 10.1002/(SICI)1097-0215(20000101)85:1<14::AID-IJC3>3.3.CO;2-F
   Elyada E, 2019, CANCER DISCOV, V9, P1102, DOI 10.1158/2159-8290.CD-19-0094
   Ene-Obong A, 2013, GASTROENTEROLOGY, V145, P1121, DOI 10.1053/j.gastro.2013.07.025
   Erez N, 2010, CANCER CELL, V17, P135, DOI 10.1016/j.ccr.2009.12.041
   Erkan M, 2008, CLIN GASTROENTEROL H, V6, P1155, DOI 10.1016/j.cgh.2008.05.006
   Erkan M, 2007, GASTROENTEROLOGY, V132, P1447, DOI 10.1053/j.gastro.2007.01.031
   Erkan M, 2012, GUT, V61, P172, DOI 10.1136/gutjnl-2011-301220
   Erkan MM, 2009, NEOPLASIA, V11, P497, DOI 10.1593/neo.81618
   Ernsting MJ, 2015, J CONTROL RELEASE, V206, P122, DOI 10.1016/j.jconrel.2015.03.023
   Eser S, 2014, BRIT J CANCER, V111, P817, DOI 10.1038/bjc.2014.215
   Evan GI, 2017, CLIN CANCER RES, V23, P1647, DOI 10.1158/1078-0432.CCR-16-3275
   Evans RA, 2016, JCI INSIGHT, V1, DOI 10.1172/jci.insight.88328
   Fearon DT, 2014, CANCER IMMUNOL RES, V2, P187, DOI 10.1158/2326-6066.CIR-14-0002
   Feig C, 2013, P NATL ACAD SCI USA, V110, P20212, DOI 10.1073/pnas.1320318110
   Feigin ME, 2016, COLD SH Q B, V81, P231, DOI 10.1101/sqb.2016.81.031104
   Fendrich V, 2008, GASTROENTEROLOGY, V135, P621, DOI 10.1053/j.gastro.2008.04.011
   Filippakopoulos P, 2010, NATURE, V468, P1067, DOI 10.1038/nature09504
   Flaberg E, 2011, INT J CANCER, V128, P2793, DOI 10.1002/ijc.25612
   Forster R, 2014, STEM CELL REP, V2, P838, DOI 10.1016/j.stemcr.2014.05.001
   Freeman GJ, 2000, J EXP MED, V192, P1027, DOI 10.1084/jem.192.7.1027
   Frese KK, 2007, NAT REV CANCER, V7, P645, DOI 10.1038/nrc2192
   Frese KK, 2012, CANCER DISCOV, V2, P260, DOI 10.1158/2159-8290.CD-11-0242
   Friedlander SYG, 2009, CANCER CELL, V16, P379, DOI 10.1016/j.ccr.2009.09.027
   Froeling FEM, 2011, GASTROENTEROLOGY, V141, P1486, DOI 10.1053/j.gastro.2011.06.047
   Fukuda A, 2011, CANCER CELL, V19, P441, DOI 10.1016/j.ccr.2011.03.002
   Fukunaga A, 2004, PANCREAS, V28, pE26, DOI 10.1097/00006676-200401000-00023
   Gabitass RF, 2011, CANCER IMMUNOL IMMUN, V60, P1419, DOI 10.1007/s00262-011-1028-0
   Gabrilovich DI, 2009, NAT REV IMMUNOL, V9, P162, DOI 10.1038/nri2506
   Gao H, 2015, NAT MED, V21, P1318, DOI 10.1038/nm.3954
   Garcia J, 2012, EMBO REP, V13, P431, DOI 10.1038/embor.2012.29
   Garcia PL, 2016, ONCOGENE, V35, P833, DOI 10.1038/onc.2015.126
   GARINCHESA P, 1990, P NATL ACAD SCI USA, V87, P7235, DOI 10.1073/pnas.87.18.7235
   Garrido-Laguna I, 2015, NAT REV CLIN ONCOL, V12, P319, DOI 10.1038/nrclinonc.2015.53
   Geller LT, 2018, MOL CELL ONCOL, V5, DOI 10.1080/23723556.2017.1405139
   Geller LT, 2017, SCIENCE, V357, P1156, DOI 10.1126/science.aah5043
   Germano G, 2013, CANCER CELL, V23, P249, DOI 10.1016/j.ccr.2013.01.008
   Gil Z, 2010, J NATL CANCER I, V102, P107, DOI 10.1093/jnci/djp456
   Goetze R-G, 2018, J VIS EXP J VIS EXP, V134, P56979, DOI DOI 10.3791/56979
   Gopinathan A, 2008, DIS MODEL MECH, V1, P83, DOI 10.1242/dmm.000570
   Gosselin D, 2014, CELL, V159, P1327, DOI 10.1016/j.cell.2014.11.023
   Greggio C, 2013, DEVELOPMENT, V140, P4452, DOI 10.1242/dev.096628
   Griesmann H, 2017, GUT, V66, P1278, DOI 10.1136/gutjnl-2015-310049
   Gubin MM, 2015, SCIENCE, V350, P158, DOI 10.1126/science.aad4140
   Guerra C, 2007, CANCER CELL, V11, P291, DOI 10.1016/j.ccr.2007.01.012
   Guo SC, 2017, WORLD J CLIN ONCOL, V8, P230, DOI 10.5306/wjco.v8.i3.230
   Habbe N, 2008, P NATL ACAD SCI USA, V105, P18913, DOI 10.1073/pnas.0810097105
   Habisch Hansjorg, 2010, Cancers (Basel), V2, P1661, DOI 10.3390/cancers2031661
   Haeberle L, 2019, TRANSL GASTROENT HEP, V4, DOI 10.21037/tgh.2019.06.02
   Hah N, 2015, COLD SH Q B, V80, P249, DOI 10.1101/sqb.2015.80.027185
   Hah N, 2013, GENOME RES, V23, P1210, DOI 10.1101/gr.152306.112
   Halbrook CJ, 2019, CELL METAB, V29, P1390, DOI 10.1016/j.cmet.2019.02.001
   Hamid O, 2013, NEW ENGL J MED, V369, P134, DOI 10.1056/NEJMoa1305133
   Han XX, 2018, NAT COMMUN, V9, DOI 10.1038/s41467-018-05906-x
   Heninger E, 2015, FRONT IMMUNOL, V6, DOI 10.3389/fimmu.2015.00029
   Herbst RS, 2014, NATURE, V515, P563, DOI 10.1038/nature14011
   Hessmann E, 2018, GUT, V67, P497, DOI 10.1136/gutjnl-2016-311954
   Hessmann E, 2017, GUT, V66, P168, DOI 10.1136/gutjnl-2016-312539
   Hidalgo M, 2001, JNCI-J NATL CANCER I, V93, P178, DOI 10.1093/jnci/93.3.178
   Hidalgo M, 2015, CLIN CANCER RES, V21, P4811, DOI 10.1158/1078-0432.CCR-14-3222
   Hidalgo M, 2014, CANCER DISCOV, V4, P998, DOI 10.1158/2159-8290.CD-14-0001
   Hidalgo M, 2011, MOL CANCER THER, V10, P1311, DOI 10.1158/1535-7163.MCT-11-0233
   Hingorani SR, 2003, CANCER CELL, V4, P437, DOI 10.1016/S1535-6108(03)00309-X
   Hingorani SR, 2005, CANCER CELL, V7, P469, DOI 10.1016/j.ccr.2005.04.023
   Hingorani SR, 2018, J CLIN ONCOL, V36, P359, DOI 10.1200/JCO.2017.74.9564
   Hiraoka N, 2015, BRIT J CANCER, V112, P1782, DOI 10.1038/bjc.2015.145
   Hnisz D, 2013, CELL, V155, P934, DOI 10.1016/j.cell.2013.09.053
   Hosein AN, 2019, JCI INSIGHT, V4, DOI 10.1172/jci.insight.129212
   Hruban Ralph H, 2008, Gastrointest Cancer Res, V2, pS10
   Hruban RH, 2006, CANCER RES, V66, P95, DOI 10.1158/0008-5472.CAN-05-2168
   Huang CB, 2018, GASTROENTEROLOGY, V154, P675, DOI 10.1053/j.gastro.2017.09.039
   Huang HC, 2019, EMBO MOL MED, V11, DOI 10.15252/emmm.201910515
   Huch M, 2015, DEVELOPMENT, V142, P3113, DOI 10.1242/dev.118570
   Hurwitz H, 2018, INVEST NEW DRUG, V36, P683, DOI 10.1007/s10637-018-0580-2
   Hurwitz HI, 2015, J CLIN ONCOL, V33, P4039, DOI 10.1200/JCO.2015.61.4578
   Hwang CI, 2016, J PATHOL, V238, P197, DOI 10.1002/path.4651
   Hwang RF, 2008, CANCER RES, V68, P918, DOI 10.1158/0008-5472.CAN-07-5714
   Ikenaga N, 2010, GASTROENTEROLOGY, V139, P1041, DOI 10.1053/j.gastro.2010.05.084
   Infante JR, 2007, J CLIN ONCOL, V25, P319, DOI 10.1200/JCO.2006.07.8824
   Jacobetz MA, 2013, GUT, V62, P112, DOI 10.1136/gutjnl-2012-302529
   Jacobs C, 2011, INT J CANCER, V128, P897, DOI 10.1002/ijc.25399
   Jiang H, 2016, NAT MED, V22, P851, DOI 10.1038/nm.4123
   Jones L, 1999, ANN NY ACAD SCI, V880, P288, DOI 10.1111/j.1749-6632.1999.tb09533.x
   Jurcak NR, 2019, GASTROENTEROLOGY, V157, P838, DOI 10.1053/j.gastro.2019.05.065
   Kadera BE, 2013, PLOS ONE, V8, DOI 10.1371/journal.pone.0071978
   Kalli M, 2018, ANN BIOMED ENG, V46, P657, DOI 10.1007/s10439-018-1997-7
   Kalli M, 2018, FRONT ONCOL, V8, DOI 10.3389/fonc.2018.00055
   Kalluri R, 2016, NAT REV CANCER, V16, P582, DOI 10.1038/nrc.2016.73
   Kano MR, 2007, P NATL ACAD SCI USA, V104, P3460, DOI 10.1073/pnas.0611660104
   Kim EJ, 2014, CLIN CANCER RES, V20, P5937, DOI 10.1158/1078-0432.CCR-14-1269
   Kim H, 2016, MOL CANCER THER, V15, P680, DOI 10.1158/1535-7163.MCT-15-0764
   Kindler HL, 2005, J CLIN ONCOL, V23, P8033, DOI 10.1200/JCO.2005.01.9661
   Kobold S, 2015, JNCI-J NATL CANCER I, V107, DOI 10.1093/jnci/djv146
   Koenig A, 2006, CANCER RES, V66, P4662, DOI 10.1158/0008-5472.CAN-05-2804
   Kohi S, 2016, CLIN EXP METASTAS, V33, P225, DOI 10.1007/s10585-015-9771-9
   Kondo J, 2011, P NATL ACAD SCI USA, V108, P6235, DOI 10.1073/pnas.1015938108
   Kraman M, 2010, SCIENCE, V330, P827, DOI 10.1126/science.1195300
   KRUMMEL MF, 1995, J EXP MED, V182, P459, DOI 10.1084/jem.182.2.459
   Kultti A, 2014, BIOMED RES INT, V2014, DOI 10.1155/2014/817613
   Kumar V, 2016, TRANSL ONCOL, V9, P431, DOI 10.1016/j.tranon.2016.07.004
   Kumar V, 2017, CANCER CELL, V32, P654, DOI 10.1016/j.ccell.2017.10.005
   Kunk PR, 2016, J IMMUNOTHER CANCER, V4, DOI 10.1186/s40425-016-0119-z
   Laklai H, 2016, NAT MED, V22, P497, DOI 10.1038/nm.4082
   Lang CC, 2012, DNA CELL BIOL, V31, P683, DOI 10.1089/dna.2011.1417
   Lauth M, 2010, NAT STRUCT MOL BIOL, V17, P718, DOI 10.1038/nsmb.1833
   Lavin Y, 2014, CELL, V159, P1312, DOI 10.1016/j.cell.2014.11.018
   Le DT, 2017, SCIENCE, V357, P409, DOI 10.1126/science.aan6733
   Le DT, 2013, J IMMUNOTHER, V36, P382, DOI 10.1097/CJI.0b013e31829fb7a2
   Leach J, 2019, MOL IMMUNOL, V110, P69, DOI 10.1016/j.molimm.2017.12.013
   Lee AYL, 2019, GUT, V68, P487, DOI 10.1136/gutjnl-2017-314426
   Lee JW, 2019, NATURE, V567, P249, DOI 10.1038/s41586-019-1004-y
   Lee JJ, 2014, P NATL ACAD SCI USA, V111, pE3091, DOI 10.1073/pnas.1411679111
   Lesina M, 2011, CANCER CELL, V19, P456, DOI 10.1016/j.ccr.2011.03.009
   Li HP, 2017, NAT GENET, V49, P708, DOI 10.1038/ng.3818
   Li J, 2018, IMMUNITY, V48, P185, DOI [10.1016/j.immuni.2018.02.004, 10.1016/j.immuni.2018.06.006]
   Li J, 2019, COMPUT STRUCT BIOTEC, V17, P498, DOI 10.1016/j.csbj.2019.03.016
   Li L, 2011, EUR J CLIN INVEST, V41, P151, DOI 10.1111/j.1365-2362.2010.02390.x
   Li XN, 2014, NAT MED, V20, P769, DOI 10.1038/nm.3585
   Liebl F, 2014, ANN SURG, V260, P900, DOI 10.1097/SLA.0000000000000968
   Lieleg O, 2009, BIOPHYS J, V97, P1569, DOI 10.1016/j.bpj.2009.07.009
   Ligorio M, 2019, CELL, V178, P160, DOI 10.1016/j.cell.2019.05.012
   Lin EY, 2006, CANCER RES, V66, P11238, DOI 10.1158/0008-5472.CAN-06-1278
   Liu CR, 2007, BLOOD, V109, P4336, DOI 10.1182/blood-2006-09-046201
   Lo A, 2015, CANCER RES, V75, P2800, DOI 10.1158/0008-5472.CAN-14-3041
   Loeffler M, 2006, J CLIN INVEST, V116, P1955, DOI 10.1172/JCI26532
   Lomberk G, 2018, NAT COMMUN, V9, DOI 10.1038/s41467-018-04383-6
   Loos M, 2008, CANCER LETT, V268, P98, DOI 10.1016/j.canlet.2008.03.056
   Loukopoulos P, 2004, PANCREAS, V29, P193, DOI 10.1097/00006676-200410000-00004
   Lu CW, 2017, JNCI-J NATL CANCER I, V109, DOI 10.1093/jnci/djw283
   Lutz E, 2011, ANN SURG, V253, P328, DOI 10.1097/SLA.0b013e3181fd271c
   Lutz ER, 2014, CANCER IMMUNOL RES, V2, P616, DOI 10.1158/2326-6066.CIR-14-0027
   Mace TA, 2018, GUT, V67, P320, DOI 10.1136/gutjnl-2016-311585
   Mahajan UM, 2018, GASTROENTEROLOGY, V155, P1625, DOI 10.1053/j.gastro.2018.08.009
   Majumder K, 2016, J GASTROINTEST SURG, V20, P53, DOI 10.1007/s11605-015-2985-y
   Makohon-Moore A, 2016, NAT REV CANCER, V16, P553, DOI 10.1038/nrc.2016.66
   Mallen-St Clair J, 2012, GENE DEV, V26, P439, DOI 10.1101/gad.181800.111
   Mantoni TS, 2008, CANCER BIOL THER, V7, P1806, DOI 10.4161/cbt.7.11.6846
   Mantovani A, 2002, TRENDS IMMUNOL, V23, P549, DOI 10.1016/S1471-4906(02)02302-5
   Mantovani A, 2008, EUR J IMMUNOL, V38, P3269, DOI 10.1002/eji.200838918
   Mathew E, 2016, NEOPLASIA, V18, P142, DOI 10.1016/j.neo.2016.01.005
   Maude SL, 2014, NEW ENGL J MED, V371, P1507, DOI 10.1056/NEJMoa1407222
   Maurer C, 2019, GUT, V68, P1034, DOI 10.1136/gutjnl-2018-317706
   Maurer H Carlo, 2019, Methods Mol Biol, V1882, P253, DOI 10.1007/978-1-4939-8879-2_23
   Mazur PK, 2015, NAT MED, V21, P1163, DOI 10.1038/nm.3952
   Megibow AJ, 2012, RADIOL CLIN N AM, V50, P499, DOI 10.1016/j.rcl.2012.03.009
   Menke A, 2001, CANCER RES, V61, P3508
   Mestas J, 2004, J IMMUNOL, V172, P2731, DOI 10.4049/jimmunol.172.5.2731
   Mews P, 2002, GUT, V50, P535, DOI 10.1136/gut.50.4.535
   Miller BW, 2015, EMBO MOL MED, V7, P1063, DOI 10.15252/emmm.201404827
   Miller-Ocuin JL, 2019, ONCOIMMUNOLOGY, V8, DOI 10.1080/2162402X.2019.1605822
   Moatassim-Billah S, 2016, ONCOTARGET, V7, P41584, DOI 10.18632/oncotarget.9296
   Moffitt RA, 2015, NAT GENET, V47, P1168, DOI 10.1038/ng.3398
   Moore MJ, 2003, J CLIN ONCOL, V21, P3296, DOI 10.1200/JCO.2003.02.098
   Moreira L, 2018, CELL MOL GASTROENTER, V5, P289, DOI 10.1016/j.jcmgh.2017.12.004
   Mosser DM, 2008, NAT REV IMMUNOL, V8, P958, DOI 10.1038/nri2448
   Motzer RJ, 2015, NEW ENGL J MED, V373, P1803, DOI 10.1056/NEJMoa1510665
   Muerkoster SS, 2008, INT J CANCER, V123, P1751, DOI 10.1002/ijc.23703
   Murphy JE, 2019, JAMA ONCOL, V5, P1020, DOI 10.1001/jamaoncol.2019.0892
   Nagathihalli NS, 2015, GASTROENTEROLOGY, V149, P1932, DOI 10.1053/j.gastro.2015.07.058
   Neesse A, 2007, PANCREATOLOGY, V7, P380, DOI 10.1159/000107400
   Neesse A, 2019, GUT, V68, P159, DOI 10.1136/gutjnl-2018-316451
   Neesse A, 2015, GUT, V64, P1476, DOI 10.1136/gutjnl-2015-309304
   Neesse A, 2014, GUT, V63, P974, DOI 10.1136/gutjnl-2013-305559
   Neesse A, 2013, P NATL ACAD SCI USA, V110, P12325, DOI 10.1073/pnas.1300415110
   Neesse A, 2011, GUT, V60, P861, DOI 10.1136/gut.2010.226092
   Neoptolemos JP, 2018, NAT REV GASTRO HEPAT, V15, P332, DOI 10.1038/s41575-018-0005-x
   Neuschwander-Tetri BA, 2000, LAB INVEST, V80, P143, DOI 10.1038/labinvest.3780018
   Neuschwander-Tetri BA, 2000, DIGEST DIS SCI, V45, P665, DOI 10.1023/A:1005423122127
   Neuzillet C, 2019, J PATHOL, V248, P51, DOI 10.1002/path.5224
   Nguyen AH, 2017, ONCOTARGET, V8, P19074, DOI 10.18632/oncotarget.13572
   Nicolle R, 2017, CELL REP, V21, P2458, DOI 10.1016/j.celrep.2017.11.003
   Nielsen SR, 2016, NAT CELL BIOL, V18, P549, DOI 10.1038/ncb3340
   Nolan-Stevaux O, 2009, GENE DEV, V23, P24, DOI 10.1101/gad.1753809
   Northcott JM, 2018, FRONT CELL DEV BIOL, V6, DOI 10.3389/fcell.2018.00017
   Nywening TM, 2018, GUT, V67, P1112, DOI 10.1136/gutjnl-2017-313738
   Ohlund D, 2014, J EXP MED, V211, P1503, DOI 10.1084/jem.20140692
   Ozdemir BC, 2014, CANCER CELL, V25, P719, DOI 10.1016/j.ccr.2014.04.005
   Ohlund D, 2017, J EXP MED, V214, P579, DOI 10.1084/jem.20162024
   Olive KP, 2009, SCIENCE, V324, P1457, DOI 10.1126/science.1171362
   Ostrand-Rosenberg S, 2012, SEMIN CANCER BIOL, V22, P275, DOI 10.1016/j.semcancer.2012.01.011
   Oudin MJ, 2016, COLD SH Q B, V81, P189, DOI 10.1101/sqb.2016.81.030817
   Ougolkov AV, 2008, CLIN CANCER RES, V14, P6790, DOI 10.1158/1078-0432.CCR-08-1013
   Park B, 2014, INT J MOL SCI, V15, P927, DOI 10.3390/ijms15010927
   Parker SCJ, 2013, P NATL ACAD SCI USA, V110, P17921, DOI 10.1073/pnas.1317023110
   Patsoukis N, 2012, SCI SIGNAL, V5, DOI 10.1126/scisignal.2002796
   Patzak MS, 2019, EBIOMEDICINE, V40, P394, DOI 10.1016/j.ebiom.2019.01.037
   Pauken KE, 2016, SCIENCE, V354, P1160, DOI 10.1126/science.aaf2807
   Perez-Mancera PA, 2012, GASTROENTEROLOGY, V142, P1079, DOI 10.1053/j.gastro.2012.03.002
   Pitarresi JR, 2018, LIFE SCI ALLIANCE, V1, DOI 10.26508/lsa.201800190
   Powell DR, 2016, TRENDS IMMUNOL, V37, P41, DOI 10.1016/j.it.2015.11.008
   Powles T, 2014, NATURE, V515, P558, DOI 10.1038/nature13904
   Principe DR, 2016, CANCER RES, V76, P2525, DOI 10.1158/0008-5472.CAN-15-1293
   Provenzano PP, 2012, CANCER CELL, V21, P418, DOI 10.1016/j.ccr.2012.01.007
   Pushalkar S, 2018, CANCER DISCOV, V8, P403, DOI 10.1158/2159-8290.CD-17-1134
   Pylayeva-Gupta Y, 2012, CANCER CELL, V21, P836, DOI 10.1016/j.ccr.2012.04.024
   Qi J, 2014, CSH PERSPECT BIOL, V6, DOI 10.1101/cshperspect.a018663
   Rahib L, 2014, CANCER RES, V74, P2913, DOI 10.1158/0008-5472.CAN-14-0155
   Rath N, 2017, EMBO MOL MED, V9, P198, DOI 10.15252/emmm.201606743
   Reimann M, 2010, CANCER CELL, V17, P262, DOI 10.1016/j.ccr.2009.12.043
   Renz BW, 2018, CANCER CELL, V34, P863, DOI 10.1016/j.ccell.2018.10.010
   Renz BW, 2018, CANCER DISCOV, V8, P1458, DOI 10.1158/2159-8290.CD-18-0046
   Rhim AD, 2014, CANCER CELL, V25, P735, DOI 10.1016/j.ccr.2014.04.021
   Rhim AD, 2012, CELL, V148, P349, DOI 10.1016/j.cell.2011.11.025
   Richards KE, 2017, ONCOGENE, V36, P1770, DOI 10.1038/onc.2016.353
   Ries CH, 2014, CANCER CELL, V25, P846, DOI 10.1016/j.ccr.2014.05.016
   Riquelme E, 2019, CELL, V178, P795, DOI 10.1016/j.cell.2019.07.008
   Rizvi NA, 2015, SCIENCE, V348, P124, DOI 10.1126/science.aaa1348
   Roberts EW, 2013, J EXP MED, V210, P1137, DOI 10.1084/jem.20122344
   Roe JS, 2017, CELL, V170, P875, DOI 10.1016/j.cell.2017.07.007
   Rosenberg JE, 2016, LANCET, V387, P1909, DOI 10.1016/S0140-6736(16)00561-4
   Royal RE, 2010, J IMMUNOTHER, V33, P828, DOI 10.1097/CJI.0b013e3181eec14c
   Dorado MRM, 2018, WORLD J GASTROENTERO, V24, P794, DOI 10.3748/wjg.v24.i7.794
   Sahai V, 2014, MOL CANCER THER, V13, P1907, DOI 10.1158/1535-7163.MCT-13-0925
   Saloman JL, 2016, J NEUROSCI, V36, P10769, DOI 10.1523/JNEUROSCI.3480-15.2016
   Saluja AK, 2013, GASTROENTEROLOGY, V144, P1194, DOI 10.1053/j.gastro.2013.01.070
   Salvioli Beatrice, 2002, JOP, V3, P26
   Sansone P, 2017, P NATL ACAD SCI USA, V114, pE9066, DOI 10.1073/pnas.1704862114
   Santos AM, 2009, J CLIN INVEST, V119, P3613, DOI 10.1172/JCI38988
   Schietinger A, 2014, TRENDS IMMUNOL, V35, P51, DOI 10.1016/j.it.2013.10.001
   Schneider E, 2001, AM J PHYSIOL-CELL PH, V281, pC532
   Schneiderhan W, 2007, J CELL SCI, V120, P512, DOI 10.1242/jcs.03347
   Schonhuber N, 2014, NAT MED, V20, P1340, DOI 10.1038/nm.3646
   Schoepp M, 2017, CANCERS, V9, DOI 10.3390/cancers9060054
   Seifert L, 2016, GASTROENTEROLOGY, V150, P1659, DOI 10.1053/j.gastro.2016.02.070
   Selvaraj D, 2017, PAIN, V158, P1609, DOI 10.1097/j.pain.0000000000000956
   Senoo H, 2007, VITAM HORM, V75, P131, DOI 10.1016/S0083-6729(06)75006-3
   Shakya R, 2013, CANCER RES, V73, P885, DOI 10.1158/0008-5472.CAN-12-1880
   Shamir ER, 2014, NAT REV MOL CELL BIO, V15, P647, DOI 10.1038/nrm3873
   Sherman MH, 2017, P NATL ACAD SCI USA, V114, P1129, DOI 10.1073/pnas.1620164114
   Sherman MH, 2014, CELL, V159, P80, DOI 10.1016/j.cell.2014.08.007
   Shetty AS, 2018, MAGN RESON IMAGING C, V26, P421, DOI 10.1016/j.mric.2018.03.007
   Shibuya KC, 2014, PLOS ONE, V9, DOI 10.1371/journal.pone.0096565
   Shimoda M, 2014, NAT CELL BIOL, V16, P889, DOI 10.1038/ncb3021
   Shintani Y, 2008, J CELL BIOL, V180, P1277, DOI 10.1083/jcb.200708137
   Shintani Y, 2006, CANCER RES, V66, P11745, DOI 10.1158/0008-5472.CAN-06-2322
   Siegel RL, 2017, CA-CANCER J CLIN, V67, P7, DOI 10.3322/caac.21387
   Singh S, 2019, GUT, V68, P953, DOI 10.1136/gutjnl-2018-318086
   Singhi AD, 2019, GASTROENTEROLOGY, V156, P2024, DOI 10.1053/j.gastro.2019.01.259
   Sinha P, 2007, J IMMUNOL, V179, P977, DOI 10.4049/jimmunol.179.2.977
   Soares KC, 2015, J IMMUNOTHER, V38, P1, DOI 10.1097/CJI.0000000000000062
   STOKER MGP, 1966, J CELL SCI, V1, P297
   Strobel O, 2019, NAT REV CLIN ONCOL, V16, P11, DOI 10.1038/s41571-018-0112-1
   Stromnes IM, 2014, GUT, V63, P1769, DOI 10.1136/gutjnl-2013-306271
   Stromnes IM, 2014, CARCINOGENESIS, V35, P1451, DOI 10.1093/carcin/bgu115
   Stylianopoulos T, 2015, NANOMED-NANOTECHNOL, V11, P1893, DOI 10.1016/j.nano.2015.07.015
   Stylianopoulos T, 2013, P NATL ACAD SCI USA, V110, P18632, DOI 10.1073/pnas.1318415110
   Stylianopoulos T, 2010, BIOPHYS J, V99, P1342, DOI 10.1016/j.bpj.2010.06.016
   Su SC, 2018, CELL, V172, P841, DOI 10.1016/j.cell.2018.01.009
   Sugimoto H, 2006, CANCER BIOL THER, V5, P1640, DOI 10.4161/cbt.5.12.3354
   Suleiman Y, 2015, CANCER CHEMOTH PHARM, V76, P481, DOI 10.1007/s00280-015-2814-8
   Takesue S, 2020, INT J ONCOL, V56, P596, DOI 10.3892/ijo.2019.4951
   Tammi RH, 2008, SEMIN CANCER BIOL, V18, P288, DOI 10.1016/j.semcancer.2008.03.005
   Thayer SP, 2003, NATURE, V425, P851, DOI 10.1038/nature02009
   Thomas RM, 2015, ANN SURG ONCOL, V22, P1884, DOI 10.1245/s10434-014-4241-1
   Thompson CB, 2010, MOL CANCER THER, V9, P3052, DOI 10.1158/1535-7163.MCT-10-0470
   Tian H, 2009, P NATL ACAD SCI USA, V106, P4254, DOI 10.1073/pnas.0813203106
   Timmermann B, 2010, PLOS ONE, V5, DOI 10.1371/journal.pone.0015661
   Topalian SL, 2014, J CLIN ONCOL, V32, P1020, DOI 10.1200/JCO.2013.53.0105
   Topalian SL, 2012, NEW ENGL J MED, V366, P2443, DOI 10.1056/NEJMoa1200690
   Toste PA, 2016, MOL CANCER RES, V14, P437, DOI 10.1158/1541-7786.MCR-15-0348
   Tran E, 2013, J EXP MED, V210, P1125, DOI 10.1084/jem.20130110
   Tsai S, 2018, BMC CANCER, V18, DOI 10.1186/s12885-018-4238-4
   Tuveson DA, 2012, CELL, V148, P21, DOI 10.1016/j.cell.2011.12.021
   Twyman-Saint Victor C, 2015, NATURE, V520, P373, DOI 10.1038/nature14292
   Uhl Elizabeth W, 2015, Curr Pathobiol Rep, V3, P219
   Umakoshi M, 2019, ONCOGENE, V38, P2162, DOI 10.1038/s41388-018-0564-x
   Vennin C, 2019, NAT COMMUN, V10, DOI 10.1038/s41467-019-10968-6
   Vennin C, 2018, GASTROENTEROLOGY, V154, P820, DOI 10.1053/j.gastro.2017.11.280
   Von Hoff DD, 2013, NEW ENGL J MED, V369, P1691, DOI 10.1056/NEJMoa1304369
   Von Hoff DD, 2011, J CLIN ONCOL, V29, P4548, DOI 10.1200/JCO.2011.36.5742
   Vonderheide RH, 2013, CURR OPIN IMMUNOL, V25, P200, DOI 10.1016/j.coi.2013.01.006
   Vonlaufen A, 2008, CANCER RES, V68, P7707, DOI 10.1158/0008-5472.CAN-08-1132
   Vonlaufen A, 2008, CANCER RES, V68, P2085, DOI 10.1158/0008-5472.CAN-07-2477
   Waghray M, 2016, CANCER DISCOV, V6, P886, DOI 10.1158/2159-8290.CD-15-0947
   Walsh AJ, 2016, SCI REP-UK, V6, DOI 10.1038/srep18889
   Wang-Gillam A, 2016, LANCET, V387, P545, DOI 10.1016/S0140-6736(15)00986-1
   Watt J, 2013, ONCOIMMUNOLOGY, V2, DOI 10.4161/onci.26788
   Weizman N, 2014, ONCOGENE, V33, P3812, DOI 10.1038/onc.2013.357
   Welstead GG, 2012, P NATL ACAD SCI USA, V109, P13004, DOI 10.1073/pnas.1210787109
   Whyte WA, 2013, CELL, V153, P307, DOI 10.1016/j.cell.2013.03.035
   Winograd R, 2015, CANCER IMMUNOL RES, V3, P399, DOI 10.1158/2326-6066.CIR-14-0215
   Witkiewicz A, 2008, J AM COLL SURGEONS, V206, P849, DOI 10.1016/j.jamcollsurg.2007.12.014
   Witkiewicz AK, 2016, CELL REP, V16, P2017, DOI 10.1016/j.celrep.2016.07.023
   Wormann SM, 2016, GASTROENTEROLOGY, V151, P180, DOI 10.1053/j.gastro.2016.03.010
   Wong PP, 2015, CANCER CELL, V27, P123, DOI 10.1016/j.ccell.2014.10.015
   Xu SS, 2019, J TRANSL MED, V17, DOI 10.1186/s12967-019-2058-1
   Xu ZH, 2010, AM J PATHOL, V177, P2585, DOI 10.2353/ajpath.2010.090899
   Yamamoto K, 2016, ONCOTARGET, V7, P61469, DOI 10.18632/oncotarget.11129
   Yauch RL, 2008, NATURE, V455, P406, DOI 10.1038/nature07275
   Ying HQ, 2016, GENE DEV, V30, P355, DOI 10.1101/gad.275776.115
   Yoshida S, 2004, BIOCHEM BIOPH RES CO, V323, P1241, DOI 10.1016/j.bbrc.2004.08.229
   Yu H, 2009, NAT REV CANCER, V9, P798, DOI 10.1038/nrc2734
   Zentner GE, 2011, GENOME RES, V21, P1273, DOI 10.1101/gr.122382.111
   Zhang YQ, 2017, GUT, V66, P124, DOI 10.1136/gutjnl-2016-312078
   Zhang YQ, 2013, CANCER RES, V73, P6359, DOI 10.1158/0008-5472.CAN-13-1558-T
   Zhao HY, 2016, ELIFE, V5, DOI 10.7554/eLife.10250
   Zhu C, 2005, NAT IMMUNOL, V6, P1245, DOI 10.1038/ni1271
   Zhu J, 2017, ONCOTARGET, V8, P61810, DOI 10.18632/oncotarget.18696
   Zhu Y, 2014, CANCER RES, V74, P5057, DOI 10.1158/0008-5472.CAN-13-3723
   Zinselmeyer BH, 2013, J EXP MED, V210, P757, DOI 10.1084/jem.20121416
NR 400
TC 2
Z9 2
U1 21
U2 21
PU AMER PHYSIOLOGICAL SOC
PI BETHESDA
PA 9650 ROCKVILLE PIKE, BETHESDA, MD 20814 USA
SN 0031-9333
EI 1522-1210
J9 PHYSIOL REV
JI Physiol. Rev.
PD OCT
PY 2020
VL 100
IS 4
BP 1707
EP 1751
DI 10.1152/physrev.00042.2019
PG 45
WC Physiology
SC Physiology
GA MX5OO
UT WOS:000557772500009
PM 32297835
DA 2020-11-03
ER

PT J
AU Daniel, SK
   Seo, YD
   Pillarisetty, VG
AF Daniel, Sara K.
   Seo, Y. David
   Pillarisetty, Venu G.
TI The CXCL12-CXCR4/CXCR7 axis as a mechanism of immune resistance in
   gastrointestinal malignancies
SO SEMINARS IN CANCER BIOLOGY
LA English
DT Review
DE Immunotherapy; CXCL12; CXCR4; Gastrointestinal malignancy; Chemotaxis
ID CHEMOKINE RECEPTOR CXCR4; PANCREATIC-CANCER CELLS; CD8(+) T-CELLS;
   HEMATOPOIETIC STEM-CELLS; GASTRIC MALT LYMPHOMA; NF-KAPPA-B;
   COLORECTAL-CANCER; CXCL12 EXPRESSION; STROMAL CELLS; TUMOR-GROWTH
AB Single agent checkpoint inhibitor therapy has not been effective for most gastrointestinal solid tumors, but combination therapy with drugs targeting additional immunosuppressive pathways is being attempted. One such pathway, the CXCL12-CXCR4/CXCR7 chemokine axis, has attracted attention due to its effects on tumor cell survival and metastasis as well as immune cell migration. CXCL12 is a small protein that functions in normal hematopoietic stem cell homing in addition to repair of damaged tissue. Binding of CXCL12 to CXCR4 leads to activation of G protein signaling kinases such as P13K/mTOR and MEK/ERK while binding to CXCR7 leads to beta-arrestin mediated signaling. While some gastric and colorectal carcinoma cells have been shown to make CXCL12, the primary source in pancreatic cancer and peritoneal metastases is cancer-associated fibroblasts. Binding of CXCL12 to CXCR4 and CXCR7 on tumor cells leads to anti-apoptotic signaling through Bcl-2 and survivin upregulation, as well as promotion of the epithelial-to-mesechymal transition through the Rho-ROCK pathway and alterations in cell adhesion molecules. High levels of CXCL12 seen in the bone marrow, liver, and spleen could partially explain why these are popular sites of metastases for many tumors. CXCL12 is a chemoattractant for lymphocytes at lower levels, but becomes chemorepellant at higher levels; it is unclear exactly what gradient exists in the tumor microenvironment and how this influences tumor-infiltrating lymphocytes. AMD3100 (Plerixafor or Mozobil) is a small molecule CXCR4 antagonist and is the most frequently used drug targeting the CXCL12-CXCR4/CXCR7 axis in clinical trials for gastrointestinal solid tumors currently. Other small molecules and monoclonal antibodies against CXCR4 are being trialed. Further understanding of the CXCL12-CXCR4/CXCR7 chemokine axis in the tumor microenvironment will allow more effective targeting of this pathway in combination immunotherapy.
C1 [Daniel, Sara K.; Seo, Y. David; Pillarisetty, Venu G.] Univ Washington, Dept Surg, Seattle, WA 98195 USA.
RP Pillarisetty, VG (corresponding author), 1959 NE Pacific St, Seattle, WA 98195 USA.
EM vgp@uw.edu
CR Abe H, 2009, ANAT SCI INT, V84, P226, DOI 10.1007/s12565-009-0028-z
   Abraham M, 2017, CLIN CANCER RES, V23, P6790, DOI 10.1158/1078-0432.CCR-16-2919
   Aiuti A, 1999, EUR J IMMUNOL, V29, P1823, DOI 10.1002/(SICI)1521-4141(199906)29:06<1823::AID-IMMU1823>3.0.CO;2-B
   Ajani JA, 2017, NAT REV DIS PRIMERS, V3, DOI 10.1038/nrdp.2017.36
   Ao MF, 2007, CANCER RES, V67, P4244, DOI 10.1158/0008-5472.CAN-06-3946
   Arai Y, 2018, MOL THER, V26, P1181, DOI 10.1016/j.ymthe.2018.03.003
   Arora S, 2013, J BIOL CHEM, V288, P21197, DOI 10.1074/jbc.M113.484576
   Bagheri V, 2016, CYTOKINE, V85, P1, DOI 10.1016/j.cyto.2016.05.025
   Bagratuni T, 2018, LEUKEMIA, V32, P2617, DOI 10.1038/s41375-018-0197-7
   Balabanian K, 2005, J BIOL CHEM, V280, P35760, DOI 10.1074/jbc.M508234200
   Balabanian K, 2002, BLOOD, V99, P427, DOI 10.1182/blood.V99.2.427
   Beider K, 2014, MOL CANCER THER, V13, P1155, DOI 10.1158/1535-7163.MCT-13-0410
   Benedicto A, 2018, ONCOL REP, V39, P2022, DOI 10.3892/or.2018.6254
   Bermejo M, 1998, EUR J IMMUNOL, V28, P3192
   Blair A.B., 2019, CLIN CANC RES, V11
   Boldajipour B, 2008, CELL, V132, P463, DOI 10.1016/j.cell.2007.12.034
   Burns J.M., 2006, J EXPMED, V203, P2201
   Busillo JM, 2007, BBA-BIOMEMBRANES, V1768, P952, DOI 10.1016/j.bbamem.2006.11.002
   Cane S, 2012, AGING CELL, V11, P651, DOI 10.1111/j.1474-9726.2012.00830.x
   Chaudary N, 2017, CLIN CANCER RES, V23, P1242, DOI 10.1158/1078-0432.CCR-16-1730
   Chen D, 2015, SCI REP-UK, V5, DOI 10.1038/srep16813
   Chen IX, 2019, P NATL ACAD SCI USA, V116, P4558, DOI 10.1073/pnas.1815515116
   Chen YC, 2014, HEPATOLOGY, V59, P1435, DOI 10.1002/hep.26790
   Cheng Y, 2018, TRANSL ONCOL, V11, P487, DOI 10.1016/j.tranon.2018.02.002
   Cheng Y, 2017, ONCOL LETT, V14, P2103, DOI 10.3892/ol.2017.6389
   Choi Y, 2017, BIOL REPROD, V96, P1256, DOI 10.1093/biolre/iox054
   Cooper TM, 2017, PEDIAT BLOOD CANC, V64, P8
   Cremonesi E, 2018, GUT, V67, P1984, DOI 10.1136/gutjnl-2016-313498
   Cui K, 2011, J SURG RES, V171, P143, DOI 10.1016/j.jss.2010.03.001
   D'Alterio C, 2019, J EXP CLIN CANC RES, V38, DOI 10.1186/s13046-019-1420-8
   De Clercq E, 2015, FRONT IMMUNOL, V6, DOI 10.3389/fimmu.2015.00276
   Decaillot FM, 2011, J BIOL CHEM, V286, P32188, DOI 10.1074/jbc.M111.277038
   Deutsch AJA, 2013, MODERN PATHOL, V26, P182, DOI 10.1038/modpathol.2012.134
   DiPersio JF, 2009, BLOOD, V113, P5720, DOI 10.1182/blood-2008-08-174946
   do Amaral RJFC, 2014, CELLS TISSUES ORGANS, V200, P118, DOI 10.1159/000377624
   Domanska UM, 2013, EUR J CANCER, V49, P219, DOI 10.1016/j.ejca.2012.05.005
   Doranz BJ, 1999, J VIROL, V73, P2752, DOI 10.1128/JVI.73.4.2752-2761.1999
   Eckert F, 2018, FRONT IMMUNOL, V9, DOI 10.3389/fimmu.2018.03018
   Ene-Obong A, 2013, GASTROENTEROLOGY, V145, P1121, DOI 10.1053/j.gastro.2013.07.025
   Estes JD, 2004, J IMMUNOL, V173, P6169, DOI 10.4049/jimmunol.173.10.6169
   Feig C, 2013, P NATL ACAD SCI USA, V110, P20212, DOI 10.1073/pnas.1320318110
   Garg B, 2018, GASTROENTEROLOGY, V155, P880, DOI 10.1053/j.gastro.2018.05.051
   Gaur P, 2018, J CLIN ONCOL, V36, DOI 10.1200/JCO.2018.36.5_suppl.73
   Ge GQ, 2017, SHOCK, V47, P251, DOI 10.1097/SHK.0000000000000694
   Gentzler R, 2016, IMMUNOTHERAPY-UK, V8, P583, DOI 10.2217/imt-2015-0029
   Gerrits H, 2008, GENESIS, V46, P235, DOI 10.1002/dvg.20387
   Gittes GK, 2009, DEV BIOL, V326, P4, DOI 10.1016/j.ydbio.2008.10.024
   Gong J, 2014, MOL MED REP, V9, P1575, DOI 10.3892/mmr.2014.2053
   Goodwin TJ, 2017, BIOMATERIALS, V141, P260, DOI 10.1016/j.biomaterials.2017.07.007
   Guo F, 2016, ONCOGENE, V35, P816, DOI 10.1038/onc.2015.139
   Guo JC, 2016, ONCOTARGET, V7, P62006, DOI 10.18632/oncotarget.11330
   Halama N, 2011, CANCER RES, V71, P5670, DOI 10.1158/0008-5472.CAN-11-0268
   Hartmann TN, 2008, J LEUKOCYTE BIOL, V84, P1130, DOI 10.1189/jlb.0208088
   Hashimoto I, 2008, EUR J CANCER, V44, P1022, DOI 10.1016/j.ejca.2008.02.043
   Heckmann D, 2014, CLIN CANCER RES, V20, P604, DOI 10.1158/1078-0432.CCR-13-0582
   Hendrix CW, 2000, ANTIMICROB AGENTS CH, V44, P1667, DOI 10.1128/AAC.44.6.1667-1673.2000
   Hermann PC, 2007, CELL STEM CELL, V1, P313, DOI 10.1016/j.stem.2007.06.002
   Hernandez PA, 2003, NAT GENET, V34, P70, DOI 10.1038/ng1149
   Hidalgo M., 2010, N ENGL J MED, V362, P1605
   Hillmer RE, 2015, INT J DEV BIOL, V59, P205, DOI 10.1387/ijdb.140348mj
   Hsu WT, 2018, TRANSPLANTATION, V102, P2002, DOI 10.1097/TP.0000000000002404
   Huang WS, 2013, J CELL PHYSIOL, V228, P1017, DOI 10.1002/jcp.24248
   Huang WS, 2012, J CELL PHYSIOL, V227, P1114, DOI 10.1002/jcp.22831
   Humpert ML, 2014, EUR J IMMUNOL, V44, P694, DOI 10.1002/eji.201343907
   Inan S, 2018, J PHARMACOL EXP THER, V367, P433, DOI 10.1124/jpet.118.252890
   Infantino S, 2006, J IMMUNOL, V176, P2197, DOI 10.4049/jimmunol.176.4.2197
   Ivins S, 2015, DEV CELL, V33, P455, DOI 10.1016/j.devcel.2015.03.026
   Iwasa S, 2009, ANTICANCER RES, V29, P4751
   Izumi D, 2016, INT J CANCER, V138, P1207, DOI 10.1002/ijc.29864
   Jaafar F, 2009, AM J PATHOL, V175, P1525, DOI 10.2353/ajpath.2009.090295
   Janowski M, 2009, CELL ADHES MIGR, V3, P243, DOI 10.4161/cam.3.3.8260
   Jennings RE, 2015, DEVELOPMENT, V142, P3126, DOI 10.1242/dev.120063
   Jiang K, 2019, INT IMMUNOPHARMACOL, V75, DOI 10.1016/j.intimp.2019.105818
   Jung K, 2017, P NATL ACAD SCI USA, V114, P10455, DOI 10.1073/pnas.1710754114
   Jung Y, 2006, BONE, V38, P497, DOI 10.1016/j.bone.2005.10.003
   Kajiyama H, 2007, CELL TISSUE RES, V330, P221, DOI 10.1007/s00441-007-0455-x
   Kanda M, 2016, WORLD J GASTROENTERO, V22, P6829, DOI 10.3748/wjg.v22.i30.6829
   Karpova D, 2017, J TRANSL MED, V15, DOI 10.1186/s12967-016-1107-2
   Kashyap MK, 2016, ONCOTARGET, V7, P2809, DOI 10.18632/oncotarget.6465
   Katz SC, 2013, ANN SURG ONCOL, V20, P946, DOI 10.1245/s10434-012-2668-9
   Keung EZ, 2019, SURG ONCOL CLIN N AM, V28, P369, DOI 10.1016/j.soc.2019.02.008
   Kim BG, 2017, CARDIOVASC RES, V113, P1677, DOI 10.1093/cvr/cvx188
   Kim J, 2006, ANN SURG, V244, P113, DOI 10.1097/01.sla.0000217690.65909.9c
   Kim TH, 2016, DEVELOPMENT, V143, P554, DOI 10.1242/dev.124891
   Ko SY, 2012, J CLIN INVEST, V122, P3603, DOI 10.1172/JCI62229
   Kobayashi N, 2004, EUR J IMMUNOL, V34, P3370, DOI 10.1002/eji.200425587
   Komorowski M, 2018, VIRUSES-BASEL, V10, DOI 10.3390/v10090455
   Kovacevic KD, 2018, ADV DRUG DELIVER REV, V134, P36, DOI 10.1016/j.addr.2018.10.008
   Kyriakou C, 2008, HAEMATOL-HEMATOL J, V93, P1457, DOI 10.3324/haematol.12553
   Lacy M, 2018, SCI REP-UK, V8, DOI 10.1038/s41598-018-23554-5
   Lagane B, 2008, BLOOD, V112, P34, DOI 10.1182/blood-2007-07-102103
   Lagresle-Peyrou C, 2018, HAEMATOLOGICA, V103, P778, DOI 10.3324/haematol.2017.184788
   Laird SM, 2011, HUM REPROD, V26, P1144, DOI 10.1093/humrep/der043
   Levoye A, 2009, BLOOD, V113, P6085, DOI 10.1182/blood-2008-12-196618
   Li F, 2018, CNS NEUROSCI THER, V24, P947, DOI 10.1111/cns.12845
   Li FY, 2009, J ZHEJIANG UNIV-SC B, V10, P219, DOI 10.1631/jzus.B0820273
   Li N, 2019, DIAGN PATHOL, V14, DOI 10.1186/s13000-019-0780-x
   Li N, 2016, INT J MOL SCI, V17, DOI 10.3390/ijms17020190
   Li YM, 2004, CANCER CELL, V6, P459, DOI 10.1016/j.ccr.2004.09.027
   Liao WC, 2012, CLIN TRANSL GASTROEN, V3, DOI 10.1038/ctg.2012.18
   LIBERT F, 1989, SCIENCE, V244, P569, DOI 10.1126/science.2541503
   Lim C, 2013, J SURG RES, V184, P888, DOI 10.1016/j.jss.2013.04.069
   Lim VY, 2017, ADV IMMUNOL, V134, P47, DOI 10.1016/bs.ai.2017.02.001
   LIN K, 2015, BIOCHEMISTRY-US, V54, DOI DOI 10.1117/1.OE.54.3.033107
   Litbarg NO, 2007, CELL TISSUE RES, V328, P487, DOI 10.1007/s00441-006-0356-4
   Liu LZ, 2018, STEM CELLS DEV, V27, P466, DOI 10.1089/scd.2017.0191
   Liu Q, 2015, EUR J IMMUNOL, V45, P1855, DOI 10.1002/eji.201445245
   Liu T, 2016, EXP HEMATOL ONCOL, V5, DOI 10.1186/s40164-016-0050-5
   Liu WT, 2017, CELL ADHES MIGR, V11, P13, DOI 10.1080/19336918.2015.1134404
   Liu X, 2016, MOL MED REP, V13, P3604, DOI 10.3892/mmr.2016.4965
   LOETSCHER M, 1994, J BIOL CHEM, V269, P232
   Ludwig H, 2017, LEUKEMIA, V31, P997, DOI 10.1038/leu.2017.5
   Ma JC, 2017, WORLD J GASTROENTERO, V23, P5167, DOI 10.3748/wjg.v23.i28.5167
   Ma WS, 2014, BIOCHEM PHARMACOL, V89, P99, DOI 10.1016/j.bcp.2014.02.014
   Maeda K, 2002, ONCOL REP, V9, P511
   Maksym RB, 2009, EUR J PHARMACOL, V625, P31, DOI 10.1016/j.ejphar.2009.04.071
   Manu KA, 2011, MOL CANCER, V10, DOI 10.1186/1476-4598-10-107
   Mao H, 2017, INT IMMUNOPHARMACOL, V49, P95, DOI 10.1016/j.intimp.2017.05.018
   Marechal R, 2009, BRIT J CANCER, V100, P1444, DOI 10.1038/sj.bjc.6605020
   Masyuk Maryna, 2015, Results Probl Cell Differ, V56, P1, DOI 10.1007/978-3-662-44608-9_1
   Matsusue R, 2009, ANN SURG ONCOL, V16, P2645, DOI 10.1245/s10434-009-0599-x
   Mazo IB, 2011, TRENDS IMMUNOL, V32, P493, DOI 10.1016/j.it.2011.06.011
   Melstrom LG, 2017, J SURG ONCOL, V116, P7, DOI 10.1002/jso.24643
   Mendez-Ferrer S, 2008, NATURE, V452, P442, DOI 10.1038/nature06685
   Menichella DM, 2014, MOL PAIN, V10, DOI 10.1186/1744-8069-10-42
   Miao Z, 2007, P NATL ACAD SCI USA, V104, P15735, DOI 10.1073/pnas.0610444104
   Mikami S, 2008, J PHARMACOL EXP THER, V327, P383, DOI 10.1124/jpet.108.141085
   Mikula-Pietrasik J, 2018, CELL MOL LIFE SCI, V75, P509, DOI 10.1007/s00018-017-2663-1
   Mills SC, 2016, CELL SIGNAL, V28, P316, DOI 10.1016/j.cellsig.2016.01.006
   Mines MA, 2009, J BIOL CHEM, V284, P5742, DOI 10.1074/jbc.M808507200
   Mistarz A, 2019, MOL THER-ONCOLYTICS, V14, P233, DOI 10.1016/j.omto.2019.06.003
   Mitsui H, 2012, GYNECOL ONCOL, V124, P303, DOI 10.1016/j.ygyno.2011.10.006
   Mo HY, 2017, ANTIOXID REDOX SIGN, V27, P345, DOI 10.1089/ars.2016.6758
   Ozawa PMM, 2016, INT J CANCER, V138, P10, DOI 10.1002/ijc.29333
   Nalawansha DA, 2019, ACS CENTRAL SCI, V5, P1079, DOI 10.1021/acscentsci.9b00224
   Nassoiy SP, 2018, CLIN EXP PHARMACOL P, V45, P16, DOI 10.1111/1440-1681.12845
   Oh YS, 2012, ONCOL REP, V28, P2239, DOI 10.3892/or.2012.2063
   Ohmae T, 2005, J IMMUNOL, V175, P7162, DOI 10.4049/jimmunol.175.11.7162
   Park JY, 2016, CLIN RES HEPATOL GAS, V40, P357, DOI 10.1016/j.clinre.2015.09.005
   Patel JR, 2010, P NATL ACAD SCI USA, V107, P11062, DOI 10.1073/pnas.1006301107
   Peled A, 1999, J CLIN INVEST, V104, P1199, DOI 10.1172/JCI7615
   Peng SB, 2015, MOL CANCER THER, V14, P480, DOI 10.1158/1535-7163.MCT-14-0850
   Petruzziello-Pellegrini TN, 2012, J CLIN INVEST, V122, P759, DOI 10.1172/JCI57313
   Pinho AV, 2014, CANCER LETT, V345, P203, DOI 10.1016/j.canlet.2013.08.015
   Pokataev I, 2019, J GASTROINTEST CANC, V50, P478, DOI 10.1007/s12029-018-0103-6
   Poznansky MC, 2000, NAT MED, V6, P543
   Purev E., 2017, HAEMOTOLOGICA, V102, P600
   Qian D, 2017, CANCER LETT, V397, P43, DOI 10.1016/j.canlet.2017.03.024
   Qiao Y, 2018, ONCOGENE, V37, P873, DOI 10.1038/onc.2017.387
   Rajagopal S, 2010, P NATL ACAD SCI USA, V107, P628, DOI 10.1073/pnas.0912852107
   Reeves PM, 2017, ANTI-CANCER DRUG, V28, P935, DOI 10.1097/CAD.0000000000000518
   Ren L, 2012, HUM REPROD, V27, P366, DOI 10.1093/humrep/der395
   Righi E, 2011, CANCER RES, V71, P5522, DOI 10.1158/0008-5472.CAN-10-3143
   Romain B, 2014, MOL CANCER, V13, DOI 10.1186/1476-4598-13-58
   Roy I, 2014, PLOS ONE, V9, DOI 10.1371/journal.pone.0090400
   Sagaert X, 2010, NAT REV GASTRO HEPAT, V7, P336, DOI 10.1038/nrgastro.2010.58
   Salaroglio IC, 2019, INT J MOL SCI, V20, DOI 10.3390/ijms20102505
   Sanchez-Martin L, 2013, TRENDS MOL MED, V19, P12, DOI 10.1016/j.molmed.2012.10.004
   Saqib NU, 2010, AM J SURG, V200, P276, DOI 10.1016/j.amjsurg.2009.08.031
   Sato N, 2004, AM J PATHOL, V164, P903, DOI 10.1016/S0002-9440(10)63178-1
   Schabath R, 1999, J LEUKOCYTE BIOL, V66, P996
   Schonemeier B, 2008, J NEUROIMMUNOL, V198, P39, DOI 10.1016/j.jneuroim.2008.04.010
   Shakir M, 2015, PANCREAS, V44, P528, DOI 10.1097/MPA.0000000000000298
   Shamoto T, 2014, PANCREAS, V43, P396, DOI 10.1097/MPA.0000000000000039
   Shen XM, 2010, PANCREAS, V39, P81, DOI 10.1097/MPA.0b013e3181bb2ab7
   Shi AM, 2017, SCAND J GASTROENTERO, V52, P745, DOI 10.1080/00365521.2017.1300681
   Shibata W, 2013, GUT, V62, P192, DOI 10.1136/gutjnl-2011-301824
   Sierro F, 2007, P NATL ACAD SCI USA, V104, P14759, DOI 10.1073/pnas.0702229104
   Singh AP, 2012, J BIOL CHEM, V287, P39115, DOI 10.1074/jbc.M112.409581
   Singh AK, 2008, CELL TISSUE RES, V332, P81, DOI 10.1007/s00441-007-0560-x
   Singh S, 2010, BRIT J CANCER, V103, P1671, DOI 10.1038/sj.bjc.6605968
   Smith JM, 2005, AM J PHYSIOL-GASTR L, V288, pG316, DOI 10.1152/ajpgi.00208.2004
   Struckhoff AP, 2010, J CELL SCI, V123, P401, DOI 10.1242/jcs.052167
   Sullivan KM, 2019, CANCER RES, V79, DOI 10.1158/1538-7445.AM2019-4489
   Sun Xin, 2010, ACM T GRAPHIC, V29, P4
   Sung B, 2008, CANCER RES, V68, P8938, DOI 10.1158/0008-5472.CAN-08-2155
   Takekoshi T, 2012, MOL CANCER THER, V11, P2516, DOI 10.1158/1535-7163.MCT-12-0494
   Tamas K, 2015, CANCER TREAT REV, V41, P671, DOI 10.1016/j.ctrv.2015.06.007
   Teicher BA, 2010, CLIN CANCER RES, V16, P2927, DOI 10.1158/1078-0432.CCR-09-2329
   Terai S, 2015, GASTRIC CANCER, V18, P306, DOI 10.1007/s10120-014-0380-0
   Teusink A, 2016, TRANSFUSION, V56, P1402, DOI 10.1111/trf.13599
   Theodore LN, 2017, STEM CELL REP, V8, P1226, DOI 10.1016/j.stemcr.2017.03.016
   Thomas RM, 2008, GUT, V57, P1555, DOI 10.1136/gut.2007.143941
   Tsuboi K, 2014, ONCOL REP, V31, P57, DOI 10.3892/or.2013.2842
   Tung SY, 2012, J BIOMED SCI, V19, DOI 10.1186/1423-0127-19-91
   Ueda Y, 2005, J EXP MED, V201, P1771, DOI 10.1084/jem.20041419
   van Baal JOAM, 2017, TISSUE CELL, V49, P95, DOI 10.1016/j.tice.2016.11.004
   Vater A, 2015, DRUG DISCOV TODAY, V20, P147, DOI 10.1016/j.drudis.2014.09.004
   Walter HL, 2015, J NEUROINFLAMM, V12, DOI 10.1186/s12974-014-0232-1
   Wang C, 2018, FRONT PHARMACOL, V9, DOI 10.3389/fphar.2018.00641
   Wang DW, 2017, EXP BIOL MED, V242, P429, DOI 10.1177/1535370216675068
   Wang Y, 2012, CURR MOL MED, V12, P153, DOI 10.2174/156652412798889072
   Wang Y, 2019, CIRCULATION, V139, P1798, DOI 10.1161/CIRCULATIONAHA.118.036053
   Wani NA, 2018, MOL CANCER RES, V16, P256, DOI 10.1158/1541-7786.MCR-17-0304
   Weekes CD, 2012, NEOPLASIA, V14, P690, DOI 10.1593/neo.111810
   Wendt MK, 2006, ONCOGENE, V25, P4986, DOI 10.1038/sj.onc.1209505
   Wendt MK, 2008, GASTROENTEROLOGY, V135, P508, DOI 10.1053/j.gastro.2008.05.033
   Wu A, 2019, J NEURO-ONCOL, V143, P241, DOI 10.1007/s11060-019-03172-5
   Wu Q, 2017, ONCOTARGET, V8, P102721, DOI 10.18632/oncotarget.21970
   Xin Q, 2017, WORLD J GASTROENTERO, V23, P3053, DOI 10.3748/wjg.v23.i17.3053
   Xu HB, 2011, PLOS ONE, V6, DOI 10.1371/journal.pone.0027399
   Xu QH, 2015, ONCOTARGET, V6, P4717, DOI 10.18632/oncotarget.3069
   Xue LJ, 2017, CANCER MED-US, V6, P1424, DOI 10.1002/cam4.1085
   Yadav VR, 2010, J MOL MED, V88, P1243, DOI 10.1007/s00109-010-0669-3
   Yadav VN, 2016, ONCOTARGET, V7, P83701, DOI 10.18632/oncotarget.13295
   Yamada S, 2014, J SURG RES, V187, P107, DOI 10.1016/j.jss.2013.10.030
   Yasumoto K, 2006, CANCER RES, V66, P2181, DOI 10.1158/0008-5472.CAN-05-3393
   Yokohama-Tamaki T, 2015, CELL TISSUE RES, V362, P633, DOI 10.1007/s00441-015-2248-y
   Yoshuantari N, 2018, GASTROENT RES PRACT, V2018, DOI 10.1155/2018/9613185
   Yu XF, 2019, J EXP CLIN CANC RES, V38, DOI 10.1186/s13046-018-1014-x
   Zabel BA, 2009, J IMMUNOL, V183, P3204, DOI 10.4049/jimmunol.0900269
   Zagzag D, 2006, LAB INVEST, V86, P1221, DOI 10.1038/labinvest.3700482
   Zainal NS, 2018, PHYTOMEDICINE, V39, P33, DOI 10.1016/j.phymed.2017.12.011
   Zboralski D, 2017, CANCER IMMUNOL RES, V5, P950, DOI 10.1158/2326-6066.CIR-16-0303
   Zeng Y, 2019, FASEB J, V33, P6596, DOI 10.1096/fj.201802067RR
   Zhang J, 2019, ONCOTARGETS THER, V12, P4985, DOI 10.2147/OTT.S200643
   Zhang Y, 2007, ENTERP INFORM SYST, V1, P217, DOI 10.1080/17517570701275390
   Zhao BC, 2011, WORLD J GASTROENTERO, V17, P2389, DOI 10.3748/wjg.v17.i19.2389
   Zheng F, 2017, ANTICANCER RES, V37, P4361, DOI 10.21873/anticanres.11830
   Zheng JY, 2018, REPROD BIOL ENDOCRIN, V16, DOI 10.1186/s12958-018-0333-2
   Zhou WH, 2015, INT J CLIN EXP PATHO, V8, P2449
   Zhu B, 2012, STEM CELLS, V30, P2571, DOI 10.1002/stem.1239
   Zhuang Y, 2012, GASTROENTEROLOGY, V143, P951, DOI 10.1053/j.gastro.2012.06.010
   Zieker D, 2008, CELL PHYSIOL BIOCHEM, V21, P429, DOI 10.1159/000129635
NR 224
TC 8
Z9 8
U1 26
U2 29
PU ACADEMIC PRESS LTD- ELSEVIER SCIENCE LTD
PI LONDON
PA 24-28 OVAL RD, LONDON NW1 7DX, ENGLAND
SN 1044-579X
EI 1096-3650
J9 SEMIN CANCER BIOL
JI Semin. Cancer Biol.
PD OCT
PY 2020
VL 65
SI SI
BP 176
EP 188
DI 10.1016/j.semcancer.2019.12.007
PG 13
WC Oncology
SC Oncology
GA MU5QX
UT WOS:000555729000016
PM 31874281
DA 2020-11-03
ER

PT J
AU Tawila, AM
   Sun, SJ
   Kim, MJ
   Omar, AM
   Dibwe, DF
   Awale, S
AF Tawila, Ahmed M.
   Sun, Sijia
   Kim, Min Jo
   Omar, Ashraf M.
   Dibwe, Dya Fita
   Awale, Suresh
TI A Triterpene Lactone fromCallistemon citrinusInhibits the PANC-1 Human
   Pancreatic Cancer Cells Viability through Suppression of Unfolded
   Protein Response
SO CHEMISTRY & BIODIVERSITY
LA English
DT Article; Early Access
DE triterpenes; anti-austerity; PANC-1; nutrient-deprived conditions;
   glucose-regulated proteins; proteins; cytotoxicity
ID ENDOPLASMIC-RETICULUM STRESS; GRP78; GRP94; AGENT; AKT; OVEREXPRESSION;
   CONSTITUENTS; DEPRIVATION; ARCTIGENIN; TOLERANCE
AB Human pancreatic tumor cells such as PANC-1 are known for their ability to tolerate nutrient starvation and thrive under the hypovascular tumor microenvironment, a phenomenon termed as 'austerity'. A search of agents that preferentially inhibit the cancer cell viability under the starvation condition without toxicity in the nutrient-rich condition is a promising approach in anticancer drug discovery. In this study, a triterpene lactone, 3 beta-hydroxy-13,28-epoxyurs-11-en-28-one (ursenolide), isolated from aCallistemon citrinusextract has shown strong preferential cytotoxicity against PANC-1 cells under nutrient starvation with PC(50)value of 0.4 mu m. Ursenolide-induced rounding of PANC-1 cell morphology followed by rupture of the cell membrane leading to cell death. In a real-time cell migration study, ursenolide was found to inhibit PANC-1 cell migration significantly. Mechanistically, it inhibited GRP78 and GRP94 under the starvation condition suggesting inhibition of unfolded protein response (UPR), an adaptive process of cell survival during starvation. It also inhibited the phosphorylation of the key survival protein Akt and mTOR. Overall results suggested that ursenolide is a potential anticancer agent against pancreatic cancer.
C1 [Tawila, Ahmed M.; Sun, Sijia; Kim, Min Jo; Omar, Ashraf M.; Dibwe, Dya Fita; Awale, Suresh] Toyama Univ, Inst Nat Med, Nat Drug Discovery Lab, 2630 Sugitani, Toyama 9300194, Japan.
RP Awale, S (corresponding author), Toyama Univ, Inst Nat Med, Nat Drug Discovery Lab, 2630 Sugitani, Toyama 9300194, Japan.
EM suresh@inm.u-toyama.ac.jp
RI Awale, Suresh/B-6354-2017
OI Awale, Suresh/0000-0002-5299-193X
FU Japanese Society for the Promotion of Science (JSPS), Japan, Kakenhi
   [16K08319]; Kobayashi International Scholarship; Egyptian-Japanese
   Education partnership (EJEP) fellowship
FX This work was supported by the Japanese Society for the Promotion of
   Science (JSPS), Japan, Kakenhi (16K08319) and Kobayashi International
   Scholarship to S. A. Authors thank the Egyptian-Japanese Education
   partnership (EJEP) fellowship for supporting A. M. O. and A. M. T.
CR Awale S, 2006, CANCER RES, V66, P1751, DOI 10.1158/0008-5472.CAN-05-3143
   Bellacosa A, 2005, ADV CANCER RES, V94, P29, DOI 10.1016/S0065-230X(05)94002-5
   Braakman I, 2011, ANNU REV BIOCHEM, V80, P71, DOI 10.1146/annurev-biochem-062209-093836
   Clarke HJ, 2014, CANCER CELL, V25, P563, DOI 10.1016/j.ccr.2014.03.015
   Deeb A, 2015, J GASTROINTEST ONCOL, V6, pE48, DOI 10.3978/j.issn.2078-6891.2014.114
   Esumi H, 2014, CANCER RES, V74, DOI 10.1158/1538-7445.AM2014-CT213
   Guzman C, 2014, PLOS ONE, V9, DOI 10.1371/journal.pone.0092444
   Hahn-Windgassen A, 2005, J BIOL CHEM, V280, P32081, DOI 10.1074/jbc.M502876200
   Hill R, 2012, MOL CANCER THER, V11, P2127, DOI 10.1158/1535-7163.MCT-12-0342
   Huang CY, 2016, TUMOR BIOL, V37, P4295, DOI 10.1007/s13277-015-4254-9
   Izuishi K, 2000, CANCER RES, V60, P6201
   Lee AS, 2007, CANCER RES, V67, P3496, DOI 10.1158/0008-5472.CAN-07-0325
   Lin Kyawzaw, 2017, Case Rep Gastroenterol, V11, P616, DOI 10.1159/000481302
   Liu R, 2013, CLIN CANCER RES, V19, P6802, DOI 10.1158/1078-0432.CCR-13-1106
   Lu T, 2019, OPEN LIFE SCI, V14, P384, DOI 10.1515/biol-2019-0043
   Luo B, 2013, ONCOGENE, V32, P805, DOI 10.1038/onc.2012.130
   Misra UK, 2002, J BIOL CHEM, V277, P42082, DOI 10.1074/jbc.M206174200
   Nguyen NT, 2017, J NAT PROD, V80, P141, DOI 10.1021/acs.jnatprod.6b00784
   Ni M, 2011, BIOCHEM J, V434, P181, DOI 10.1042/BJ20101569
   Omar AM, 2019, J NAT PROD, V82, P3133, DOI 10.1021/acs.jnatprod.9b00735
   Pan Z, 2009, INT J ONCOL, V35, P823, DOI 10.3892/ijo_00000395
   Porta C, 2014, FRONT ONCOL, V4, DOI 10.3389/fonc.2014.00064
   Ribble D, 2005, BMC BIOTECHNOL, V5, DOI 10.1186/1472-6750-5-12
   Schroder M, 2005, MUTAT RES-FUND MOL M, V569, P29, DOI 10.1016/j.mrfmmm.2004.06.056
   Shani G, 2008, MOL CELL BIOL, V28, P666, DOI 10.1128/MCB.01716-07
   Sun SR, 2011, PLANTA MED, V77, P141, DOI 10.1055/s-0030-1250179
   Sun SJ, 2018, J NAT PROD, V81, P1877, DOI 10.1021/acs.jnatprod.8b00405
   Szegezdi E, 2006, EMBO REP, V7, P880, DOI 10.1038/sj.embor.7400779
   Takahashi H, 2011, HISTOL HISTOPATHOL, V26, P663, DOI 10.14670/HH-26.663
   Tawila AM, 2020, BIOORG MED CHEM LETT, V30, DOI 10.1016/j.bmcl.2020.127352
   Tsai Yien Che, 2010, Genes Cancer, V1, P764
   Ueda JY, 2014, DRUG DES DEV THER, V8, P39, DOI 10.2147/DDDT.S52168
   Vareedayah Ashley A, 2018, Mo Med, V115, P230
   Zeng SY, 2019, INT J MOL SCI, V20, DOI 10.3390/ijms20184504
   Zhang YJ, 2013, ENGINEERING, V5, P4, DOI DOI 10.1371/J0URNAL.P0NE.0080071
   Zheng HC, 2008, HUM PATHOL, V39, P1042, DOI 10.1016/j.humpath.2007.11.009
   Zhou HY, 2011, CURR PROTEIN PEPT SC, V12, P30
NR 37
TC 0
Z9 0
U1 0
U2 0
PU WILEY-V C H VERLAG GMBH
PI WEINHEIM
PA POSTFACH 101161, 69451 WEINHEIM, GERMANY
SN 1612-1872
EI 1612-1880
J9 CHEM BIODIVERS
JI Chem. Biodivers.
DI 10.1002/cbdv.202000495
EA SEP 2020
PG 8
WC Biochemistry & Molecular Biology; Chemistry, Multidisciplinary
SC Biochemistry & Molecular Biology; Chemistry
GA NU7UP
UT WOS:000573845300001
PM 32865330
DA 2020-11-03
ER

PT J
AU Xu, RY
   Yang, JS
   Ren, B
   Wang, HY
   Yang, G
   Chen, Y
   You, L
   Zhao, YP
AF Xu, Ruiyuan
   Yang, Jinshou
   Ren, Bo
   Wang, Huanyu
   Yang, Gang
   Chen, Yuan
   You, Lei
   Zhao, Yupei
TI Reprogramming of Amino Acid Metabolism in Pancreatic Cancer: Recent
   Advances and Therapeutic Strategies
SO FRONTIERS IN ONCOLOGY
LA English
DT Review
DE pancreatic cancer; amino acid metabolism; tumor microenvironment;
   metastasis; angiogenesis; redox balance
ID NITRIC-OXIDE SYNTHASE; ENDOTHELIAL GROWTH-FACTOR; GLUTAMINE-METABOLISM;
   INDOLEAMINE 2,3-DIOXYGENASE; CELL-SURVIVAL; ARGININE DEPRIVATION;
   ARGININOSUCCINATE SYNTHETASE; SIGNALING PATHWAYS; SERINE METABOLISM;
   ENERGY-METABOLISM
AB Pancreatic ductal adenocarcinoma (PDAC) is one of the most fatal malignancies with an extremely poor prognosis. Energy metabolism reprogramming, an emerging hallmark of cancer, has been implicated in the tumorigenesis and development of pancreatic cancer. In addition to well-elaborated enhanced glycolysis, investigating the role of reprogramming of amino acid metabolism has sparked great interests in recent years. The rewiring amino acid metabolism orchestrated by genetic alterations contributes to pancreatic cancer malignant characteristics including cell proliferation, invasion, metastasis, angiogenesis and redox balance. In the unique hypoperfused and nutrient-deficient tumor microenvironment (TME), the interactions between cancer cells and stromal components and salvaging processes including autophagy and macropinocytosis play critical roles in fulfilling the metabolic requirements and supporting growth of PDAC. In this review, we elucidate the recent advances in the amino acid metabolism reprogramming in pancreatic cancer and the mechanisms of amino acid metabolism regulating PDAC progression, which will provide opportunities to develop promising therapeutic strategies.
C1 [Xu, Ruiyuan; Yang, Jinshou; Ren, Bo; Wang, Huanyu; Yang, Gang; Chen, Yuan; You, Lei; Zhao, Yupei] Chinese Acad Med Sci, Peking Union Med Coll Hosp, Peking Union Med Coll, Dept Gen Surg, Beijing, Peoples R China.
RP You, L; Zhao, YP (corresponding author), Chinese Acad Med Sci, Peking Union Med Coll Hosp, Peking Union Med Coll, Dept Gen Surg, Beijing, Peoples R China.
EM florayo@163.com; zhao8028@263.net
FU National Natural Science Foundation of ChinaNational Natural Science
   Foundation of China (NSFC) [81972321, 81974376]
FX This study was supported by the National Natural Science Foundation of
   China (81972321 to LY, 81974376 to YZ).
CR Ali U, 2016, EUR J PHARMACOL, V771, P199, DOI 10.1016/j.ejphar.2015.12.023
   Altman BJ, 2016, NAT REV CANCER, V16, P619, DOI 10.1038/nrc.2016.71
   Bachet JB, 2015, PANCREAS, V44, P1141, DOI 10.1097/MPA.0000000000000394
   Badgley MA, 2020, SCIENCE, V368, P85, DOI 10.1126/science.aaw9872
   Biancur DE, 2018, BBA-REV CANCER, V1870, P67, DOI 10.1016/j.bbcan.2018.04.011
   Biancur DE, 2017, NAT COMMUN, V8, DOI 10.1038/ncomms15965
   Bieging KT, 2014, NAT REV CANCER, V14, P359, DOI 10.1038/nrc3711
   Bott AJ, 2019, CELL REP, V29, P1287, DOI 10.1016/j.celrep.2019.09.056
   Bowles TL, 2008, INT J CANCER, V123, P1950, DOI 10.1002/ijc.23723
   Bray F, 2018, CA-CANCER J CLIN, V68, P394, DOI 10.3322/caac.21492
   Bryant KL, 2019, NAT MED, V25, P628, DOI 10.1038/s41591-019-0368-8
   Camp ER, 2006, CLIN CANCER RES, V12, P2628, DOI 10.1158/1078-0432.CCR-05-2257
   Chakrabarti G, 2015, CANCER METAB, V3, DOI 10.1186/s40170-015-0137-1
   Chen R, 2017, SCI REP-UK, V7, DOI 10.1038/s41598-017-08436-6
   Cheung EC, 2010, CURR OPIN CELL BIOL, V22, P186, DOI 10.1016/j.ceb.2009.12.006
   Collet L, 2020, GUT, V69, P704, DOI 10.1136/gutjnl-2018-318059
   Commisso C, 2013, NATURE, V497, P633, DOI 10.1038/nature12138
   Csibi A, 2013, CELL, V153, P840, DOI 10.1016/j.cell.2013.04.023
   Csibi A, 2014, CURR BIOL, V24, P2274, DOI 10.1016/j.cub.2014.08.007
   Daher B, 2019, CANCER RES, V79, P3877, DOI 10.1158/0008-5472.CAN-18-3855
   Dang CV, 2009, CLIN CANCER RES, V15, P6479, DOI 10.1158/1078-0432.CCR-09-0889
   Dann SG, 2015, EMBO J, V34, P1773, DOI 10.15252/embj.201488166
   Davidson SM, 2017, NAT MED, V23, P235, DOI 10.1038/nm.4256
   Daylami R, 2014, J EXP CLIN CANC RES, V33, DOI 10.1186/s13046-014-0102-9
   De Bock K, 2013, CELL, V154, P651, DOI 10.1016/j.cell.2013.06.037
   De Craene B, 2013, NAT REV CANCER, V13, P97, DOI 10.1038/nrc3447
   Deng SJ, 2019, CANCER RES, V79, P1398, DOI 10.1158/0008-5472.CAN-18-0419
   Dey P, 2017, NATURE, V542, P119, DOI 10.1038/nature21052
   Ding J, 2013, CELL METAB, V18, P896, DOI 10.1016/j.cmet.2013.11.004
   Dufour E, 2012, PANCREAS, V41, P940, DOI 10.1097/MPA.0b013e318247d903
   Elgogary A, 2016, P NATL ACAD SCI USA, V113, pE5328, DOI 10.1073/pnas.1611406113
   Fu YJ, 2018, MOL CANCER, V17, DOI 10.1186/s12943-018-0815-z
   Fujita M, 2014, FEBS LETT, V588, P3240, DOI 10.1016/j.febslet.2014.07.006
   Fukumura D, 2001, P NATL ACAD SCI USA, V98, P2604, DOI 10.1073/pnas.041359198
   Fukumura D, 2006, NAT REV CANCER, V6, P521, DOI 10.1038/nrc1910
   Gabay M, 2014, CSH PERSPECT MED, V4, DOI 10.1101/cshperspect.a014241
   Gabra MBI, 2018, ONCOGENESIS, V7, DOI 10.1038/s41389-018-0104-0
   Gabrilovich DI, 2009, NAT REV IMMUNOL, V9, P162, DOI 10.1038/nri2506
   Gaianigo N, 2017, CANCERS, V9, DOI 10.3390/cancers9090122
   Gao P, 2009, NATURE, V458, P762, DOI 10.1038/nature07823
   Gao X, 2019, NATURE, V572, P397, DOI 10.1038/s41586-019-1437-3
   Gorrini C, 2013, NAT REV DRUG DISCOV, V12, P931, DOI 10.1038/nrd4002
   Guillaumond F, 2013, P NATL ACAD SCI USA, V110, P3919, DOI 10.1073/pnas.1219555110
   Habrook CJ, 2017, CANCER CELL, V31, P5, DOI 10.1016/j.ccell.2016.12.006
   Haigis MC, 2006, CELL, V126, P941, DOI 10.1016/j.cell.2006.06.057
   Hammel P, 2020, EUR J CANCER, V124, P91, DOI 10.1016/j.ejca.2019.10.020
   Hanahan D, 2011, CELL, V144, P646, DOI 10.1016/j.cell.2011.02.013
   He CC, 2009, ANNU REV GENET, V43, P67, DOI 10.1146/annurev-genet-102808-114910
   He GD, 2014, ASIA PAC J CLIN NUTR, V23, P174, DOI 10.6133/apjcn.2014.23.1.14
   He J, 2020, CANCER LETT, V469, P419, DOI 10.1016/j.canlet.2019.11.021
   Herner A, 2011, INT J CANCER, V129, P2349, DOI 10.1002/ijc.25898
   Hessmann E, 2016, ONCOGENE, V35, P1609, DOI 10.1038/onc.2015.216
   Hu QS, 2019, CANCER LETT, V452, P226, DOI 10.1016/j.canlet.2019.03.024
   Hu WW, 2010, P NATL ACAD SCI USA, V107, P7455, DOI 10.1073/pnas.1001006107
   Huang H, 2017, EMBO J, V36, P2334, DOI 10.15252/embj.201695518
   Jeong SM, 2013, CANCER CELL, V23, P450, DOI 10.1016/j.ccr.2013.02.024
   Jiang SH, 2020, ONCOGENE, V39, P503, DOI 10.1038/s41388-019-1006-0
   Jiang SH, 2019, GUT, V68, P1994, DOI 10.1136/gutjnl-2018-317479
   Jones S, 2008, SCIENCE, V321, P1801, DOI 10.1126/science.1164368
   Kamphorst JJ, 2015, CANCER RES, V75, P544, DOI 10.1158/0008-5472.CAN-14-2211
   Kanda M, 2012, GASTROENTEROLOGY, V142, P730, DOI 10.1053/j.gastro.2011.12.042
   Khaled YS, 2014, J IMMUNOL RES, V2014, DOI 10.1155/2014/879897
   Kim B, 2017, EMBO J, V36, P2321, DOI 10.15252/embj.201796436
   Kim SS, 2020, THERANOSTICS, V10, P829, DOI 10.7150/thno.40195
   Kimura H, 2000, BLOOD, V95, P189, DOI 10.1182/blood.V95.1.189.001k05_189_197
   Kleeff J, 2016, NAT REV DIS PRIMERS, V2, DOI 10.1038/nrdp.2016.22
   Kopp JL, 2018, GASTROENTEROLOGY, V154, P1509, DOI 10.1053/j.gastro.2017.12.007
   Koppula P, 2018, CANCER COMMUN, V38, DOI 10.1186/s40880-018-0288-x
   Kottakis F, 2016, NATURE, V539, P390, DOI 10.1038/nature20132
   Krebs AM, 2017, NAT CELL BIOL, V19, P518, DOI 10.1038/ncb3513
   Kreso A, 2014, CELL STEM CELL, V14, P275, DOI 10.1016/j.stem.2014.02.006
   Kruiswijk F, 2015, NAT REV MOL CELL BIO, V16, P393, DOI 10.1038/nrm4007
   Lala PK, 2001, LANCET ONCOL, V2, P149, DOI 10.1016/S1470-2045(00)00256-4
   Lambert AW, 2017, CELL, V168, P670, DOI 10.1016/j.cell.2016.11.037
   Lampson BL, 2012, CANCER RES, V72, P4472, DOI 10.1158/0008-5472.CAN-12-0057
   Lee JW, 2019, EXP MOL MED, V51, DOI 10.1038/s12276-019-0235-1
   Li J, 2016, ONCOGENE, V35, P6378, DOI 10.1038/onc.2016.168
   Li JT, 2020, NAT CELL BIOL, V22, P167, DOI 10.1038/s41556-019-0455-6
   Li L, 2018, CANCER CELL, V33, P736, DOI 10.1016/j.ccell.2018.02.011
   Li L, 2013, CELL, V153, P86, DOI 10.1016/j.cell.2013.02.051
   Li S, 2019, ANGIOGENESIS, V22, P15, DOI 10.1007/s10456-018-9645-2
   Li WZ, 2017, J CELL MOL MED, V21, P2896, DOI 10.1111/jcmm.13202
   Lim KH, 2008, NATURE, V452, P646, DOI 10.1038/nature06778
   Liu W, 2012, CANCER RES, V72, P3677, DOI 10.1158/0008-5472.CAN-12-0080
   Liu W, 2012, P NATL ACAD SCI USA, V109, P8983, DOI 10.1073/pnas.1203244109
   Lo M, 2008, BRIT J CANCER, V99, P464, DOI 10.1038/sj.bjc.6604485
   Lowery MA, 2017, CANCER-AM CANCER SOC, V123, P4556, DOI 10.1002/cncr.30897
   Lowman XH, 2019, CELL REP, V26, P3051, DOI 10.1016/j.celrep.2019.02.037
   Lu SC, 2009, MOL ASPECTS MED, V30, P42, DOI 10.1016/j.mam.2008.05.005
   Maddocks ODK, 2016, MOL CELL, V61, P210, DOI 10.1016/j.molcel.2015.12.014
   Maddocks ODK, 2013, NATURE, V493, P542, DOI 10.1038/nature11743
   Manuel ER, 2015, CANCER IMMUNOL RES, V3, P1096, DOI 10.1158/2326-6066.CIR-14-0214
   Mayers JR, 2016, SCIENCE, V353, P1161, DOI 10.1126/science.aaf5171
   Mayers JR, 2014, NAT MED, V20, P1193, DOI 10.1038/nm.3686
   Meyer Kevin A, 2016, Biochem Biophys Rep, V7, P144
   Mossmann D, 2018, NAT REV CANCER, V18, P744, DOI 10.1038/s41568-018-0074-8
   Mukhopadhyay S, 2020, CANCER RES, V80, P1630, DOI 10.1158/0008-5472.CAN-19-1363
   Muller PAJ, 2013, NAT CELL BIOL, V15, P2, DOI 10.1038/ncb2641
   Nakamura A, 2018, P NATL ACAD SCI USA, V115, pE7776, DOI 10.1073/pnas.1805523115
   Nelson BS, 2020, CANCER METAB, V8, DOI 10.1186/s40170-019-0202-2
   Neoptolemos JP, 2018, NAT REV GASTRO HEPAT, V15, P332, DOI 10.1038/s41575-018-0005-x
   Nofal M, 2017, MOL CELL, V67, P936, DOI 10.1016/j.molcel.2017.08.011
   Nussler AK, 1998, LANGENBECK ARCH SURG, V383, P474, DOI 10.1007/s004230050163
   O'Leary BR, 2015, CLIN CANCER RES, V21, P1741, DOI 10.1158/1078-0432.CCR-14-1959
   Olivares O, 2017, NAT COMMUN, V8, DOI 10.1038/ncomms16031
   Pae HO, 2005, ENDOCRINOLOGY, V146, P2229, DOI 10.1210/en.2004-1431
   Palm W, 2015, CELL, V162, P259, DOI 10.1016/j.cell.2015.06.017
   Pan M, 2016, NAT CELL BIOL, V18, P1090, DOI 10.1038/ncb3410
   Pandhare J, 2006, J BIOL CHEM, V281, P2044, DOI 10.1074/jbc.M507867200
   Papapetropoulos A, 1997, J CLIN INVEST, V100, P3131, DOI 10.1172/JCI119868
   Pathria G, 2019, NAT CELL BIOL, V21, P1590, DOI 10.1038/s41556-019-0415-1
   Perera R, 2015, NATURE, V524, P361, DOI 10.1038/nature14587
   Petroff OAC, 2002, NEUROSCIENTIST, V8, P562, DOI 10.1177/1073858402238515
   Potente M, 2017, ANNU REV PHYSIOL, V79, P43, DOI 10.1146/annurev-physiol-021115-105134
   Prendergast GC, 2017, CANCER RES, V77, P6795, DOI 10.1158/0008-5472.CAN-17-2285
   Prendergast GC, 2014, CANCER IMMUNOL IMMUN, V63, P721, DOI 10.1007/s00262-014-1549-4
   Prudner BC, 2019, CLIN CANCER RES, V25, P5122, DOI 10.1158/1078-0432.CCR-19-0206
   Pylayeva-Gupta Y, 2011, NAT REV CANCER, V11, P761, DOI 10.1038/nrc3106
   Qiao SX, 2020, GENE DEV, V34, P751, DOI 10.1101/gad.335166.119
   Rebsamen M, 2015, NATURE, V519, P477, DOI 10.1038/nature14107
   Reeds PJ, 2000, J NUTR, V130, p1835S
   Reid MA, 2013, MOL CELL, V50, P200, DOI 10.1016/j.molcel.2013.02.008
   Reiner A, 2018, NEURON, V98, P1080, DOI 10.1016/j.neuron.2018.05.018
   Rhim AD, 2012, CELL, V148, P349, DOI 10.1016/j.cell.2011.11.025
   Richards KE, 2017, ONCOGENE, V36, P1770, DOI 10.1038/onc.2016.353
   Schuller HM, 2008, CANCER-AM CANCER SOC, V112, P767, DOI 10.1002/cncr.23231
   Siegel RL, 2020, CA-CANCER J CLIN, V70, P7, DOI 10.3322/caac.21590
   Singh PK, 2019, MOL CANCER THER, V18, P2381, DOI 10.1158/1535-7163.MCT-18-0708
   Sivanand S, 2020, CANCER CELL, V37, P147, DOI 10.1016/j.ccell.2019.12.011
   Son J, 2013, NATURE, V496, P101, DOI 10.1038/nature12040
   Sousa CM, 2016, NATURE, V536, P479, DOI 10.1038/nature19084
   Suzuki S, 2010, P NATL ACAD SCI USA, V107, P7461, DOI 10.1073/pnas.1002459107
   Tajan M, 2018, CELL METAB, V28, P721, DOI 10.1016/j.cmet.2018.07.005
   Takehara A, 2007, CANCER RES, V67, P9704, DOI 10.1158/0008-5472.CAN-07-2099
   Theate I, 2015, CANCER IMMUNOL RES, V3, P161, DOI 10.1158/2326-6066.CIR-14-0137
   Thompson CB, 2016, COLD SH Q B, V81, P67, DOI 10.1101/sqb.2016.81.030734
   Timmerman LA, 2013, CANCER CELL, V24, P450, DOI 10.1016/j.ccr.2013.08.020
   Tran TQ, 2017, ONCOGENE, V36, P1991, DOI 10.1038/onc.2016.360
   Vernieri C, 2016, CANCER DISCOV, V6, P1315, DOI 10.1158/2159-8290.CD-16-0615
   Vickers SM, 1999, ARCH SURG-CHICAGO, V134, P245, DOI 10.1001/archsurg.134.3.245
   Waddell N, 2015, NATURE, V518, P495, DOI 10.1038/nature14169
   Wang H, 2020, J PHYSIOL BIOCHEM, V76, P73, DOI 10.1007/s13105-019-00716-1
   Wang J, 2016, CLIN CANCER RES, V22, P5992, DOI 10.1158/1078-0432.CCR-16-0511
   Wang J, 2016, ONCOTARGET, V7, P52993, DOI 10.18632/oncotarget.10323
   Wang J, 2019, BIOCHEM BIOPH RES CO, V509, P241, DOI 10.1016/j.bbrc.2018.12.114
   Wang VMY, 2019, NAT CELL BIOL, V21, P1425, DOI 10.1038/s41556-019-0407-1
   Wang YP, 2016, MOL CELL, V64, P673, DOI 10.1016/j.molcel.2016.09.028
   Wise DR, 2008, P NATL ACAD SCI USA, V105, P18782, DOI 10.1073/pnas.0810199105
   Wyant GA, 2017, CELL, V171, P642, DOI 10.1016/j.cell.2017.09.046
   Yang H, 2015, EMBO J, V34, P1110, DOI 10.15252/embj.201591041
   Yang JS, 2020, CELL MOL LIFE SCI, V77, P305, DOI 10.1007/s00018-019-03278-z
   Yang S, 2018, CELL DEATH DIS, V9, DOI 10.1038/s41419-017-0089-1
   Yang SH, 2011, GENE DEV, V25, P717, DOI 10.1101/gad.2016111
   Ying HQ, 2016, GENE DEV, V30, P355, DOI 10.1101/gad.275776.115
   Yoo HC, 2020, CELL METAB, V31, P267, DOI 10.1016/j.cmet.2019.11.020
   Yoshida T, 2020, BIOCHEM BIOPH RES CO, V522, P633, DOI 10.1016/j.bbrc.2019.11.130
   Yuneva M, 2007, J CELL BIOL, V178, P93, DOI 10.1083/jcb.200703099
   Zaytouni T, 2017, NAT COMMUN, V8, DOI 10.1038/s41467-017-00331-y
   Zhang J, 2017, ONCOIMMUNOLOGY, V6, DOI 10.1080/2162402X.2016.1258504
   Zhang Q, 2017, MOL CANCER, V16, DOI 10.1186/s12943-017-0689-5
   Zhang T, 2017, CHINESE MED J-PEKING, V130, P710, DOI 10.4103/0366-6999.201613
   Zhao HY, 2016, ELIFE, V5, DOI 10.7554/eLife.10250
   Zheng L, 2013, GASTROENTEROLOGY, V144, P1230, DOI 10.1053/j.gastro.2012.12.042
   Zheng XF, 2015, NATURE, V527, P525, DOI 10.1038/nature16064
   Zyromski NJ, 2009, SURGERY, V146, P258, DOI 10.1016/j.surg.2009.02.024
NR 165
TC 0
Z9 0
U1 0
U2 0
PU FRONTIERS MEDIA SA
PI LAUSANNE
PA AVENUE DU TRIBUNAL FEDERAL 34, LAUSANNE, CH-1015, SWITZERLAND
SN 2234-943X
J9 FRONT ONCOL
JI Front. Oncol.
PD SEP 29
PY 2020
VL 10
AR 572722
DI 10.3389/fonc.2020.572722
PG 18
WC Oncology
SC Oncology
GA OB7EA
UT WOS:000578629200001
PM 33117704
OA DOAJ Gold
DA 2020-11-03
ER

PT J
AU Lin, W
   Noel, P
   Borazanci, EH
   Lee, J
   Amini, A
   Han, IW
   Heo, JS
   Jameson, GS
   Fraser, C
   Steinbach, M
   Woo, Y
   Fong, Y
   Cridebring, D
   Von Hoff, DD
   Park, JO
   Han, HY
AF Lin, Wei
   Noel, Pawan
   Borazanci, Erkut H.
   Lee, Jeeyun
   Amini, Albert
   Han, In Woong
   Heo, Jin Seok
   Jameson, Gayle S.
   Fraser, Cory
   Steinbach, Margaux
   Woo, Yanghee
   Fong, Yuman
   Cridebring, Derek
   Von Hoff, Daniel D.
   Park, Joon Oh
   Han, Haiyong
TI Single-cell transcriptome analysis of tumor and stromal compartments of
   pancreatic ductal adenocarcinoma primary tumors and metastatic lesions
SO GENOME MEDICINE
LA English
DT Article
DE Single-cell RNA sequencing; Pancreatic cancer; Cellular heterogeneity;
   Pancreatic cancer subtypes
ID TO-MESENCHYMAL TRANSITION; MASS CYTOMETRY; SUBTYPES; RESPONSES; PEGPH20;
   IMMUNE
AB Background Solid tumors such as pancreatic ductal adenocarcinoma (PDAC) comprise not just tumor cells but also a microenvironment with which the tumor cells constantly interact. Detailed characterization of the cellular composition of the tumor microenvironment is critical to the understanding of the disease and treatment of the patient. Single-cell transcriptomics has been used to study the cellular composition of different solid tumor types including PDAC. However, almost all of those studies used primary tumor tissues. Methods In this study, we employed a single-cell RNA sequencing technology to profile the transcriptomes of individual cells from dissociated primary tumors or metastatic biopsies obtained from patients with PDAC. Unsupervised clustering analysis as well as a new supervised classification algorithm, SuperCT, was used to identify the different cell types within the tumor tissues. The expression signatures of the different cell types were then compared between primary tumors and metastatic biopsies. The expressions of the cell type-specific signature genes were also correlated with patient survival using public datasets. Results Our single-cell RNA sequencing analysis revealed distinct cell types in primary and metastatic PDAC tissues including tumor cells, endothelial cells, cancer-associated fibroblasts (CAFs), and immune cells. The cancer cells showed high inter-patient heterogeneity, whereas the stromal cells were more homogenous across patients. Immune infiltration varies significantly from patient to patient with majority of the immune cells being macrophages and exhausted lymphocytes. We found that the tumor cellular composition was an important factor in defining the PDAC subtypes. Furthermore, the expression levels of cell type-specific markers for EMT(+)cancer cells, activated CAFs, and endothelial cells significantly associated with patient survival. Conclusions Taken together, our work identifies significant heterogeneity in cellular compositions of PDAC tumors and between primary tumors and metastatic lesions. Furthermore, the cellular composition was an important factor in defining PDAC subtypes and significantly correlated with patient outcome. These findings provide valuable insights on the PDAC microenvironment and could potentially inform the management of PDAC patients.
C1 [Lin, Wei; Noel, Pawan; Borazanci, Erkut H.; Cridebring, Derek; Von Hoff, Daniel D.; Han, Haiyong] Translat Genom Res Inst, Mol Med Div, 445 N Fifth St, Phoenix, AZ 85004 USA.
   [Borazanci, Erkut H.; Amini, Albert; Jameson, Gayle S.; Fraser, Cory; Steinbach, Margaux; Von Hoff, Daniel D.] HonorHlth Res Inst, Scottsdale, AZ USA.
   [Lee, Jeeyun; Han, In Woong; Heo, Jin Seok; Park, Joon Oh] Sungkyunkwan Univ, Sch Med, Samsung Med Ctr, Seoul 06351, South Korea.
   [Woo, Yanghee; Fong, Yuman] City Hope Natl Med Ctr, Dept Surg, 1500 E Duarte Rd, Duarte, CA 91010 USA.
RP Han, HY (corresponding author), Translat Genom Res Inst, Mol Med Div, 445 N Fifth St, Phoenix, AZ 85004 USA.; Park, JO (corresponding author), Sungkyunkwan Univ, Sch Med, Samsung Med Ctr, Seoul 06351, South Korea.
EM oncopark@skku.edu; hhan@tgen.org
FU National Foundation for Cancer Research; SU2C-CRUK-Lustgarten Foundation
   Pancreatic Cancer Dream Team Research Grant [SU2C-AACR-DT-20-16]; Baylor
   Scott & White Research Institute (BSWRI); Translational Genomics
   Research Institute (TGen) Collaboration in Oncology Research; Ministry
   of Health & Welfare, Republic of KoreaMinistry of Health & Welfare,
   Republic of Korea [HI14C2640]
FX This work was supported by a grant from National Foundation for Cancer
   Research, a SU2C-CRUK-Lustgarten Foundation Pancreatic Cancer Dream Team
   Research Grant (SU2C-AACR-DT-20-16), and a grant from the Baylor Scott &
   White Research Institute (BSWRI) and Translational Genomics Research
   Institute (TGen) Collaboration in Oncology Research. This work was also
   supported by a grant from the Korean Health Technology R&D Project,
   Ministry of Health & Welfare, Republic of Korea (HI14C2640).
CR Bailey P, 2016, NATURE, V531, P47, DOI 10.1038/nature16965
   Bandura DR, 2009, ANAL CHEM, V81, P6813, DOI 10.1021/ac901049w
   Becht E, 2019, NAT BIOTECHNOL, V37, P38, DOI 10.1038/nbt.4314
   Bendall SC, 2011, SCIENCE, V332, P687, DOI 10.1126/science.1198704
   Brown JM, 2017, CLIN CANCER RES, V23, P3241, DOI 10.1158/1078-0432.CCR-16-3122
   Butler A, 2018, NAT BIOTECHNOL, V36, P411, DOI 10.1038/nbt.4096
   Collisson EA, 2011, NAT MED, V17, P500, DOI 10.1038/nm.2344
   Doherty GJ, 2018, FUTURE ONCOL, V14, P13, DOI 10.2217/fon-2017-0338
   Elyada E, 2019, CANCER DISCOV, V9, P1102, DOI 10.1158/2159-8290.CD-19-0094
   Figueiredo CR, 2018, FRONT IMMUNOL, V9, DOI 10.3389/fimmu.2018.01132
   Gaianigo N, 2017, CANCERS, V9, DOI 10.3390/cancers9090122
   Hah N, 2015, COLD SH Q B, V80, P249, DOI 10.1101/sqb.2015.80.027185
   Hingorani SR, 2018, J CLIN ONCOL, V36, P359, DOI 10.1200/JCO.2017.74.9564
   Hosein AN, 2019, JCI INSIGHT, V4, DOI 10.1172/jci.insight.129212
   Hudson TJ, 2010, NATURE, V464, P993, DOI 10.1038/nature08987
   Karaayvaz M, 2018, NAT COMMUN, V9, DOI 10.1038/s41467-018-06052-0
   Katsuta E, 2019, SCI REP-UK, V9, DOI 10.1038/s41598-018-37909-5
   Lankadasari MB, 2019, MOL CANCER, V18, DOI 10.1186/s12943-019-0966-6
   Li HJ, 2019, CELL, V176, P775, DOI 10.1016/j.cell.2018.11.043
   Ligorio M, 2019, CELL, V178, P160, DOI 10.1016/j.cell.2019.05.012
   Lin W, 2020, GENE EXPRESSION OMNI
   Ling L, 2018, MOL MED REP, V17, P5642, DOI 10.3892/mmr.2018.8554
   Lu W, 2019, DEV CELL, V49, P361, DOI 10.1016/j.devcel.2019.04.010
   Moffitt RA, 2015, NAT GENET, V47, P1168, DOI 10.1038/ng.3398
   Ohlund D, 2017, J EXP MED, V214, P579, DOI 10.1084/jem.20162024
   Patel AP, 2014, SCIENCE, V344, P1396, DOI 10.1126/science.1254257
   Pattabiraman DR, 2014, NAT REV DRUG DISCOV, V13, P497, DOI 10.1038/nrd4253
   Peng JY, 2019, CELL RES, V29, P725, DOI 10.1038/s41422-019-0195-y
   Pure E, 2016, CANCER IMMUNOL RES, V4, P269, DOI 10.1158/2326-6066.CIR-16-0011
   Raza A, 2010, AM J HEMATOL, V85, P593, DOI 10.1002/ajh.21745
   Spitzer MH, 2016, CELL, V165, P780, DOI 10.1016/j.cell.2016.04.019
   Steeg PS, 2016, NAT REV CANCER, V16, P201, DOI 10.1038/nrc.2016.25
   Stuart T, 2019, CELL, V177, P1888, DOI 10.1016/j.cell.2019.05.031
   Tirosh I, 2016, SCIENCE, V352, P189, DOI 10.1126/science.aad0501
   Wang ZW, 2011, NAT REV GASTRO HEPAT, V8, P27, DOI 10.1038/nrgastro.2010.188
   Weinstein JN, 2013, NAT GENET, V45, P1113, DOI 10.1038/ng.2764
   Whatcott Clifford J., 2013, Critical Reviews in Oncogenesis, V18, P135
   Xie P, 2019, NUCLEIC ACIDS RES, V47, DOI 10.1093/nar/gkz116
   Yao DB, 2011, MOL CANCER RES, V9, P1608, DOI 10.1158/1541-7786.MCR-10-0568
   Yu GC, 2012, OMICS, V16, P284, DOI 10.1089/omi.2011.0118
   Yu XQ, 2019, BMC CANCER, V19, DOI 10.1186/s12885-019-5927-3
   Zhang JJ, 2019, NAT BIOTECHNOL, V37, P367, DOI 10.1038/s41587-019-0055-9
   Zheng GXY, 2017, NAT COMMUN, V8, DOI 10.1038/ncomms14049
   Zheng XF, 2015, NATURE, V527, P525, DOI 10.1038/nature16064
NR 44
TC 0
Z9 0
U1 0
U2 0
PU BMC
PI LONDON
PA CAMPUS, 4 CRINAN ST, LONDON N1 9XW, ENGLAND
SN 1756-994X
J9 GENOME MED
JI Genome Med.
PD SEP 29
PY 2020
VL 12
IS 1
AR 80
DI 10.1186/s13073-020-00776-9
PG 14
WC Genetics & Heredity
SC Genetics & Heredity
GA NY1TR
UT WOS:000576181200001
PM 32988401
OA DOAJ Gold, Green Published
DA 2020-11-03
ER

PT J
AU Tang, R
   Zhang, YY
   Liang, C
   Xu, J
   Meng, QC
   Hua, J
   Liu, J
   Zhang, B
   Yu, XJ
   Shi, S
AF Tang, Rong
   Zhang, Yiyin
   Liang, Chen
   Xu, Jin
   Meng, Qingcai
   Hua, Jie
   Liu, Jiang
   Zhang, Bo
   Yu, Xianjun
   Shi, Si
TI The role of m6A-related genes in the prognosis and immune
   microenvironment of pancreatic adenocarcinoma
SO PEERJ
LA English
DT Article
DE Pancreatic adenocarcinoma; RNA methylation; m6A; Prognosis; Immunity;
   Gemcitabine resistance
ID WEB SERVER; CANCER; N-6-METHYLADENOSINE
AB Background. Pancreatic adenocarcinoma (PAAD) is among the most lethal diseases and has a dismal prognosis; however, efficient treatment is currently limited. Several studies have observed epigenetic variation during tumorigenesis, suggesting the potential role of RNA methylation, especially N6-methyladenosine (m6A) modification, as a novel epigenetic modification mediating PAAD prognosis.
   Methods. The expression levels of m6A-related genes were downloaded from The Cancer Genome Atlas-Pancreatic Adenocarcinoma (TCGA) and Genotype-Tissue Expression (GTEx) projects, and the findings were validated in four Expression Omnibus (GEO) datasets. A predictive model was constructed using a lasso regression and evaluated by a survival analysis and receiver operating characteristic curve. Consensus clustering identified two distinct subgroups with different immune activity signatures based on the expression pattern of m6A-related genes. The relationship between the mutation state of m6A-related genes and infiltration of immune cells was established and visualized using Tumor Immune Estimation Resource (https://cistrome.shinyapps.io/timer/).
   Results. Fourteen of twenty-one m6A-related genes were differentially expressed between PAAD and normal tissues in TCGA-GTEx cohort. Among these genes, HNRNPC, IGF2BP2 and YTHDF1 were further validated in four GEO datasets. Moreover, an m6A-based model exhibited moderate accuracy in predicting overall survival in PAAD samples. Additionally, potential m6A modification targets were screened by selecting genes from a set of 23,391 genes that not only harbored the most m6A-modified sites but also showed a robust correlation with PAAD survival. Moreover, we correlated the expression level of m6A-related genes with the immune microenvironment of pancreatic cancer for the first time. Specifically, both arm-level gain and deletion of ALKBH5 decreased the infiltration of CD8+T cells (P <0:05 and P <0:01, respectively).
   Conclusion. Collectively, our findings suggest a novel anticancer strategy for restoring balanced RNA methylation in tumor cells and guide clinical physicians in developing a new practical approach for considering the impact of related genes on prognosis.
C1 [Yu, Xianjun; Shi, Si] Fudan Univ, Dept Pancreat Surg, Shanghai Canc Ctr, Shanghai, Peoples R China.
   Fudan Univ, Shanghai Med Coll, Dept Oncol, Shanghai, Peoples R China.
   Shanghai Pancreat Canc Inst, Shanghai, Peoples R China.
   Fudan Univ, Pancreat Canc Inst, Shanghai, Peoples R China.
RP Yu, XJ; Shi, S (corresponding author), Fudan Univ, Dept Pancreat Surg, Shanghai Canc Ctr, Shanghai, Peoples R China.
EM yuxianjun@fudanpci.org; shisi@fudanpci.org
FU National Science Foundation for Distinguished Young Scholars of
   ChinaNational Natural Science Foundation of China (NSFC)National Science
   Fund for Distinguished Young Scholars [81625016]; National Natural
   Science Foundation of ChinaNational Natural Science Foundation of China
   (NSFC) [81802352]; Shanghai Sailing Program [17YF1402500]; Clinical and
   Scientific Innovation Project of Shanghai Hospital Development Center
   [SHDC12018109]
FX This work was supported by the National Science Foundation for
   Distinguished Young Scholars of China (No. 81625016), the National
   Natural Science Foundation of China (No. 81802352), the Shanghai Sailing
   Program (No. 17YF1402500), and the Clinical and Scientific Innovation
   Project of Shanghai Hospital Development Center (SHDC12018109). There
   was no additional external funding received for this study. The funders
   had no role in study design, data collection and analysis, decision to
   publish, or preparation of the manuscript.
CR Abukiwan A, 2019, INT J ONCOL, V54, P53, DOI 10.3892/ijo.2018.4616
   Amrutkar M, 2017, CANCERS, V9, DOI 10.3390/cancers9110157
   Bailey P, 2016, NATURE, V531, P47, DOI 10.1038/nature16965
   Balachandran VP, 2019, GASTROENTEROLOGY, V156, P2056, DOI 10.1053/j.gastro.2018.12.038
   Batista PJ, 2017, GENOM PROTEOM BIOINF, V15, P154, DOI 10.1016/j.gpb.2017.03.002
   Boriack-Sjodin PA, 2018, NAT REV DRUG DISCOV, V17, P435, DOI 10.1038/nrd.2018.71
   Cerami E, 2012, CANCER DISCOV, V2, P401, DOI 10.1158/2159-8290.CD-12-0095
   Chai RC, 2019, AGING-US, V11, P1204, DOI 10.18632/aging.101829
   Chen MN, 2018, HEPATOLOGY, V67, P2254, DOI 10.1002/hep.29683
   Cheng JM, 2017, CELL CYCLE, V16, P1404, DOI 10.1080/15384101.2017.1327488
   Dai DJ, 2018, CELL DEATH DIS, V9, DOI 10.1038/s41419-017-0129-x
   Gao JJ, 2013, SCI SIGNAL, V6, DOI 10.1126/scisignal.2004088
   He Y, 2018, CELL PHYSIOL BIOCHEM, V48, P838, DOI 10.1159/000491915
   Kisiel JB, 2015, CLIN CANCER RES, V21, P4473, DOI 10.1158/1078-0432.CCR-14-2469
   Konno M, 2019, NAT COMMUN, V10, DOI 10.1038/s41467-019-11826-1
   Kontur C, 2017, DEV CELL, V40, P427, DOI 10.1016/j.devcel.2017.02.024
   Li J, 2018, NUCLEIC ACIDS RES, V46, P2883, DOI 10.1093/nar/gky063
   Li TW, 2017, CANCER RES, V77, pE108, DOI 10.1158/0008-5472.CAN-17-0307
   Lin XY, 2019, NAT COMMUN, V10, DOI 10.1038/s41467-019-09865-9
   Liu J, 2018, NAT CELL BIOL, V20, P1074, DOI 10.1038/s41556-018-0174-4
   Liu NA, 2017, NUCLEIC ACIDS RES, V45, P6051, DOI 10.1093/nar/gkx141
   Majumder S, 2020, CLIN GASTROENTEROL H, V18, P676, DOI 10.1016/j.cgh.2019.07.017
   Mardis ER, 2008, ANNU REV GENOM HUM G, V9, P387, DOI 10.1146/annurev.genom.9.081307.164359
   Matsubayashi H, 2006, CANCER RES, V66, P1208, DOI 10.1158/0008-5472.CAN-05-2664
   Meyer KD, 2014, NAT REV MOL CELL BIO, V15, P313, DOI 10.1038/nrm3785
   Moore Alexandra, 2019, JAMA, V322, P1426, DOI 10.1001/jama.2019.14699
   Neureiter D, 2014, WORLD J GASTROENTERO, V20, P7830, DOI 10.3748/wjg.v20.i24.7830
   Sergiev PV, 2018, NAT CHEM BIOL, V14, P226, DOI [10.1038/NCHEMBIO.2569, 10.1038/nchembio.2569]
   Shen GQ, 2019, PANCREAS, V48, P739, DOI 10.1097/MPA.0000000000001324
   Stojkovic V, 2017, CURR OPIN CHEM BIOL, V41, P20, DOI 10.1016/j.cbpa.2017.10.002
   Tang ZF, 2017, NUCLEIC ACIDS RES, V45, pW98, DOI 10.1093/nar/gkx247
   Tuncel G, 2019, MED ONCOL, V36, DOI 10.1007/s12032-019-1260-6
   Wang X, 2014, NATURE, V505, P117, DOI 10.1038/nature12730
   Xuan JJ, 2018, NUCLEIC ACIDS RES, V46, pD327, DOI 10.1093/nar/gkx934
   Yadav D, 2013, GASTROENTEROLOGY, V144, P1252, DOI 10.1053/j.gastro.2013.01.068
   Yamamura K, 2017, SURG TODAY, V47, P1450, DOI 10.1007/s00595-017-1539-1
   Zeng SY, 2019, INT J MOL SCI, V20, DOI 10.3390/ijms20184504
   Zhu XL, 2019, BRIEF FUNCT GENOMICS, V18, P367, DOI 10.1093/bfgp/elz018
NR 38
TC 0
Z9 0
U1 1
U2 1
PU PEERJ INC
PI LONDON
PA 341-345 OLD ST, THIRD FLR, LONDON, EC1V 9LL, ENGLAND
SN 2167-8359
J9 PEERJ
JI PeerJ
PD SEP 28
PY 2020
VL 8
AR e9602
DI 10.7717/peerj.9602
PG 20
WC Multidisciplinary Sciences
SC Science & Technology - Other Topics
GA NT8JN
UT WOS:000573182100006
PM 33062408
OA DOAJ Gold, Green Published
DA 2020-11-03
ER

PT J
AU Gao, YZ
   Chen, SP
   Vafaei, S
   Zhong, XL
AF Gao, Yuzhen
   Chen, Shipeng
   Vafaei, Somayeh
   Zhong, Xiaoli
TI Tumor-Infiltrating Immune Cell Signature Predicts the Prognosis and
   Chemosensitivity of Patients With Pancreatic Ductal Adenocarcinoma
SO FRONTIERS IN ONCOLOGY
LA English
DT Article
DE pancreatic ductal adenocarcinoma; immune cell; prognosis; chemotherapy
   response; signature
ID CANCER; MICROENVIRONMENT; CHEMOTHERAPY; LANDSCAPE; SURVIVAL
AB Objective Tumor-infiltrating immune cells might add a predictive value for the prognostic stratification of patients with pancreatic ductal adenocarcinoma (PDAC) and chemotherapy response. We aimed to develop a prognostic model based on the tumor-infiltrating immune cell signature to improve the prediction of survival and chemotherapy benefits of patients with PDAC. Methods The abundance of tumor-infiltrating immune cells for 661 patients with PDAC from four different cohorts with survival data was collected in the training cohorts. Cox regression analysis and meta-analysis of immune cells were conducted to generate the tumor immune cell score (TICS) for prognostic stratification. Other two independent cohorts including 188 patients were then used to validate the model. Those patients who underwent chemotherapy were used to further analyze the value of TICS for predicting the chemotherapy response. Furthermore, the difference in the somatic mutations and immune-related molecules between the TICS subgroups was analyzed. Results 6 out of 28 immune cells were found to be significantly associated with PDAC prognosis in the training cohorts (allP< 0.05). The developed TICS could significantly predict the PDAC survival and chemotherapy benefit both in the training and the external validation cohorts (log-rank test,P< 0.05). Significant differences were found in different TICS subgroups in terms of the immune characteristics, checkpoint genes, and tumor mutational burden. Functional and pathway analyses further proved that the TICS was significantly related to the tumor immunity response in patients with PDAC. Conclusion TICS might be used to predict PDAC patients with a better survival and greater chemotherapy benefit.
C1 [Gao, Yuzhen; Zhong, Xiaoli] Yangzhou Univ, Dept Mol Diag, Clin Med Coll, Yangzhou, Jiangsu, Peoples R China.
   [Gao, Yuzhen; Chen, Shipeng] Shanghai Eastern Hepatobiliary Surg Hosp, Dept Lab Med, Shanghai, Peoples R China.
   [Vafaei, Somayeh] Iran Univ Med Sci, Fac Adv Technol Med, Dept Mol Med, Tehran, Iran.
RP Zhong, XL (corresponding author), Yangzhou Univ, Dept Mol Diag, Clin Med Coll, Yangzhou, Jiangsu, Peoples R China.; Vafaei, S (corresponding author), Iran Univ Med Sci, Fac Adv Technol Med, Dept Mol Med, Tehran, Iran.
EM Somayeh.vafaei@gmail.com; xlzhong@yzu.edu.cn
FU XZ's Yangzhou Lvyang Jinfeng Grant 2018
FX This study was supported by the XZ's Yangzhou Lvyang Jinfeng Grant 2018.
CR Adamska A, 2017, INT J MOL SCI, V18, DOI 10.3390/ijms18071338
   Akbulut H, 2008, MOL THER, V16, P1753, DOI 10.1038/mt.2008.158
   Binnewies M, 2018, NAT MED, V24, P541, DOI 10.1038/s41591-018-0014-x
   Cariani E, 2019, LIVER INT, V39, P1608, DOI 10.1111/liv.14192
   Chabanon RM, 2016, CLIN CANCER RES, V22, P4309, DOI 10.1158/1078-0432.CCR-16-0903
   Charoentong P, 2017, CELL REP, V18, P248, DOI 10.1016/j.celrep.2016.12.019
   Emens LA, 2015, CANCER IMMUNOL RES, V3, P436, DOI 10.1158/2326-6066.CIR-15-0064
   Facciabene A, 2012, CANCER RES, V72, P2162, DOI 10.1158/0008-5472.CAN-11-3687
   Feig C, 2012, CLIN CANCER RES, V18, P4266, DOI 10.1158/1078-0432.CCR-11-3114
   Feng MY, 2015, P NATL ACAD SCI USA, V112, P2145, DOI 10.1073/pnas.1424907112
   Galon J, 2012, J TRANSL MED, V10, DOI 10.1186/1479-5876-10-205
   Gholami MD, 2017, CELL IMMUNOL, V322, P1, DOI 10.1016/j.cellimm.2017.10.002
   Gnerlich JL, 2010, J IMMUNOL, V185, P4063, DOI 10.4049/jimmunol.0902609
   Guerrouahen BS, 2020, FRONT ONCOL, V9, DOI 10.3389/fonc.2019.01554
   Hammel P, 2016, JAMA-J AM MED ASSOC, V315, P1844, DOI 10.1001/jama.2016.4324
   Hidalgo M, 2017, CLIN TRANSL ONCOL, V19, P667, DOI 10.1007/s12094-016-1594-x
   Hirano M, 2018, CANCER RES, V78, P6536, DOI 10.1158/0008-5472.CAN-18-3288
   Lee AWM, 2012, ORAL ONCOL, V48, P1007, DOI 10.1016/j.oraloncology.2012.03.022
   Mizrahi JD, 2020, LANCET, V395, P2008, DOI 10.1016/S0140-6736(20)30974-0
   Mukaida N, 2020, INT J MOL SCI, V21, DOI 10.3390/ijms21103457
   Orth M, 2019, RADIAT ONCOL, V14, DOI 10.1186/s13014-019-1345-6
   Padoan A, 2019, INT J MOL SCI, V20, DOI 10.3390/ijms20030676
   Saad AM, 2018, BMC CANCER, V18, DOI 10.1186/s12885-018-4610-4
   Samstein RM, 2019, NAT GENET, V51, P202, DOI 10.1038/s41588-018-0312-8
   Shi S, 2019, ANN SURG, V269, P944, DOI 10.1097/SLA.0000000000002668
   Siegel RL, 2019, CA-CANCER J CLIN, V69, P7, DOI 10.3322/caac.21551
   Song Q, 2019, J TRANSL MED, V17, DOI 10.1186/s12967-019-1824-4
   Tsimberidou AM, 2020, CANCER TREAT REV, V86, DOI 10.1016/j.ctrv.2020.102019
   Wakiyama H, 2018, ANTICANCER RES, V38, P6631, DOI 10.21873/anticanres.13030
   Wang MN, 2017, J CANCER, V8, P761, DOI 10.7150/jca.17648
   Wang ZS, 2019, BMC CANCER, V19, DOI 10.1186/s12885-019-6251-7
   Waters AM, 2018, CSH PERSPECT MED, V8, DOI 10.1101/cshperspect.a031435
   Weissmueller S, 2014, CELL, V157, P382, DOI 10.1016/j.cell.2014.01.066
   Yokoyama O, 2018, INT J UROL, V25, P240, DOI 10.1111/iju.13487
   Yoshihara K, 2013, NAT COMMUN, V4, DOI 10.1038/ncomms3612
NR 35
TC 0
Z9 0
U1 0
U2 0
PU FRONTIERS MEDIA SA
PI LAUSANNE
PA AVENUE DU TRIBUNAL FEDERAL 34, LAUSANNE, CH-1015, SWITZERLAND
SN 2234-943X
J9 FRONT ONCOL
JI Front. Oncol.
PD SEP 25
PY 2020
VL 10
AR 557638
DI 10.3389/fonc.2020.557638
PG 11
WC Oncology
SC Oncology
GA OA5PN
UT WOS:000577837000001
PM 33102222
OA DOAJ Gold
DA 2020-11-03
ER

PT J
AU Wang, Y
   Gao, ZX
   Du, XJ
   Chen, SB
   Zhang, WC
   Wang, JL
   Li, HJ
   He, XY
   Cao, J
   Wang, J
AF Wang, Yang
   Gao, Zhuxin
   Du, Xiaojiao
   Chen, Senbiao
   Zhang, Wangcheng
   Wang, Jilong
   Li, Hongjun
   He, Xinyu
   Cao, Jie
   Wang, Jun
TI Co-inhibition of the TGF-beta pathway and the PD-L1 checkpoint by
   pH-responsive clustered nanoparticles for pancreatic cancer
   microenvironment regulation and anti-tumor immunotherapy
SO BIOMATERIALS SCIENCE
LA English
DT Article
ID TUMOR MICROENVIRONMENT; DRUG PENETRATION; T-CELLS; DELIVERY;
   ACCUMULATION; GEMCITABINE; FIBROSIS; THERAPY; STROMA; MODEL
AB Pancreatic ductal adenocarcinoma (PDAC) has a dense extracellular matrix (ECM) surrounding tumor cells to sequester CD8(+)T cell infiltration and prevent drug penetration. Concomitant inhibition of both the TGF-beta pathway and the PD-1/PD-L1 checkpoint is a viable strategy to increase T cell infiltration and cytotoxicity. Here, we used an acidic tumor extracellular pH (pH(e)) responsive clustered nanoparticle ((LY)iCluster(siPD-L1)) to deliver TGF-beta receptor inhibitors (LY2157299) and siRNA targeting PD-L1 (siPD-L1) for PDAC stroma microenvironment regulation and antitumor immunotherapy. LY2157299 encapsulated in the hydrophobic core of the nanoparticle can effectively inhibit the activation of pancreatic stellate cells (PSCs) and result in a reduction in type I collagen. siPD-L1adsorbed on the surface of the nanoparticle was released with small size poly(amidoamine) (PAMAM) at the surface of(LY)iCluster(siPD-L1)under pH(e)and penetrated into the tumors to silence PD-L1 gene expression in tumor cells. Compared to monotherapy,(LY)iCluster(siPD-L1)significantly increased tumor infiltrating CD8(+)T cells and provoked antitumor immunity to synergistically suppress tumor growth in both a subcutaneous Panc02 xenograft model and an orthotopic tumor model.
C1 [Wang, Yang; Gao, Zhuxin; Du, Xiaojiao; Cao, Jie] South China Univ Technol, Guangzhou Peoples Hosp 1, Sch Med, Guangzhou 510006, Peoples R China.
   [Wang, Yang; Gao, Zhuxin; Du, Xiaojiao; Chen, Senbiao; Zhang, Wangcheng; Li, Hongjun; He, Xinyu; Cao, Jie] South China Univ Technol, Sch Med, Inst Life Sci, Guangzhou 510006, Peoples R China.
   [Du, Xiaojiao] South China Univ Technol, Minist Educ, Key Lab Biomed Mat & Engn, Guangzhou 510006, Peoples R China.
   [Wang, Jilong; Wang, Jun] South China Univ Technol, Sch Biomed Sci & Engn, Guangzhou Int Campus, Guangzhou 510006, Peoples R China.
   [Wang, Jun] South China Univ Technol, Natl Engn Res Ctr Tissue Restorat & Reconstruct, Guangzhou 510006, Peoples R China.
   [Wang, Jun] South China Univ Technol, Key Lab Biomed Engn Guangdong Prov, Guangzhou 510006, Peoples R China.
   [Wang, Jun] South China Univ Technol, Innovat Ctr Tissue Restorat & Reconstruct, Guangzhou 510006, Peoples R China.
   [Wang, Jun] Guangzhou Regenerat Med & Hlth Guangdong Lab, Guangzhou 510005, Peoples R China.
RP Du, XJ; Cao, J (corresponding author), South China Univ Technol, Guangzhou Peoples Hosp 1, Sch Med, Guangzhou 510006, Peoples R China.; Du, XJ; Cao, J (corresponding author), South China Univ Technol, Sch Med, Inst Life Sci, Guangzhou 510006, Peoples R China.; Du, XJ (corresponding author), South China Univ Technol, Minist Educ, Key Lab Biomed Mat & Engn, Guangzhou 510006, Peoples R China.; Wang, J (corresponding author), South China Univ Technol, Sch Biomed Sci & Engn, Guangzhou Int Campus, Guangzhou 510006, Peoples R China.; Wang, J (corresponding author), South China Univ Technol, Natl Engn Res Ctr Tissue Restorat & Reconstruct, Guangzhou 510006, Peoples R China.; Wang, J (corresponding author), South China Univ Technol, Key Lab Biomed Engn Guangdong Prov, Guangzhou 510006, Peoples R China.; Wang, J (corresponding author), South China Univ Technol, Innovat Ctr Tissue Restorat & Reconstruct, Guangzhou 510006, Peoples R China.; Wang, J (corresponding author), Guangzhou Regenerat Med & Hlth Guangdong Lab, Guangzhou 510005, Peoples R China.
EM duxjz@scut.edu.cn; czhongt@126.com; mcjwang@scut.edu.cn
RI Wang, Jun/F-9033-2011
OI Wang, Jun/0000-0001-9957-9208
FU National Key R&D Program of China [2017YFA0205600]; National Natural
   Science Foundation of ChinaNational Natural Science Foundation of China
   (NSFC) [31870996, 81871943]; Program for Guangdong Introducing
   innovative and Entrepreneurial Teams [2017ZT07S054]; Guangdong
   Provincial Pearl River Talents Program [2017GC010482, 2017GC010713];
   Guangdong Basic and Applied Basic Research Foundation [2020A1515011297];
   Guangzhou Science, Technology and Innovation Commission [201805010003];
   Outstanding Scholar Program of Guangzhou Regenerative Medicine and
   Health Guangdong Laboratory [2018GZR110102001]; Fundamental Research
   Funds for the Central UniversitiesFundamental Research Funds for the
   Central Universities
FX This work was supported by the National Key R&D Program of China
   (2017YFA0205600), the National Natural Science Foundation of China
   (31870996 and 81871943), the Program for Guangdong Introducing
   innovative and Entrepreneurial Teams (2017ZT07S054), Guangdong
   Provincial Pearl River Talents Program (2017GC010482 and 2017GC010713),
   Guangdong Basic and Applied Basic Research Foundation (2020A1515011297),
   Guangzhou Science, Technology and Innovation Commission (201805010003),
   Outstanding Scholar Program of Guangzhou Regenerative Medicine and
   Health Guangdong Laboratory (2018GZR110102001), and the Fundamental
   Research Funds for the Central Universities.
CR Ahnert JR, 2018, J CLIN ONCOL, V36
   Armstrong T, 2004, CLIN CANCER RES, V10, P7427, DOI 10.1158/1078-0432.CCR-03-0825
   Bachem MG, 2005, GASTROENTEROLOGY, V128, P907, DOI 10.1053/j.gastro.2004.12.036
   Balachandran VP, 2019, GASTROENTEROLOGY, V156, P2056, DOI 10.1053/j.gastro.2018.12.038
   Brahmer JR, 2012, NEW ENGL J MED, V366, P2455, DOI 10.1056/NEJMoa1200694
   Cabral H, 2011, NAT NANOTECHNOL, V6, P815, DOI [10.1038/nnano.2011.166, 10.1038/NNANO.2011.166]
   Carstens JL, 2017, NAT COMMUN, V8, DOI 10.1038/ncomms15095
   Chakravarthy A, 2018, NAT COMMUN, V9, DOI 10.1038/s41467-018-06654-8
   Danilova L, 2019, CANCER IMMUNOL RES, V7, P886, DOI 10.1158/2326-6066.CIR-18-0822
   Du JZ, 2018, ACCOUNTS CHEM RES, V51, P2848, DOI 10.1021/acs.accounts.8b00195
   Ene-Obong A, 2013, GASTROENTEROLOGY, V145, P1121, DOI 10.1053/j.gastro.2013.07.025
   Erkan M, 2012, NAT REV GASTRO HEPAT, V9, P454, DOI 10.1038/nrgastro.2012.115
   Feig C, 2013, P NATL ACAD SCI USA, V110, P20212, DOI 10.1073/pnas.1320318110
   Han X, 2019, BIOMATERIALS, V224, DOI 10.1016/j.biomaterials.2019.119490
   Hartmann N, 2014, CLIN CANCER RES, V20, P3422, DOI 10.1158/1078-0432.CCR-13-2972
   Iwai Y, 2002, P NATL ACAD SCI USA, V99, P12293, DOI 10.1073/pnas.192461099
   Ji TJ, 2017, ACS NANO, V11, P8668, DOI 10.1021/acsnano.7b01026
   Jiang H, 2016, NAT MED, V22, P851, DOI 10.1038/nm.4123
   Kang Y, 2016, CLIN CANCER RES, V22, P4934, DOI 10.1158/1078-0432.CCR-15-2780
   Kano MR, 2007, P NATL ACAD SCI USA, V104, P3460, DOI 10.1073/pnas.0611660104
   Kinoshita R, 2017, BIOMATERIALS, V140, P162, DOI 10.1016/j.biomaterials.2017.06.021
   Kirui DK, 2015, ADV HEALTHC MATER, V4, P1092, DOI 10.1002/adhm.201400738
   Li HJ, 2016, ACS NANO, V10, P6753, DOI 10.1021/acsnano.6b02326
   Li HJ, 2016, P NATL ACAD SCI USA, V113, P4164, DOI 10.1073/pnas.1522080113
   Li YK, 2019, ACS APPL MATER INTER, V11, P45390, DOI 10.1021/acsami.9b15116
   Liu J, 2019, ACS NANO, V13, P8648, DOI 10.1021/acsnano.9b03472
   Liu XQ, 2010, INT J PHARMACEUT, V392, P118, DOI 10.1016/j.ijpharm.2010.03.043
   Lo JH, 2018, MOL CANCER THER, V17, P2377, DOI 10.1158/1535-7163.MCT-17-1090
   Lohr M, 2001, CANCER RES, V61, P550
   Mardhian DF, 2018, J CONTROL RELEASE, V290, P1, DOI 10.1016/j.jconrel.2018.09.031
   Mariathasan S, 2018, NATURE, V554, P544, DOI 10.1038/nature25501
   Masamune A, 2009, J GASTROENTEROL, V44, P249, DOI 10.1007/s00535-009-0013-2
   MATSUMURA Y, 1986, CANCER RES, V46, P6387
   Meng H, 2013, ACS NANO, V7, P10048, DOI 10.1021/nn404083m
   Michl P, 2012, GUT, V61, P1377, DOI 10.1136/gutjnl-2012-302604
   Papageorgis P, 2015, INT J ONCOL, V46, P933, DOI 10.3892/ijo.2015.2816
   Shen S, 2017, NANO LETT, V17, P3822, DOI 10.1021/acs.nanolett.7b01193
   Siegel RL, 2019, CA-CANCER J CLIN, V69, P7, DOI 10.3322/caac.21551
   Sun L, 2020, INT J MED SCI, V17, P137, DOI 10.7150/ijms.36337
   Tauriello DVF, 2018, NATURE, V554, P538, DOI 10.1038/nature25492
   Tredan O, 2007, J NATL CANCER I, V99, P1441, DOI 10.1093/jnci/djm135
   Vogelmann R, 2001, AM J PHYSIOL-GASTR L, V280, pG164
   Wang HX, 2014, BIOMATERIALS, V35, P7622, DOI 10.1016/j.biomaterials.2014.05.050
   Xie DH, 2015, GENES DIS, V2, P133, DOI 10.1016/j.gendis.2015.01.002
   Yu M, 2012, CANCER CELL, V21, P327, DOI 10.1016/j.ccr.2012.03.002
   Zhao J, 2018, ACS NANO, V12, P9881, DOI 10.1021/acsnano.8b02481
   Zuo ZQ, 2016, BIOMATERIALS, V82, P48, DOI 10.1016/j.biomaterials.2015.12.014
NR 47
TC 0
Z9 0
U1 11
U2 11
PU ROYAL SOC CHEMISTRY
PI CAMBRIDGE
PA THOMAS GRAHAM HOUSE, SCIENCE PARK, MILTON RD, CAMBRIDGE CB4 0WF, CAMBS,
   ENGLAND
SN 2047-4830
EI 2047-4849
J9 BIOMATER SCI-UK
JI Biomater. Sci.
PD SEP 21
PY 2020
VL 8
IS 18
BP 5121
EP 5132
DI 10.1039/d0bm00916d
PG 12
WC Materials Science, Biomaterials
SC Materials Science
GA NP0MJ
UT WOS:000569877500013
PM 32820750
DA 2020-11-03
ER

PT J
AU Bendell, J
   Sharma, S
   Patel, MR
   Windsor, KS
   Wainberg, ZA
   Gordon, M
   Chaves, J
   Berlin, J
   Brachmann, CB
   Zavodovskaya, M
   Liu, J
   Thai, D
   Bhargava, P
   Shah, MA
   Khan, SA
   Starodub, A
AF Bendell, Johanna
   Sharma, Sunil
   Patel, Manish R.
   Windsor, Kevin S.
   Wainberg, Zev A.
   Gordon, Michael
   Chaves, Jorge
   Berlin, Jordan
   Brachmann, Carrie Baker
   Zavodovskaya, Marianna
   Liu, JieJane
   Thai, Dung
   Bhargava, Pankaj
   Shah, Manish A.
   Khan, Saad A.
   Starodub, Alexander
TI Safety and Efficacy of Andecaliximab (GS-5745) Plus Gemcitabine
   andNab-Paclitaxelin Patients with Advanced Pancreatic Adenocarcinoma:
   Results from a Phase I Study
SO ONCOLOGIST
LA English
DT Article; Early Access
DE Andecaliximab; GS-5745; Matrix metalloproteinase 9; Pancreatic
   adenocarcinoma
ID GASTRIC-CANCER; MATRIX-METALLOPROTEINASE-9; MARIMASTAT; EXPRESSION;
   INHIBITOR; SURVIVAL; PROTEIN
AB Background Matrix metalloproteinase 9 (MMP9) expression in the tumor microenvironment is implicated in multiple protumorigenic processes. Andecaliximab (GS-5745), a monoclonal antibody targeting MMP9 with high affinity and selectivity, was evaluated in combination with gemcitabine and nab-paclitaxel in patients with advanced pancreatic adenocarcinoma. Patients and Methods This phase I study was completed in two parts: part A was a dose-finding, monotherapy phase that enrolled patients with advanced solid tumors, and part B examined andecaliximab in combination with chemotherapy in specific patient cohorts. In the cohort of patients with pancreatic adenocarcinoma (n= 36), andecaliximab 800 mg every 2 weeks was administered in combination with gemcitabine and nab-paclitaxel. Patients were treated until unacceptable toxicity, withdrawal of consent, disease progression, or death. Efficacy, safety, and biomarker assessments were performed. Results Andecaliximab combined with gemcitabine and nab-paclitaxel appeared to be well tolerated and did not demonstrate any unusual toxicities in patients with pancreatic adenocarcinoma. The most common treatment-emergent adverse events were fatigue (75.0%), alopecia (55.6%), peripheral edema (55.6%), and nausea (50.0%). Median progression-free survival was 7.8 months (90% confidence interval, 6.9-11.0) with an objective response rate of 44.4% and median duration of response of 7.6 months. Maximal andecaliximab target binding, defined as undetectable, andecaliximab-free MMP9 in plasma, was observed. Conclusion Andecaliximab in combination with gemcitabine and nab-paclitaxel demonstrates a favorable safety profile and clinical activity in patients with advanced pancreatic adenocarcinoma. Implications for Practice The combination of andecaliximab, a novel, first-in-class inhibitor of matrix metalloproteinase 9, with gemcitabine and nab-paclitaxel in patients with advanced pancreatic adenocarcinoma provided a median progression-free survival of 7.8 months and objective response rate of 44.4%. The majority of systemic biomarkers related to matrix metalloproteinase 9 activity and immune suppression increased at 2 months, whereas biomarkers related to tumor burden decreased. Although this study demonstrates promising results with andecaliximab plus chemotherapy in patients with advanced pancreatic adenocarcinoma, andecaliximab was not associated with a survival benefit in a phase III study in patients with advanced gastric/gastroesophageal junction carcinoma.
C1 [Bendell, Johanna] Sarah Cannon Res Inst, Tennessee Oncol, 250 25th Ave N,Suite 200, Nashville, TN 37203 USA.
   [Sharma, Sunil] Translat Genom Res Inst, Phoenix, AZ USA.
   [Patel, Manish R.] Sarah Cannon Res Inst, Sarasota, FL USA.
   [Windsor, Kevin S.] Alabama Oncol, Birmingham, AL USA.
   [Wainberg, Zev A.] Univ Calif Los Angeles, Sch Med, Div Hematol Oncol, Dept Med, Santa Monica, CA USA.
   [Gordon, Michael] HonorHlth Res Inst, Scottsdale, AZ USA.
   [Chaves, Jorge] Northwest Med Specialties PLLC, Tacoma, WA USA.
   [Berlin, Jordan] Vanderbilt Univ, Med Ctr, Nashville, TN USA.
   [Brachmann, Carrie Baker; Zavodovskaya, Marianna; Liu, JieJane; Thai, Dung; Bhargava, Pankaj] Gilead Sci Inc, 353 Lakeside Dr, Foster City, CA 94404 USA.
   [Shah, Manish A.] Weill Cornell Med, New York, NY USA.
   [Khan, Saad A.] Stanford Univ, Med Ctr, Stanford, CA 94305 USA.
   [Starodub, Alexander] Riverside Canc Care Ctr, Riverside Peninsula Canc Inst, Newport News, VA USA.
RP Bendell, J (corresponding author), Sarah Cannon Res Inst, Tennessee Oncol, 250 25th Ave N,Suite 200, Nashville, TN 37203 USA.
EM jbendell@tnonc.com
FU Gilead Sciences, Inc., Foster City, CAGilead Sciences; Gilead Sciences,
   Inc.Gilead Sciences
FX This research was supported by Gilead Sciences, Inc., Foster City, CA.
   Professional medical writing assistance was provided by Impact
   Communications (New York, NY) and was supported by Gilead Sciences, Inc.
   The authors also thank the study site staff and all patients and their
   families for their participation in the study.
CR Appleby TC, 2017, J BIOL CHEM, V292, P6810, DOI 10.1074/jbc.M116.760579
   Baker Matthew P, 2010, Self Nonself, V1, P314, DOI 10.4161/self.1.4.13904
   Bramhall SR, 2002, BRIT J CANCER, V86, P1864, DOI 10.1038/sj.bjc.6600310
   Chen J, 2014, HEPATO-GASTROENTEROL, V61, P518, DOI 10.5754/hge12954
   Conroy T, 2011, NEW ENGL J MED, V364, P1817, DOI 10.1056/NEJMoa1011923
   Farina AR, 2014, CANCERS, V6, P240, DOI 10.3390/cancers6010240
   Hijova E, 2005, Bratisl Lek Listy, V106, P127
   Hu BW, 2018, CANCER CELL INT, V18, DOI 10.1186/s12935-018-0562-7
   Jones LE, 2004, CLIN CANCER RES, V10, P2832, DOI 10.1158/1078-0432.CCR-1157-03
   Lekstan A, 2012, J PHYSIOL PHARMACOL, V63, P589
   Li AH, 2011, AM J PATHOL, V178, P1340, DOI 10.1016/j.ajpath.2010.11.058
   Liu YF, 2012, WORLD J SURG, V36, P109, DOI 10.1007/s00268-011-1192-6
   Liu YY, 2018, PEERJ, V6, DOI 10.7717/peerj.4928
   Marshall DC, 2015, PLOS ONE, V10, DOI 10.1371/journal.pone.0127063
   National Cancer Institute Surveillance Epidemiology and End Results Program, 2020, CANC STAT FACTS PANC
   National Comprehensive Cancer Network, 2017, PANCR AD VERS 3 2017
   Okugawa Y, 2016, J SURG ONCOL, V114, P483, DOI 10.1002/jso.24335
   Perry LCA, 2008, DRUGS R&D, V9, P385, DOI 10.2165/0126839-200809060-00004
   Saad AM, 2018, BMC CANCER, V18, DOI 10.1186/s12885-018-4610-4
   Shah MA, 2018, CLIN CANCER RES, V24, P3829, DOI 10.1158/1078-0432.CCR-17-2469
   Sparano JA, 2004, J CLIN ONCOL, V22, P4683, DOI 10.1200/JCO.2004.08.054
   Vandooren J, 2013, CRIT REV BIOCHEM MOL, V48, P222, DOI 10.3109/10409238.2013.770819
   Von Hoff DD, 2013, NEW ENGL J MED, V369, P1691, DOI 10.1056/NEJMoa1304369
   Xu YQ, 2015, DIAGN PATHOL, V10, DOI 10.1186/s13000-015-0445-3
   Yang QO, 2010, ANAT REC, V293, P2012, DOI 10.1002/ar.21071
NR 25
TC 0
Z9 0
U1 0
U2 0
PU WILEY
PI HOBOKEN
PA 111 RIVER ST, HOBOKEN 07030-5774, NJ USA
SN 1083-7159
EI 1549-490X
J9 ONCOLOGIST
JI Oncologist
DI 10.1634/theoncologist.2020-0474
EA SEP 2020
PG 9
WC Oncology
SC Oncology
GA NP1EN
UT WOS:000569924700001
PM 32812320
OA Bronze
DA 2020-11-03
ER

PT J
AU Kishimoto, S
   Brender, JR
   Chandramouli, GVR
   Saida, Y
   Yamamoto, K
   Mitchell, JB
   Krishna, MC
AF Kishimoto, Shun
   Brender, Jeffrey R.
   Chandramouli, Gadisetti V. R.
   Saida, Yu
   Yamamoto, Kazutoshi
   Mitchell, James B.
   Krishna, Murali C.
TI Hypoxia-Activated Prodrug Evofosfamide Treatment in Pancreatic Ductal
   Adenocarcinoma Xenografts Alters the Tumor Redox Status to Potentiate
   Radiotherapy
SO ANTIOXIDANTS & REDOX SIGNALING
LA English
DT Article; Early Access
DE evofosfamide; TH302; DCE MRI; hypoxia; EPR; reoxygenation
ID ENHANCED MRI; TH-302; CANCER; COMBINATION; GROWTH; OXYGENATION;
   RESOLUTION; RADIATION; CELLS
AB Aims:In hypoxic tumor microenvironments, the strongly reducing redox environment reduces evofosfamide (TH-302) to release a cytotoxic bromo-isophosphoramide (Br-IPM) moiety. This drug therefore preferentially attacks hypoxic regions in tumors where other standard anticancer treatments such as chemotherapy and radiation therapy are often ineffective. Various combination therapies with evofosfamide have been proposed and tested in preclinical and clinical settings. However, the treatment effect of evofosfamide monotherapy on tumor hypoxia has not been fully understood, partly due to the lack of quantitative methods to assess tumor pO(2)in vivo. Here, we use quantitative pO(2)imaging by electron paramagnetic resonance (EPR) to evaluate the change in tumor hypoxia in response to evofosfamide treatment using two pancreatic ductal adenocarcinoma xenograft models: MIA Paca-2 tumors responding to evofosfamide and Su.86.86 tumors that do not respond. Results:EPR imaging showed that oxygenation improved globally after evofosfamide treatment in hypoxic MIA Paca-2 tumors, in agreement with theex vivoresults obtained from hypoxia staining by pimonidazole and in apparent contrast to the decrease in K(trans)observed in dynamic contrast-enhanced magnetic resonance imaging (DCE MRI). Innovations:The observation that evofosfamide not only kills the hypoxic region of the tumor but also improves oxygenation in the residual tumor regions provides a rationale for combination therapies using radiation and antiproliferatives post evofosfamide for improved outcomes. Conclusion:This study suggests that reoxygenation after evofosfamide treatment is due to decreased oxygen demand rather than improved perfusion. Following the change in pO(2)after treatment may therefore yield a way of monitoring treatment response.
C1 [Kishimoto, Shun; Brender, Jeffrey R.; Saida, Yu; Yamamoto, Kazutoshi; Mitchell, James B.; Krishna, Murali C.] NCI, Radiat Biol Branch, Ctr Canc Res, NIH, Bldg 10,Room B3 B35, Bethesda, MD 20892 USA.
   [Chandramouli, Gadisetti V. R.] GenEpria Consulting Inc, Columbia, MD USA.
RP Krishna, MC (corresponding author), NCI, Radiat Biol Branch, Ctr Canc Res, NIH, Bldg 10,Room B3 B35, Bethesda, MD 20892 USA.
EM murali@helix.nih.gov
FU National Cancer Institute/National Institutes of HealthUnited States
   Department of Health & Human ServicesNational Institutes of Health (NIH)
   - USANIH National Cancer Institute (NCI) [1ZIABC010476]
FX This work was supported by the intramural research program of National
   Cancer Institute/National Institutes of Health (grant no. 1ZIABC010476).
CR Baran N, 2017, CLIN CANCER RES, V23, P2382, DOI 10.1158/1078-0432.CCR-16-0895
   Benej M, 2018, P NATL ACAD SCI USA, V115, P10756, DOI 10.1073/pnas.1808945115
   Brown JM, 2004, NAT REV CANCER, V4, P437, DOI 10.1038/nrc1367
   Cardenas-Rodriguez J, 2012, MAGN RESON IMAGING, V30, P1002, DOI 10.1016/j.mri.2012.02.015
   Carmeliet P, 2000, NATURE, V407, P249, DOI 10.1038/35025220
   Chen YJ, 2009, PLOS ONE, V4, DOI 10.1371/journal.pone.0007033
   Citrin DE, 2014, SEMIN ONCOL, V41, P848, DOI 10.1053/j.seminoncol.2014.09.013
   DeBerardinis RJ, 2016, SCI ADV, V2, DOI 10.1126/sciadv.1600200
   Devasahayam N, 2000, J MAGN RESON, V142, P168, DOI 10.1006/jmre.1999.1926
   Devasahayam N, 2007, MAGN RESON MED, V57, P776, DOI 10.1002/mrm.21194
   Dewhirst MW, 2019, J CLIN INVEST, V129, P489, DOI 10.1172/JCI126044
   Dewhirst MW, 2018, P NATL ACAD SCI USA, V115, P10548, DOI 10.1073/pnas.1814212115
   Dewhirst MW, 2003, ADV EXP MED BIOL, V510, P51
   Dierckx RA, 2008, EUR J NUCL MED MOL I, V35, P1544, DOI 10.1007/s00259-008-0758-5
   Hajj C, 2017, TRANSL ONCOL, V10, P760, DOI 10.1016/j.tranon.2017.06.010
   Hunter FW, 2016, BRIT J CANCER, V114, P1071, DOI 10.1038/bjc.2016.79
   Jackso RK, 2019, CLIN ONCOL-UK, V31, P290, DOI 10.1016/j.clon.2019.02.004
   Jain RK, 2014, ANNU REV BIOMED ENG, V16, P321, DOI 10.1146/annurev-bioeng-071813-105259
   Jayaprakash P, 2018, J CLIN INVEST, V128, P5137, DOI 10.1172/JCI96268
   Laubach JP, 2019, CLIN CANCER RES, V25, P478, DOI 10.1158/1078-0432.CCR-18-1325
   Liu Q, 2012, CANCER CHEMOTH PHARM, V69, P1487, DOI 10.1007/s00280-012-1852-8
   Matsumoto K, 2006, MAGN RESON MED, V55, P1157, DOI 10.1002/mrm.20872
   Matsumoto K, 2006, MAGN RESON MED, V56, P240, DOI 10.1002/mrm.20961
   Matsumoto S, 2008, J CLIN INVEST, V118, P1965, DOI 10.1172/JCI34928
   Matsumoto S, 2018, CANCER RES, V78, P3783, DOI 10.1158/0008-5472.CAN-18-0491
   Matsumoto S, 2011, CANCER RES, V71, P6350, DOI 10.1158/0008-5472.CAN-11-2025
   Meng FY, 2012, MOL CANCER THER, V11, P740, DOI 10.1158/1535-7163.MCT-11-0634
   O'Connor JPB, 2011, BRIT J RADIOL, V84, pS112, DOI 10.1259/bjr/55166688
   O'Connor JPB, 2019, BRIT J RADIOL, V92, DOI 10.1259/bjr.20180642
   O'Connor JPB, 2016, CANCER RES, V76, P787, DOI 10.1158/0008-5472.CAN-15-2062
   Peeters SGJA, 2015, CLIN CANCER RES, V21, P2984, DOI 10.1158/1078-0432.CCR-15-0018
   Pelicano H, 2003, J BIOL CHEM, V278, P37832, DOI 10.1074/jbc.M301546200
   Place TL, 2017, FREE RADICAL BIO MED, V113, P311, DOI 10.1016/j.freeradbiomed.2017.10.003
   Raleigh JA, 1998, CANCER RES, V58, P3765
   Spiegelberg L, 2019, CLIN TRANSL RAD ONCO, V15, P62, DOI 10.1016/j.ctro.2019.01.005
   Stylianopoulos T, 2017, J BIOMECH ENG-T ASME, V139, DOI 10.1115/1.4034991
   Stylianopoulos T, 2013, CANCER RES, V73, P3833, DOI 10.1158/0008-5472.CAN-12-4521
   Subramanian S, 2002, MAGNET RESON MED, V48, P370, DOI 10.1002/mrm.10199
   Sun JD, 2012, CLIN CANCER RES, V18, P758, DOI 10.1158/1078-0432.CCR-11-1980
   Takakusagi Y, 2018, ANTIOXID REDOX SIGN, V28, P131, DOI 10.1089/ars.2017.7106
   Takakusagi Y, 2014, PLOS ONE, V9, DOI 10.1371/journal.pone.0107995
   Tap WD, 2017, LANCET ONCOL, V18, P1089, DOI 10.1016/S1470-2045(17)30381-9
   Tofts PS, 1997, JMRI-J MAGN RESON IM, V7, P91, DOI 10.1002/jmri.1880070113
   Van Cutsem E, 2016, ASCO M, V34, P4007, DOI [DOI 10.1200/JCO.2016.34.4_SUPPL.193, 10.1200/jco.2016.34.4_suppl.193]
   Wang JL, 2014, BIOCHEM PHARMACOL, V91, P436, DOI 10.1016/j.bcp.2014.08.003
   Wegner CS, 2017, ACTA ONCOL, V56, P1754, DOI 10.1080/0284186X.2017.1343494
   Wojtkowiak JW, 2015, CANCER METAB, V3, DOI 10.1186/s40170-014-0026-z
   Yang DM, 2019, NMR BIOMED, V32, DOI 10.1002/nbm.4101
   Yasui H, 2010, CANCER RES, V70, P6427, DOI 10.1158/0008-5472.CAN-10-1350
   Zhang XE, 2016, PLOS ONE, V11, DOI 10.1371/journal.pone.0155490
NR 50
TC 0
Z9 0
U1 8
U2 8
PU MARY ANN LIEBERT, INC
PI NEW ROCHELLE
PA 140 HUGUENOT STREET, 3RD FL, NEW ROCHELLE, NY 10801 USA
SN 1523-0864
EI 1557-7716
J9 ANTIOXID REDOX SIGN
JI Antioxid. Redox Signal.
DI 10.1089/ars.2020.8131
EA SEP 2020
PG 12
WC Biochemistry & Molecular Biology; Endocrinology & Metabolism
SC Biochemistry & Molecular Biology; Endocrinology & Metabolism
GA NQ5UO
UT WOS:000570933900001
PM 32787454
DA 2020-11-03
ER

PT J
AU Lundgren, S
   Micke, P
   Elebro, J
   Heby, M
   Hrynchyk, I
   Nodin, B
   Leandersson, K
   Mezheyeuski, A
   Jirstrom, K
AF Lundgren, Sebastian
   Micke, Patrick
   Elebro, Jacob
   Heby, Margareta
   Hrynchyk, Ina
   Nodin, Bjorn
   Leandersson, Karin
   Mezheyeuski, Artur
   Jirstrom, Karin
TI Topographical Distribution and Spatial Interactions of Innate and
   Semi-Innate Immune Cells in Pancreatic and Other Periampullary
   Adenocarcinoma
SO FRONTIERS IN IMMUNOLOGY
LA English
DT Article
DE dendritic cells; innate immunity; natural killer cells; natural killer
   T-cells; tumor microenvironment
ID KILLER-T-CELLS; CANCER
AB Background The clinical management of pancreatic and other periampullary neoplasms remains challenging. In contrast to other cancer types, immunotherapies are largely ineffective, and the reason for the deprived immune response and the immune inhibiting cellular composition is only fragmentarily understood. The aim of this study was to comprehensively map the abundance, topographic distribution and spatial interaction of innate and innate-like immune cells in the tumor microenvironment of periampullary adenocarcinoma. Methods Multiplexed immunofluorescent imaging was performed on tissue microarrays with tumors from a consecutive cohort of 175 patients with resected periampullary adenocarcinoma. To obtain a detailed spatial analysis of immune cell infiltration, two multiplex immune panels including antibodies against CD3, NKp46, CD56, CD68, CD163 and CD1a, CD208, CD123, CD15, CD68 and pan-cytokeratin were applied. Results The infiltration of natural killer (NK) and NK-like T (NKT) cells was lower in malignant compared to benign tissue. NKT cells were more abundant in intestinal type compared to pancreatobiliary type tumors, and were associated with more favorable clinicopathological features and a prolonged survival. The interaction of NKp46(+)NKT cells with macrophages was also associated with a prolonged survival. Conclusions This study provides a comprehensive map of the innate immune landscape in periampullary adenocarcinoma. NK cells, and even more so NKT cells, are revealed to be central players in the local immune response in a clinically relevant context.
C1 [Lundgren, Sebastian; Elebro, Jacob; Heby, Margareta; Nodin, Bjorn; Jirstrom, Karin] Lund Univ, Dept Clin Sci Lund, Oncol & Therapeut Pathol, Lund, Sweden.
   [Micke, Patrick; Mezheyeuski, Artur] Uppsala Univ, Dept Immunol Genet & Pathol, Uppsala, Sweden.
   [Hrynchyk, Ina] City Clin Pathologoanat Bur, Minsk, BELARUS.
   [Leandersson, Karin] Lund Univ, Div Canc Immunol, Dept Translat Med, Lund, Sweden.
RP Lundgren, S (corresponding author), Lund Univ, Dept Clin Sci Lund, Oncol & Therapeut Pathol, Lund, Sweden.
EM sebastian.lundgren@med.lu.se
OI Mezheyeuski, Artur/0000-0002-4394-2634
FU Swedish Cancer SocietySwedish Cancer Society [2016-483]; Swedish
   Research CouncilSwedish Research Council [2018-02441]; Sjoberg
   Foundation; Mrs Berta Kamprad Foundation; Swedish Government Grant for
   Clinical Research (ALF),; Lund University Faculty of Medicine and
   University Hospital Research Grants
FX This work was supported by grants from the Swedish Cancer Society
   (2016-483), the Swedish Research Council (2018-02441); the Sjoberg
   Foundation, the Mrs Berta Kamprad Foundation, the Swedish Government
   Grant for Clinical Research (ALF), Lund University Faculty of Medicine
   and University Hospital Research Grants.
CR Bronsert P, 2013, BMC CANCER, V13, DOI 10.1186/1471-2407-13-428
   Chang JH, 2016, MEDICINE, V95, DOI 10.1097/MD.0000000000005541
   Courtney AN, 2016, J IMMUNOL, V196
   Elebro J, 2016, PLOS ONE, V11, DOI 10.1371/journal.pone.0153533
   Elebro J, 2014, J TRANSL MED, V12, DOI 10.1186/s12967-014-0289-8
   Elebro J, 2014, DIAGN PATHOL, V9, DOI 10.1186/1746-1596-9-80
   Ferlay J, 2018, EUR J CANCER, V103, P356, DOI 10.1016/j.ejca.2018.07.005
   Gide TN, 2020, ONCOIMMUNOLOGY, V9, DOI 10.1080/2162402X.2019.1659093
   Heby M, 2018, J TRANSL MED, V16, DOI 10.1186/s12967-018-1444-4
   Heby M, 2015, BMC CLIN PATHOL, V15, DOI 10.1186/s12907-015-0009-1
   Hudspeth K, 2013, FRONT IMMUNOL, V4, DOI 10.3389/fimmu.2013.00069
   Ilic M, 2016, WORLD J GASTROENTERO, V22, P9694, DOI 10.3748/wjg.v22.i44.9694
   Janakiram NB, 2017, IMMUNOLOGY, V152, P36, DOI 10.1111/imm.12746
   Kabacaoglu D, 2018, FRONT IMMUNOL, V9, DOI 10.3389/fimmu.2018.01878
   Kimura W, 2004, J HEPATO-BILIARY-PAN, V11, P223, DOI 10.1007/s00534-004-0894-7
   Krijgsman D, 2018, FRONT IMMUNOL, V9, DOI 10.3389/fimmu.2018.00367
   Li XF, 2017, ONCOL LETT, V13, P3291, DOI 10.3892/ol.2017.5808
   Li ZY, 2019, CANCER IMMUNOL IMMUN, V68, P1303, DOI 10.1007/s00262-019-02363-3
   Liu CY, 2013, LAB INVEST, V93, P844, DOI 10.1038/labinvest.2013.69
   Lu S, 2019, JAMA ONCOL, V5, P1195, DOI 10.1001/jamaoncol.2019.1549
   Lundgren S, 2020, INT J CANCER, V146, P3461, DOI 10.1002/ijc.32945
   Lundgren S, 2019, JCO PRECIS ONCOL, V3, DOI 10.1200/PO.18.00323
   Lundgren S, 2017, J TRANSL MED, V15, DOI 10.1186/s12967-017-1256-y
   Lundgren S, 2016, PLOS ONE, V11, DOI 10.1371/journal.pone.0156497
   Mehrabi M, 2018, FRONT ONCOL, V8, DOI 10.3389/fonc.2018.00235
   Mezheyeuski A, 2018, J PATHOL, V244, P421, DOI 10.1002/path.5026
   Paul S, 2019, J IMMUNOTHER CANCER, V7, DOI 10.1186/s40425-019-0697-7
   Peng LS, 2016, ONCOTARGET, V7, P55222, DOI 10.18632/oncotarget.10484
   Schwen LO, 2018, FRONT ONCOL, V8, DOI 10.3389/fonc.2018.00627
   Siemers NO, 2017, PLOS ONE, V12, DOI 10.1371/journal.pone.0179726
   Song LP, 2009, J CLIN INVEST, V119, P1524, DOI 10.1172/JCI37869
   Stromnes IM, 2017, CANCER IMMUNOL RES, V5, P978, DOI 10.1158/2326-6066.CIR-16-0322
   Tachibana T, 2005, CLIN CANCER RES, V11, P7322, DOI 10.1158/1078-0432.CCR-05-0877
   Tessier-Cloutier B, 2017, BMC CANCER, V17, DOI 10.1186/s12885-017-3634-5
   Tjomsland V, 2010, PLOS ONE, V5, DOI 10.1371/journal.pone.0013441
   Vareki SM, 2018, J IMMUNOTHER CANCER, V6, DOI 10.1186/s40425-018-0479-7
   Vivier E, 2012, NAT REV IMMUNOL, V12, P239, DOI 10.1038/nri3174
   Wang WQ, 2016, BRIT J SURG, V103, P1189, DOI 10.1002/bjs.10187
   Westgaard A, 2008, BMC CANCER, V8, DOI [10.1186/1471-2407-8-170, 10.1186/1471-2407-8-5]
NR 39
TC 0
Z9 0
U1 0
U2 0
PU FRONTIERS MEDIA SA
PI LAUSANNE
PA AVENUE DU TRIBUNAL FEDERAL 34, LAUSANNE, CH-1015, SWITZERLAND
SN 1664-3224
J9 FRONT IMMUNOL
JI Front. Immunol.
PD SEP 10
PY 2020
VL 11
AR 558169
DI 10.3389/fimmu.2020.558169
PG 14
WC Immunology
SC Immunology
GA NW6ZT
UT WOS:000575166700001
PM 33013928
OA DOAJ Gold, Green Published
DA 2020-11-03
ER

PT J
AU Melchionna, R
   Spada, S
   Di Modugno, F
   D'Andrea, D
   Di Carlo, A
   Panetta, M
   Mileo, AM
   Sperduti, I
   Antoniani, B
   Gallo, E
   Lawlor, RT
   Piemonti, L
   Visca, P
   Milella, M
   Grazi, GL
   Facciolo, F
   Chen, E
   Scarpa, A
   Nistico, P
AF Melchionna, Roberta
   Spada, Sheila
   Di Modugno, Francesca
   D'Andrea, Daniel
   Di Carlo, Anna
   Panetta, Mariangela
   Mileo, Anna Maria
   Sperduti, Isabella
   Antoniani, Barbara
   Gallo, Enzo
   Lawlor, Rita T.
   Piemonti, Lorenzo
   Visca, Paolo
   Milella, Michele
   Grazi, Gian Luca
   Facciolo, Francesco
   Chen, Emily
   Scarpa, Aldo
   Nistico, Paola
TI The actin modulatorhMENAregulatesGAS6-AXLaxis and pro-tumor
   cancer/stromal cell cooperation
SO EMBO REPORTS
LA English
DT Article; Early Access
DE actin cytoskeleton; AXL; cancer-associated fibroblasts; GAS6; lung
   cancer
ID CARCINOMA-ASSOCIATED FIBROBLASTS; MOLECULAR CHARACTERIZATION; ACTIVATION
   PROTEIN; HMENA ENAH; CANCER; EXPRESSION; AXL; MICROENVIRONMENT;
   SUPPRESSION; THERAPY
AB The dynamic interplay between cancer cells and cancer-associated fibroblasts (CAFs) is regulated by multiple signaling pathways, which can lead to cancer progression and therapy resistance. We have previously demonstrated thathMENA, a member of the actin regulatory protein of Ena/VASPfamily, and its tissue-specific isoforms influence a number of intracellular signaling pathways related to cancer progression. Here, we report a novel function ofhMENA/hMENA Delta v6 isoforms in tumor-promotingCAFs and in the modulation of pro-tumoral cancer cell/CAFcrosstalk viaGAS6/AXLaxis regulation.LC-MS/MSproteomic analysis reveals thatCAFs that overexpresshMENA Delta v6 secrete theAXLligandGAS6, favoring the invasiveness ofAXL-expressing pancreatic ductal adenocarcinoma (PDAC) and non-small cell lung cancer (NSCLC) cells. Reciprocally,hMENA/hMENA Delta v6 regulatesAXLexpression in tumor cells, thus sustainingGAS6-AXLaxis, reported as crucial inEMT, immune evasion, and drug resistance. Clinically, we found that a highhMENA/GAS6/AXLgene expression signature is associated with a poor prognosis inPDACandNSCLC. We propose thathMENAcontributes to cancer progression through paracrine tumor-stroma crosstalk, with far-reaching prognostic and therapeutic implications for NSCLC and PDAC.
C1 [Melchionna, Roberta; Spada, Sheila; Di Modugno, Francesca; Di Carlo, Anna; Panetta, Mariangela; Mileo, Anna Maria; Nistico, Paola] IRCCS Regina Elena Natl Canc Inst, Tumor Immunol & Immunotherapy Unit, Rome, Italy.
   [D'Andrea, Daniel] Imperial Coll London, Ctr Cell Signaling & Inflammat, Dept Med, London, England.
   [Sperduti, Isabella] IRCCS Regina Elena Natl Canc Inst, Biostat & Sci Direct, Rome, Italy.
   [Antoniani, Barbara; Gallo, Enzo; Visca, Paolo] IRCCS Regina Elena Natl Canc Inst, Pathol Unit, Rome, Italy.
   [Lawlor, Rita T.; Scarpa, Aldo] Univ Verona, ARC NET Res Ctr, Dept Diagnost & Publ Hlth, Sect Pathol, Verona, Italy.
   [Piemonti, Lorenzo] IRCCS San Raffaele Sci Inst, Diabet Res Inst, Milan, Italy.
   [Milella, Michele] IRCCS Regina Elena Natl Canc Inst, Dept Med Oncol 1, Rome, Italy.
   [Grazi, Gian Luca] IRCCS Regina Elena Natl Canc Inst, Hepatopancreatobiliary Surg Unit, Rome, Italy.
   [Facciolo, Francesco] IRCCS Regina Elena Natl Canc Inst, Thorac Surg Unit, Rome, Italy.
   [Chen, Emily] Thermo Fisher Precis Med Sci Ctr, Cambridge, MA USA.
   [Spada, Sheila] Weill Cornell Med, Dept Radiat Oncol, New York, NY USA.
   [D'Andrea, Daniel] Cardiff Univ, MRC Ctr Neuropsychiat Genet & Genom, Cardiff, Wales.
RP Nistico, P (corresponding author), IRCCS Regina Elena Natl Canc Inst, Tumor Immunol & Immunotherapy Unit, Rome, Italy.
EM paola.nistico@ifo.gov.it
RI Nistico, Paola/B-2862-2018
OI Nistico, Paola/0000-0003-4409-2261
FU Italian Association for Cancer Research AIRC: 5 x 1,000Associazione
   Italiana per la Ricerca sul Cancro (AIRC) [12182, IG 19822]
FX We thank all patients who donated samples for this study. We thank
   Giuliana Falasca, Maria Vincenza Sarcone and Vittoria Balzano for
   technical assistance. This work was supported by the Italian Association
   for Cancer Research AIRC: 5 x 1,000, 12182 (P.N., A.S.) and IG 19822
   (P.N.). Synopsis image was created with BioRender.com
   (http://biorender.com/).
CR Akalu YT, 2017, IMMUNOL REV, V276, P165, DOI 10.1111/imr.12522
   Allinen M, 2004, CANCER CELL, V6, P17, DOI 10.1016/j.ccr.2004.06.010
   Bear JE, 2009, J CELL SCI, V122, P1947, DOI 10.1242/jcs.038125
   Binnewies M, 2018, NAT MED, V24, P541, DOI 10.1038/s41591-018-0014-x
   Bissell MJ, 2001, NAT REV CANCER, V1, P46, DOI 10.1038/35094059
   Bria E, 2014, ONCOTARGET, V5, P11054, DOI 10.18632/oncotarget.2609
   Carr RM, 2016, EMBO MOL MED, V8, P80, DOI 10.15252/emmm.201505948
   Costa A, 2018, CANCER CELL, V33, P463, DOI 10.1016/j.ccell.2018.01.011
   Cremasco V, 2018, CANCER IMMUNOL RES, V6, P1472, DOI 10.1158/2326-6066.CIR-18-0098
   Di Modugno F, 2006, CLIN CANCER RES, V12, P1470, DOI 10.1158/1078-0432.CCR-05-2027
   Di Modugno F, 2007, CANCER RES, V67, P2657, DOI 10.1158/0008-5472.CAN-06-1997
   Di Modugno F, 2018, ONCOGENE, V37, P5605, DOI 10.1038/s41388-018-0364-3
   Modugno F, 2018, P NATL ACAD SCI USA, V115, P3132, DOI 10.1073/pnas.1715998115
   Di Modugno F, 2012, P NATL ACAD SCI USA, V109, P19280, DOI 10.1073/pnas.1214394109
   Di Modugno F, 2010, PLOS ONE, V5, DOI 10.1371/journal.pone.0015852
   Elyada E, 2019, CANCER DISCOV, V9, P1102, DOI 10.1158/2159-8290.CD-19-0094
   Gascard P, 2016, GENE DEV, V30, P1002, DOI 10.1101/gad.279737.116
   Gertler F, 2011, TRENDS CELL BIOL, V21, P81, DOI 10.1016/j.tcb.2010.10.001
   Givel AM, 2018, NAT COMMUN, V9, DOI 10.1038/s41467-018-03348-z
   Gjerdrum C, 2010, P NATL ACAD SCI USA, V107, P1124, DOI 10.1073/pnas.0909333107
   Hammer AM, 2017, NEOPLASIA, V19, P496, DOI 10.1016/j.neo.2017.04.004
   Hoos WA, 2013, J CLIN ONCOL, V31, P3432, DOI 10.1200/JCO.2013.49.4823
   Hugo W, 2016, CELL, V165, P35, DOI 10.1016/j.cell.2016.02.065
   Jacob M, 2012, CURR MOL MED, V12, P1220, DOI 10.2174/156652412803833607
   Jokela TA, 2018, FRONT CELL DEV BIOL, V6, DOI 10.3389/fcell.2018.00041
   Kanzaki R, 2017, SCI REP-UK, V7, DOI 10.1038/s41598-017-10873-2
   Kraman M, 2010, SCIENCE, V330, P827, DOI 10.1126/science.1195300
   Lakins MA, 2018, NAT COMMUN, V9, DOI 10.1038/s41467-018-03347-0
   Lambrechts D, 2018, NAT MED, V24, P1277, DOI 10.1038/s41591-018-0096-5
   Liu JF, 2018, CELL, V173, P400, DOI 10.1016/j.cell.2018.02.052
   Livak KJ, 2001, METHODS, V25, P402, DOI 10.1006/meth.2001.1262
   Ludwig KF, 2018, CANCER RES, V78, P246, DOI 10.1158/0008-5472.CAN-17-1973
   Melchionna R, 2016, ONCOIMMUNOLOGY, V5, DOI 10.1080/2162402X.2016.1221556
   Muzny DM, 2012, NATURE, V487, P330, DOI 10.1038/nature11252
   Navab R, 2011, P NATL ACAD SCI USA, V108, P7160, DOI 10.1073/pnas.1014506108
   Ohlund D, 2017, J EXP MED, V214, P579, DOI 10.1084/jem.20162024
   Olson EN, 2010, NAT REV MOL CELL BIO, V11, P353, DOI 10.1038/nrm2890
   Olumi AF, 1999, CANCER RES, V59, P5002
   Pallocca M, 2019, J TRANSL MED, V17, DOI 10.1186/s12967-019-1865-8
   Peng JY, 2019, CELL RES, V29, P725, DOI 10.1038/s41422-019-0195-y
   Provenzano PP, 2012, CANCER CELL, V21, P418, DOI 10.1016/j.ccr.2012.01.007
   Rahib L, 2014, CANCER RES, V74, P2913, DOI 10.1158/0008-5472.CAN-14-0155
   Revach OY, 2019, CANCER RES, V79, P2634, DOI 10.1158/0008-5472.CAN-18-2316
   Rizvi NA, 2015, LANCET ONCOL, V16, P257, DOI 10.1016/S1470-2045(15)70054-9
   Rouillard AD, 2016, DATABASE-OXFORD, DOI 10.1093/database/baw100
   Sahai E, 2020, NAT REV CANCER, V20, P174, DOI 10.1038/s41568-019-0238-1
   Satija R, 2015, NAT BIOTECHNOL, V33, P495, DOI 10.1038/nbt.3192
   Scaltriti M, 2016, CLIN CANCER RES, V22, P1313, DOI 10.1158/1078-0432.CCR-15-1458
   Scherz-Shouval R, 2014, CELL, V158, P564, DOI 10.1016/j.cell.2014.05.045
   Shi Y, 2019, NATURE, V569, P131, DOI 10.1038/s41586-019-1130-6
   Su SC, 2018, CELL, V172, P841, DOI 10.1016/j.cell.2018.01.009
   Tape CJ, 2016, CELL, V165, P1818, DOI 10.1016/j.cell.2016.05.079
   Tavares S, 2017, NAT COMMUN, V8, DOI 10.1038/ncomms15237
   Tjwa M, 2008, BLOOD, V111, P4096, DOI 10.1182/blood-2007-05-089565
   Toullec A, 2010, EMBO MOL MED, V2, P211, DOI 10.1002/emmm.201000073
   Trono P, 2015, CANCER RES, V75, DOI 10.1158/1538-7445.AM2015-4316
   Vuoriluoto K, 2011, ONCOGENE, V30, P1436, DOI 10.1038/onc.2010.509
   Wang DD, 2017, ONCOTARGET, V8, P72466, DOI 10.18632/oncotarget.19801
NR 58
TC 0
Z9 0
U1 0
U2 0
PU WILEY
PI HOBOKEN
PA 111 RIVER ST, HOBOKEN 07030-5774, NJ USA
SN 1469-221X
EI 1469-3178
J9 EMBO REP
JI EMBO Rep.
AR e50078
DI 10.15252/embr.202050078
EA SEP 2020
PG 18
WC Biochemistry & Molecular Biology; Cell Biology
SC Biochemistry & Molecular Biology; Cell Biology
GA NL6RI
UT WOS:000567539900001
PM 32909687
OA Other Gold
DA 2020-11-03
ER

PT J
AU Chen, Y
   Huang, YK
   Zhou, SL
   Sun, ML
   Chen, L
   Wang, JH
   Xu, MJ
   Liu, SS
   Liang, KF
   Zhang, Q
   Jiang, TZ
   Song, QX
   Jiang, G
   Tang, XY
   Gao, XL
   Chen, J
AF Chen, Yu
   Huang, Yukun
   Zhou, Songlei
   Sun, Minli
   Chen, Liang
   Wang, Jiahao
   Xu, Minjun
   Liu, Shanshan
   Liang, Kaifan
   Zhang, Qian
   Jiang, Tianze
   Song, Qingxiang
   Jiang, Gan
   Tang, Xuyi
   Gao, Xiaoling
   Chen, Jun
TI Tailored Chemodynamic Nanomedicine Improves Pancreatic Cancer Treatment
   via Controllable Damaging Neoplastic Cells and Reprogramming Tumor
   Microenvironment
SO NANO LETTERS
LA English
DT Article
DE chemodynamic therapy; pancreatic cancer; stroma attenuation; Fenton
   reaction; self-assembly nanocomplex
ID MACROPHAGES; RESISTANCE; FIBROBLASTS; DEPLETION; BREAKING; PROMOTES
AB Pancreatic ductal adenocarcinoma (PDAC) strongly resists standard therapies since KRAS-mutated cancer cells harbor endogenous resistance toward chemotherapy-induced apoptosis and tumor-associated macrophages (TAMs) activate stroma cells to create the nearly impenetrable matrix. Herein, we developed a tailored nanocomplex through the self-assembly of synthetic 4-(phosphonooxy)phenyl-2,4-dinitrobenzenesulfonate and Fe3+ followed by hyaluronic acid decoration, realizing chemodynamic therapy (CDT) to combat PDAC. By controllably releasing its components in a GSH-sensitive manner under the distinctive redox homeostasis in cancer cells and TAMs, the nanocomplex selectively triggered a Fenton reaction to induce oxidative damage in cancer cells and simultaneously repolarized TAMs to deactivate stromal cells and thus attenuate stroma. Compared to gemcitabine, CDT remarkably inhibited tumor growth and prolonged animal survival in orthotopic PDAC models without noticeable side effects. This study provides a promising strategy to improve the treatment of PDAC through CDT-mediated controlled cancer cells damage and reprogramming of the stromal microenvironment.
C1 [Chen, Yu; Huang, Yukun; Zhou, Songlei; Chen, Liang; Wang, Jiahao; Xu, Minjun; Liu, Shanshan; Liang, Kaifan; Jiang, Tianze; Tang, Xuyi; Chen, Jun] Fudan Univ, Shanghai Pudong Hosp, Sch Pharm, Shanghai 201203, Peoples R China.
   [Chen, Yu; Huang, Yukun; Zhou, Songlei; Chen, Liang; Wang, Jiahao; Xu, Minjun; Liu, Shanshan; Liang, Kaifan; Jiang, Tianze; Tang, Xuyi; Chen, Jun] Fudan Univ, Sch Pharm, Key Lab Smart Drug Delivery, Minist Educ, Shanghai 201203, Peoples R China.
   [Sun, Minli] Fudan Univ, Zhongshan Hosp, Dept Anesthesiol, Shanghai 200032, Peoples R China.
   [Zhang, Qian; Song, Qingxiang; Jiang, Gan; Gao, Xiaoling] Shanghai Jiao Tong Univ, Inst Med Sci, Dept Pharmacol, Sch Med, Shanghai 200025, Peoples R China.
RP Chen, J (corresponding author), Fudan Univ, Shanghai Pudong Hosp, Sch Pharm, Shanghai 201203, Peoples R China.; Chen, J (corresponding author), Fudan Univ, Sch Pharm, Key Lab Smart Drug Delivery, Minist Educ, Shanghai 201203, Peoples R China.; Gao, XL (corresponding author), Shanghai Jiao Tong Univ, Inst Med Sci, Dept Pharmacol, Sch Med, Shanghai 200025, Peoples R China.
EM shellygao1@sjtu.edu.cn; chenjun@fudan.edu.cn
RI Jiang, Gan/AAO-2173-2020
OI Jiang, Gan/0000-0003-2011-741X
FU National Natural Science Foundation of ChinaNational Natural Science
   Foundation of China (NSFC) [81872498, 81690263, 81673019, 81573382,
   81722043, 81903582]; National Science and Technology Major Project
   [2018ZX09734005, 2017ZX09304016]; Shanghai Science and Technology
   CommitteeShanghai Science & Technology Committee [19410710100]; National
   Youth Talent Support Program
FX This work was supported by the National Natural Science Foundation of
   China (81872498, 81690263, 81673019, 81573382, 81722043, and 81903582),
   the National Science and Technology Major Project (2018ZX09734005 and
   2017ZX09304016), a grant from the Shanghai Science and Technology
   Committee (19410710100), and the National Youth Talent Support Program.
CR Achyut BR, 2011, GASTROENTEROLOGY, V141, P1167, DOI 10.1053/j.gastro.2011.07.048
   Balachandran VP, 2019, GASTROENTEROLOGY, V156, P2056, DOI 10.1053/j.gastro.2018.12.038
   Cassetta L, 2018, NAT REV DRUG DISCOV, V17, P887, DOI 10.1038/nrd.2018.169
   Chen J, 2017, ACS NANO, V11, P12849, DOI 10.1021/acsnano.7b08225
   Crawford HC, 2019, GASTROENTEROLOGY, V156, P2073, DOI 10.1053/j.gastro.2018.12.042
   Dauer P, 2018, CANCER RES, V78, P1321, DOI 10.1158/0008-5472.CAN-17-2320
   De Nicola GM, 2011, NATURE, V475, P106, DOI 10.1038/nature10189
   Dong ZL, 2019, NANO LETT, V19, P805, DOI 10.1021/acs.nanolett.8b03905
   Garg AD, 2017, IMMUNOL REV, V280, P126, DOI 10.1111/imr.12574
   Gu ZY, 2019, J AM CHEM SOC, V141, P6122, DOI 10.1021/jacs.8b10904
   Han XX, 2018, NAT COMMUN, V9, DOI 10.1038/s41467-018-05906-x
   Hu M., 2018, ADV FUNCT MATER, V29
   Hu MY, 2019, NAT COMMUN, V10, DOI 10.1038/s41467-019-10893-8
   Hu YY, 2017, ADV MATER, V29, DOI 10.1002/adma.201700448
   Huang HC, 2016, CANCER RES, V76, P1066, DOI 10.1158/0008-5472.CAN-15-0391
   Ji TJ, 2017, ACS NANO, V11, P8668, DOI 10.1021/acsnano.7b01026
   Lang JY, 2019, ACS NANO, V13, P12357, DOI 10.1021/acsnano.9b04857
   Lankadasari MB, 2019, MOL CANCER, V18, DOI 10.1186/s12943-019-0966-6
   Li SP, 2017, NAT BIOMED ENG, V1, P667, DOI 10.1038/s41551-017-0115-8
   Lin LS, 2019, J AM CHEM SOC, V141, P9937, DOI 10.1021/jacs.9b03457
   Liou GY, 2016, CELL REP, V14, P2325, DOI 10.1016/j.celrep.2016.02.029
   Long KB, 2017, MOL CANCER THER, V16, P1898, DOI 10.1158/1535-7163.MCT-16-0899
   Ma BJ, 2019, J AM CHEM SOC, V141, P849, DOI 10.1021/jacs.8b08714
   Meng X, 2019, NANO LETT, V19, P7866, DOI 10.1021/acs.nanolett.9b02904
   Miller MA, 2015, NAT COMMUN, V6, DOI 10.1038/ncomms9692
   Min H, 2019, ADV MATER, V31, DOI 10.1002/adma.201808200
   Musetti S, 2018, ACS NANO, V12, P11740, DOI 10.1021/acsnano.8b05893
   Nevala-Plagemann C, 2020, NAT REV CLIN ONCOL, V17, P108, DOI 10.1038/s41571-019-0281-6
   Obaid G, 2019, NANO LETT, V19, P7573, DOI 10.1021/acs.nanolett.9b00859
   Ozdemir BC, 2014, CANCER CELL, V25, P719, DOI 10.1016/j.ccr.2014.04.005
   Pan C, 2020, ADV FUNCT MATER, V30, DOI 10.1002/adfm.201906466
   Peng HG, 2017, NANO LETT, V17, P7684, DOI 10.1021/acs.nanolett.7b03756
   Qian XQ, 2016, ADV MATER, V28, P8097, DOI 10.1002/adma.201602012
   Quaranta V, 2018, CANCER RES, V78, P4253, DOI 10.1158/0008-5472.CAN-17-3876
   Rhim AD, 2014, CANCER CELL, V25, P735, DOI 10.1016/j.ccr.2014.04.021
   Ryan MB, 2018, NAT REV CLIN ONCOL, V15, P709, DOI 10.1038/s41571-018-0105-0
   Santana-Codina N, 2018, NAT COMMUN, V9, DOI 10.1038/s41467-018-07472-8
   Shen Z., 2018, ADV MAT, V30
   Shi ZQ, 2020, CHINESE CHEM LETT, V31, P1345, DOI 10.1016/j.cclet.2020.03.001
   Tang ZM, 2019, ANGEW CHEM INT EDIT, V58, P946, DOI 10.1002/anie.201805664
   Tao ZM, 2018, NANO LETT, V18, P2195, DOI 10.1021/acs.nanolett.7b04043
   Thomas D, 2019, MOL CANCER, V18, DOI 10.1186/s12943-018-0927-5
   Umakoshi M, 2019, ONCOGENE, V38, P2162, DOI 10.1038/s41388-018-0564-x
   Valkenburg KC, 2018, NAT REV CLIN ONCOL, V15, P366, DOI 10.1038/s41571-018-0007-1
   Wang S, 2019, ADV SCI, V6, DOI 10.1002/advs.201801986
   Wang SF, 2018, ACS NANO, V12, P12380, DOI 10.1021/acsnano.8b06399
   Weinberg F, 2010, P NATL ACAD SCI USA, V107, P8788, DOI 10.1073/pnas.1003428107
   Wynn TA, 2016, IMMUNITY, V44, P450, DOI 10.1016/j.immuni.2016.02.015
   Xue JF, 2015, NAT COMMUN, V6, DOI 10.1038/ncomms7156
   Zanganeh S, 2016, NAT NANOTECHNOL, V11, P986, DOI [10.1038/nnano.2016.168, 10.1038/NNANO.2016.168]
   Zeng WW, 2020, CHEM ENG J, V389, DOI 10.1016/j.cej.2020.124494
   Zhang L, 2018, NANO LETT, V18, P7609, DOI 10.1021/acs.nanolett.8b03178
   Zhao RF, 2017, ACS NANO, V11, P8103, DOI 10.1021/acsnano.7b02918
   Zhu Y, 2017, IMMUNITY, V47, P323, DOI 10.1016/j.immuni.2017.07.014
NR 54
TC 0
Z9 0
U1 34
U2 34
PU AMER CHEMICAL SOC
PI WASHINGTON
PA 1155 16TH ST, NW, WASHINGTON, DC 20036 USA
SN 1530-6984
EI 1530-6992
J9 NANO LETT
JI Nano Lett.
PD SEP 9
PY 2020
VL 20
IS 9
BP 6780
EP 6790
DI 10.1021/acs.nanolett.0c02622
PG 11
WC Chemistry, Multidisciplinary; Chemistry, Physical; Nanoscience &
   Nanotechnology; Materials Science, Multidisciplinary; Physics, Applied;
   Physics, Condensed Matter
SC Chemistry; Science & Technology - Other Topics; Materials Science;
   Physics
GA NR3DE
UT WOS:000571442000073
PM 32809834
DA 2020-11-03
ER

PT J
AU Jugniot, N
   Bam, R
   Meuillet, EJ
   Unger, EC
   Paulmurugan, R
AF Jugniot, Natacha
   Bam, Rakesh
   Meuillet, Emmanuelle J.
   Unger, Evan C.
   Paulmurugan, Ramasamy
TI Current status of targeted microbubbles in diagnostic molecular imaging
   of pancreatic cancer
SO BIOENGINEERING & TRANSLATIONAL MEDICINE
LA English
DT Review; Early Access
DE cancer early detection; clinical translation; microbubbles; molecular
   imaging; pancreatic ductal adenocarcinoma; targeted-imaging agents;
   ultrasound
ID ULTRASOUND CONTRAST AGENTS; FINE-NEEDLE-ASPIRATION; ENDOSCOPIC
   ULTRASOUND; IN-VIVO; DUCTAL ADENOCARCINOMA; DIFFERENTIAL-DIAGNOSIS;
   AUTOIMMUNE PANCREATITIS; TUMOR MICROENVIRONMENT; FOLATE RECEPTOR;
   F-18-FDG PET/CT
AB Pancreatic ductal adenocarcinoma (PDAC) is often associated with a poor prognosis due to silent onset, resistance to therapies, and rapid spreading. Most patients are ineligible for curable surgery as they present with advanced disease at the time of diagnosis. Present diagnostic methods relying on anatomical changes have various limitations including difficulty to discriminate between benign and malignant conditions, invasiveness, the ambiguity of imaging results, or the inability to detect molecular biomarkers of PDAC initiation and progression. Therefore, new imaging technologies with high sensitivity and specificity are critically needed for accurately detecting PDAC and noninvasively characterizing molecular features driving its pathogenesis. Contrast enhanced targeted ultrasound (CETUS) is an upcoming molecular imaging modality that specifically addresses these issues. Unlike anatomical imaging modalities such as CT and MRI, molecular imaging using CETUS is promising for early and accurate detection of PDAC. The use of molecularly targeted microbubbles that bind to neovascular targets can enhance the ultrasound signal specifically from malignant PDAC tissues. This review discusses the current state of diagnostic imaging modalities for pancreatic cancer and places a special focus on ultrasound targeted-microbubble technology together with its clinical translatability for PDAC detection.
C1 [Jugniot, Natacha; Bam, Rakesh; Paulmurugan, Ramasamy] Stanford Univ, Dept Radiol, Mol Imaging Program Stanford, Palo Alto, CA 94304 USA.
   [Meuillet, Emmanuelle J.; Unger, Evan C.] NuvOx Pharma, Tucson, AZ USA.
RP Paulmurugan, R (corresponding author), Stanford Univ, Sch Med, Canary Ctr Canc Early Detect Stanford, Mol Imaging Program Stanford MIPS, 3155 Porter Dr, Palo Alto, CA 94304 USA.
EM paulmur8@stanford.edu
RI ; Bam, Rakesh/K-6185-2015
OI Paulmurugan, Ramasamy/0000-0001-7155-4738; Bam,
   Rakesh/0000-0003-4067-3798
FU Small Business Innovation ResearchUnited States Department of
   Agriculture (USDA) [R41 CA203090, R44 CA203090]
FX Small Business Innovation Research, Grant/Award Numbers: R41 CA203090,
   R44 CA203090
CR Abou-Elkacem L, 2018, CLIN CANCER RES, V24, P1574, DOI 10.1158/1078-0432.CCR-17-2057
   Abou-Elkacem L, 2015, EUR J RADIOL, V84, P1685, DOI 10.1016/j.ejrad.2015.03.016
   Adams GP, 1998, BRIT J CANCER, V77, P1405, DOI 10.1038/bjc.1998.233
   Agarwal B, 2004, AM J GASTROENTEROL, V99, P844, DOI 10.1111/j.1572-0241.2004.04177.x
   Ahmadi A, 2016, CENT EUR J IMMUNOL, V41, P54, DOI 10.5114/ceji.2016.58816
   American Cancer Society, 2020, COVID 19 EL CAS TRIA, P2020
   Ardengh JC, 2007, WORLD J GASTROENTERO, V13, P3112
   Aung W, 2018, WORLD J GASTROENTERO, V24, P5491, DOI 10.3748/wjg.v24.i48.5491
   Azizian A, 2020, SCI REP-UK, V10, DOI 10.1038/s41598-020-57930-x
   Balci NC, 2001, EUR J RADIOL, V38, P105, DOI 10.1016/S0720-048X(01)00295-9
   Bam R, 2020, INVEST RADIOL, V55, P711, DOI 10.1097/RLI.0000000000000697
   Bam R, 2020, CLIN CANCER RES, V26, P2140, DOI 10.1158/1078-0432.CCR-19-1655
   Bang S, 2006, J CLIN GASTROENTEROL, V40, P923, DOI 10.1097/01.mcg.0000225672.68852.05
   Basel MT, 2012, BIORESEARCH OPEN ACC, V1, P63, DOI 10.1089/biores.2012.9902
   Batra SK, 2002, CURR OPIN BIOTECH, V13, P603, DOI 10.1016/S0958-1669(02)00352-X
   Bernard V, 2019, GASTROENTEROLOGY, V156, P108, DOI 10.1053/j.gastro.2018.09.022
   Bourdeau RW, 2018, NATURE, V553, P86, DOI 10.1038/nature25021
   Bronstein YL, 2004, AM J ROENTGENOL, V182, P619, DOI 10.2214/ajr.182.3.1820619
   BROWN K, 1990, P NATL ACAD SCI USA, V87, P538, DOI 10.1073/pnas.87.2.538
   Chen TJ, 2008, J BIOMED MATER RES A, V87A, P165, DOI 10.1002/jbm.a.31752
   Chen X, 2018, EBIOMEDICINE, V30, P129, DOI 10.1016/j.ebiom.2018.03.008
   Chinol M, 1998, BRIT J CANCER, V78, P189, DOI 10.1038/bjc.1998.463
   Chowdhury SM, 2017, ULTRASONOGRAPHY, V36, P171, DOI 10.14366/usg.17021
   Cromey B, 2018, J BIOMED OPT, V23, DOI 10.1117/1.JBO.23.4.046501
   Dai TC, 2016, INT J NANOMED, V11, P203, DOI 10.2147/IJN.S97207
   De La Cruz MSD, 2014, AM FAM PHYSICIAN, V89, P626
   Deerenberg EB, 2011, DIGEST SURG, V28, P398, DOI 10.1159/000334074
   Dietrich CF, 2018, ULTRASOUND INT OPEN, V4, pE2, DOI 10.1055/s-0043-123931
   Duell EJ, 2012, ANN ONCOL, V23, P2964, DOI 10.1093/annonc/mds140
   El-Shemerly MYM, 1997, J BIOL CHEM, V272, P30599, DOI 10.1074/jbc.272.49.30599
   England CG, 2016, MOL PHARMACEUT, V13, P8, DOI 10.1021/acs.molpharmaceut.5b00626
   Fan XZ, 2015, PLOS ONE, V10, DOI 10.1371/journal.pone.0127419
   Farrell JJ, 2005, GASTROINTEST ENDOSC, V62, P737, DOI 10.1016/j.gie.2005.04.014
   Feng X, 2020, J NUCL MED, V119
   Ferrara K, 2007, ANNU REV BIOMED ENG, V9, P415, DOI 10.1146/annurev.bioeng.8.061505.095852
   Folkman J, 2002, SEMIN ONCOL, V29, P15, DOI 10.1053/sonc.2002.37263
   Foss CA, 2017, J NUCL MED, V58, P1685, DOI 10.2967/jnumed.117.189571
   Foygel K, 2013, GASTROENTEROLOGY, V145, P885, DOI 10.1053/j.gastro.2013.06.011
   Gao D, 2015, BIOMATERIALS, V53, P229, DOI 10.1016/j.biomaterials.2015.02.093
   Gao SQ, 2019, AM J NUCL MED MOLEC, V9, P216
   Gao Y, 2017, NANOMED-NANOTECHNOL, V13, P2159, DOI 10.1016/j.nano.2017.06.001
   Giovannini M, 2006, ENDOSCOPY, V38, P344, DOI 10.1055/s-2006-925158
   Gong TT, 2012, GASTROINTEST ENDOSC, V76, P301, DOI 10.1016/j.gie.2012.02.051
   Guo Y, 2017, ULTRASOUND MED BIOL, V43, pS1
   Gurka MK, 2016, J CONTROL RELEASE, V231, P60, DOI 10.1016/j.jconrel.2015.12.055
   Han Y, 2018, J NANOBIOTECHNOL, V16, DOI 10.1186/s12951-018-0335-4
   Han Z, 2019, BIOCONJUGATE CHEM, V30, P1425, DOI 10.1021/acs.bioconjchem.9b00161
   He XK, 2017, ONCOTARGET, V8, P66392, DOI 10.18632/oncotarget.18915
   Herreros-Villanueva M, 2012, WORLD J GASTROENTERO, V18, P1286, DOI 10.3748/wjg.v18.i12.1286
   Holliger P, 2005, NAT BIOTECHNOL, V23, P1126, DOI 10.1038/nbt1142
   Hoogstins CES, 2018, ANN SURG ONCOL, V25, P3350, DOI 10.1245/s10434-018-6655-7
   Houghton JL, 2015, P NATL ACAD SCI USA, V112, P15850, DOI 10.1073/pnas.1506542112
   Huang X, 2018, INT J NANOMED, V13, P2585, DOI 10.2147/IJN.S158559
   Huang XF, 2019, ONCOL LETT, V18, P265, DOI 10.3892/ol.2019.10282
   Hudson SV, 2014, CANCER RES, V74, P6271, DOI 10.1158/0008-5472.CAN-14-1656
   Jailkhani N, 2019, P NATL ACAD SCI USA, V116, P14181, DOI 10.1073/pnas.1817442116
   Jayasena SD, 1999, CLIN CHEM, V45, P1628
   Jiang QC, 2016, BREAST CANCER-TOKYO, V23, P445, DOI 10.1007/s12282-014-0581-8
   Jiang ZX, 2019, BIOMATER SCI-UK, V7, P461, DOI 10.1039/c8bm01340c
   Kanaan N, 2010, AM J KIDNEY DIS, V55, P916, DOI 10.1053/j.ajkd.2009.12.023
   Kauhanen SP, 2009, ANN SURG, V250, P957, DOI 10.1097/SLA.0b013e3181b2fafa
   Kawada N, 2015, PANCREAS, V44, P655, DOI 10.1097/MPA.0000000000000313
   Kawano T, 2018, BIOMATERIALS, V152, P37, DOI 10.1016/j.biomaterials.2017.10.029
   Kimbrough CW, 2015, J SURG RES, V193, P246, DOI 10.1016/j.jss.2014.06.045
   Kimura RH, 2019, NAT COMMUN, V10, DOI 10.1038/s41467-019-11863-w
   Kimura RH, 2012, CLIN CANCER RES, V18, P839, DOI 10.1158/1078-0432.CCR-11-1116
   Kitano M, 2019, J GASTROENTEROL, V54, P19, DOI 10.1007/s00535-018-1519-2
   Kleeff J, 2016, NAT REV DIS PRIMERS, V2, DOI 10.1038/nrdp.2016.22
   Klibanov AL, 2005, BIOCONJUGATE CHEM, V16, P9, DOI 10.1021/bc049898y
   Kloppel G, 2009, ARCH PATHOL LAB MED, V133, P382, DOI 10.1043/1543-2165-133.3.382
   Korpanty G, 2007, CLIN CANCER RES, V13, P323, DOI 10.1158/1078-0432.CCR-06-1313
   Lee ES, 2014, WORLD J GASTROENTERO, V20, P7864, DOI 10.3748/wjg.v20.i24.7864
   Lee HJ, 2011, CLIN RADIOL, V66, P315, DOI 10.1016/j.crad.2010.06.019
   Lee TY, 2009, AM J ROENTGENOL, V193, P343, DOI 10.2214/AJR.08.2297
   Li HR, 2018, NANOMED-NANOTECHNOL, V14, P1867, DOI 10.1016/j.nano.2018.04.018
   Li H, 2018, ADV HEALTHC MATER, V7, DOI 10.1002/adhm.201700912
   Li H, 2014, PLOS ONE, V9, DOI 10.1371/journal.pone.0106566
   Li KS, 2017, INT J MOL MED, V39, P1505, DOI 10.3892/ijmm.2017.2975
   Lohrmann C, 2019, CLIN CANCER RES, V25, P7014, DOI 10.1158/1078-0432.CCR-18-3667
   Lu G, 2020, LANCET GASTROENTEROL, V20, P30088
   Luo HM, 2016, CLIN CANCER RES, V22, P3821, DOI 10.1158/1078-0432.CCR-15-2054
   Marrelli D, 2009, AM J SURG, V198, P333, DOI 10.1016/j.amjsurg.2008.12.031
   McKnight BN, 2018, SCI REP-UK, V8, DOI 10.1038/s41598-018-27454-6
   Mei S, 2019, GASTROENT RES PRACT, V2019, P1
   Merkord J, 1997, PANCREAS, V15, P392, DOI 10.1097/00006676-199711000-00010
   Miousse IR, 2017, INT J MOL SCI, V18, DOI 10.3390/ijms18071430
   Moccetti F, 2018, ULTRASOUND MED BIOL, V44, P1155, DOI 10.1016/j.ultrasmedbio.2018.01.001
   Morcillo M. A., 2018, CONTRAST MEDIA MOL I, V2018, P1
   Nair DP, 2014, CHEM MATER, V26, P724, DOI 10.1021/cm402180t
   Nicolle R, 2017, CELL REP, V21, P2458, DOI 10.1016/j.celrep.2017.11.003
   O'Brien DP, 2015, CLIN CANCER RES, V21, P622, DOI 10.1158/1078-0432.CCR-14-0365
   Odeh F, 2020, MOLECULES, V25, DOI 10.3390/molecules25010003
   Olafsen T, 2010, SEMIN NUCL MED, V40, P167, DOI 10.1053/j.semnuclmed.2009.12.005
   Orntoft TF, 1996, J BIOL CHEM, V271, P32260, DOI 10.1074/jbc.271.50.32260
   Owen J, 2016, PLOS ONE, V11, DOI 10.1371/journal.pone.0168088
   Ozaki Y, 2008, J GASTROENTEROL, V43, P144, DOI 10.1007/s00535-007-2132-y
   Paefgen V, 2015, FRONT PHARMACOL, V6, DOI 10.3389/fphar.2015.00197
   Palazzo L, 2011, ENDOSCOPY, V43, P557, DOI 10.1055/s-0030-1256614
   Park HS, 2009, J MAGN RESON IMAGING, V30, P586, DOI 10.1002/jmri.21889
   Perera R, 2020, NANOMED NANOTECHNO S, VS1549-9634, P30067
   Piscaglia F, 2012, ULTRASCHALL MED, V33, P33, DOI 10.1055/s-0031-1281676
   Puli SR, 2013, PANCREAS, V42, P20, DOI 10.1097/MPA.0b013e3182546e79
   Pysz MA, 2015, RADIOLOGY, V274, P790, DOI 10.1148/radiol.14140568
   Pysz MA, 2011, GASTROENTEROLOGY, V140, P785, DOI 10.1053/j.gastro.2011.01.027
   Qian LS, 2019, TRANSL RES, V213, P67, DOI 10.1016/j.trsl.2019.08.002
   Qian XQ, 2017, BIOMATERIALS, V142, P13, DOI 10.1016/j.biomaterials.2017.07.016
   Qiu WL, 2019, NANOMEDICINE-UK, V14, P2339, DOI 10.2217/nnm-2019-0063
   Qiu WL, 2018, INT J NANOMED, V13, P6809, DOI 10.2147/IJN.S177993
   Quaia E, 2005, MED RAD DIA IMG, P3
   Rafailidis V, 2020, ULTRASONOGRAPHY, V39, P22, DOI 10.14366/usg.19022
   Rahib L, 2014, CANCER RES, V74, P2913, DOI 10.1158/0008-5472.CAN-14-0155
   Ren L, 2018, SCI REP-UK, V8, DOI 10.1038/s41598-018-28493-9
   Rudin M, 2003, NAT REV DRUG DISCOV, V2, P123, DOI 10.1038/nrd1007
   Saha S, 2016, ACS NANO, V10, P10636, DOI 10.1021/acsnano.6b02231
   Sauzay C, 2019, FRONT CELL DEV BIOL, V7, DOI 10.3389/fcell.2019.00066
   Schmohl KA, 2017, ONCOTARGET, V8, P33393, DOI 10.18632/oncotarget.16499
   Schook LB, 2015, PLOS ONE, V10, DOI 10.1371/journal.pone.0128864
   Seaman S, 2017, CANCER CELL, V31, P501, DOI 10.1016/j.ccell.2017.03.005
   Sheen-Chen SM, 2007, DIGEST DIS SCI, V52, P3140, DOI 10.1007/s10620-006-9164-7
   Shen SX, 2018, BIOMATERIALS, V181, P293, DOI 10.1016/j.biomaterials.2018.07.030
   Sherman MH, 2014, CELL, V159, P80, DOI 10.1016/j.cell.2014.08.007
   Shrikhande SV, 2012, HPB, V14, P658, DOI 10.1111/j.1477-2574.2012.00508.x
   Shukla AA, 2010, TRENDS BIOTECHNOL, V28, P253, DOI 10.1016/j.tibtech.2010.02.001
   Sidhu PS, 2018, ULTRASCHALL MED, V39, P2
   Singhi AD, 2019, GASTROENTEROLOGY, V156, P2024, DOI 10.1053/j.gastro.2019.01.259
   Sinharay S, 2017, NMR BIOMED, V30, DOI 10.1002/nbm.3721
   Sirsi Shashank, 2009, Bubble Sci Eng Technol, V1, P3, DOI 10.1179/175889709X446507
   Stylianopoulos T, 2018, TRENDS CANCER, V4, P4
   Su SB, 2015, WORLD J GASTROENTERO, V21, P4323, DOI 10.3748/wjg.v21.i14.4323
   Sugyo A, 2019, ONCOL REP, V41, P2371, DOI 10.3892/or.2019.7017
   Sun X, 2020, INT J NANOMED, V15, P1967, DOI 10.2147/IJN.S238587
   Swayden M, 2020, FRONT ONCOL, V9, DOI 10.3389/fonc.2019.01443
   Tang SA, 2011, EUR J RADIOL, V78, P142, DOI 10.1016/j.ejrad.2009.09.026
   Torres JB, 2018, MOL IMAGING BIOL, V20, P292, DOI 10.1007/s11307-017-1112-8
   Treadwell JR, 2016, PANCREAS, V45, P789, DOI 10.1097/MPA.0000000000000524
   Tsunoda T, 1998, J Hepatobiliary Pancreat Surg, V5, P128, DOI 10.1007/s005340050022
   Tummers WS, 2018, PANCREAS, V47, P675, DOI 10.1097/MPA.0000000000001075
   Tummers WS, 2018, ANN SURG ONCOL, V25, P1880, DOI 10.1245/s10434-018-6453-2
   Tummers WS, 2018, CLIN CANCER RES, V24, P1667, DOI 10.1158/1078-0432.CCR-17-2491
   Vachiranubhap B, 2009, TOP MAGN RESON IMAG, V20, P7
   van Asselt SJ, 2015, GASTROINTEST ENDOSC, V81, P159, DOI 10.1016/j.gie.2014.09.037
   Waddell N, 2015, NATURE, V518, P495, DOI 10.1038/nature14169
   Wang KX, 2011, GASTROINTEST ENDOSC, V73, P283, DOI 10.1016/j.gie.2010.10.045
   Wang Q, 2018, BIOMATERIALS, V183, P173, DOI 10.1016/j.biomaterials.2018.08.048
   Wang SY, 2018, J DRUG TARGET, V26, P420, DOI 10.1080/1061186X.2017.1419362
   Wang W, 2013, GASTROINTEST ENDOSC, V78, P73, DOI 10.1016/j.gie.2013.01.040
   Wang ZQ, 2016, NANOMED-NANOTECHNOL, V12, P1651, DOI 10.1016/j.nano.2016.02.008
   Wong JC, 2008, CLIN GASTROENTEROL H, V6, P1301, DOI 10.1016/j.cgh.2008.09.014
   Wu G, 2018, INT J MOL SCI, V19, DOI 10.3390/ijms19072004
   Wu XQ, 2015, THERANOSTICS, V5, P985, DOI 10.7150/thno.11938
   Wu X, 2010, J ULTRAS MED, V29, P609, DOI 10.7863/jum.2010.29.4.609
   Xu TT, 2019, BIOMATER SCI-UK, V7, P3320, DOI 10.1039/c9bm00441f
   Yang HL, 2015, BIOMATERIALS, V37, P279, DOI 10.1016/j.biomaterials.2014.10.013
   Yang K, 2003, PROTEIN ENG, V16, P761, DOI 10.1093/protein/gzg093
   Yeh J, 2015, INTRO TRANSLATIONAL, P465, DOI 10.1007/978-3-319-08798-6_24
   Yokoyama Y, 2005, PANCREAS, V31, P192, DOI 10.1097/01.mpa.0000168226.36085.58
   Yusoff IF, 2004, CLIN GASTROENTEROL H, V2, P405, DOI 10.1016/S1542-3565(04)00126-0
   Zhang J, 2017, BMC CANCER, V17, DOI 10.1186/s12885-017-3665-y
   Zhang LH, 2012, ACS COMB SCI, V14, P108, DOI 10.1021/co200141b
   Zhang LL, 2018, WORLD J GASTROENTERO, V24, P2047, DOI 10.3748/wjg.v24.i19.2047
   Zhao N, 2018, ANTI-CANCER AGENT ME, V18, P74, DOI 10.2174/1871520617666170419143459
   Zhou HY, 2015, ACS NANO, V9, P7976, DOI 10.1021/acsnano.5b01288
   Zhou J, 2013, CHINESE J CANCER RES, V25, P9
   Zhu JH, 2014, PLOS ONE, V9, DOI [10.1371/journal.pone.0097616, 10.1371/journal.pone.0115507]
   Zhu ML, 2013, PLOS ONE, V8, DOI 10.1371/journal.pone.0063820
   Zlitni A, 2018, CURR OPIN CHEM BIOL, V45, P113, DOI 10.1016/j.cbpa.2018.03.017
   Zou J, 2020, NANOSCALE, V12, P1
   Zou Q, 2019, J CELL BIOCHEM, V120, P18650, DOI 10.1002/jcb.28950
NR 168
TC 0
Z9 0
U1 2
U2 2
PU WILEY
PI HOBOKEN
PA 111 RIVER ST, HOBOKEN 07030-5774, NJ USA
EI 2380-6761
J9 BIOENG TRANSL MED
JI Bioeng. Transl. Med.
AR e10183
DI 10.1002/btm2.10183
EA SEP 2020
PG 26
WC Biotechnology & Applied Microbiology; Engineering, Biomedical;
   Pharmacology & Pharmacy
SC Biotechnology & Applied Microbiology; Engineering; Pharmacology &
   Pharmacy
GA NO2UR
UT WOS:000569340100001
OA DOAJ Gold
DA 2020-11-03
ER

PT J
AU Guerreiro, EM
   Ovstebo, R
   Thiede, B
   Costea, DE
   Soland, TM
   Galtung, HK
AF Guerreiro, Eduarda M.
   Ovstebo, Reidun
   Thiede, Bernd
   Costea, Daniela Elena
   Soland, Tine M.
   Galtung, Hilde Kanli
TI Cancer cell line-specific protein profiles in extracellular vesicles
   identified by proteomics
SO PLOS ONE
LA English
DT Article
ID LYMPH-NODE METASTASIS; PANCREATIC-CANCER; SIALOMUCIN COMPLEX; TUMOR
   PROGRESSION; MUC4 EXPRESSION; POOR-PROGNOSIS; GENE ONTOLOGY; EXOSOMES;
   MICROENVIRONMENT; PATHOGENESIS
AB Extracellular vesicles (EVs), are important for intercellular communication in both physiological and pathological processes. To explore the potential of cancer derived EVs as disease biomarkers for diagnosis, monitoring, and treatment decision, it is necessary to thoroughly characterize their biomolecular content. The aim of the study was to characterize and compare the protein content of EVs derived from three different cancer cell lines in search of a specific molecular signature, with emphasis on proteins related to the carcinogenic process. Oral squamous cell carcinoma (OSCC), pancreatic ductal adenocarcinoma (PDAC) and melanoma brain metastasis cell lines were cultured in CELLine AD1000 flasks. EVs were isolated by ultrafiltration and size-exclusion chromatography and characterized. Next, the isolated EVs underwent liquid chromatography-mass spectrometry (LC-MS) analysis for protein identification. Functional enrichment analysis was performed for a more general overview of the biological processes involved. More than 600 different proteins were identified in EVs from each particular cell line. Here, 14%, 10%, and 24% of the identified proteins were unique in OSCC, PDAC, and melanoma vesicles, respectively. A specific protein profile was discovered for each cell line, e.g., EGFR in OSCC, Muc5AC in PDAC, and FN1 in melanoma vesicles. Nevertheless, 25% of all the identified proteins were common to all cell lines. Functional enrichment analysis linked the proteins in each data set to biological processes such as "biological adhesion", "cell motility", and "cellular component biogenesis". EV proteomics discovered cancer-specific protein profiles, with proteins involved in processes promoting tumor progression. In addition, the biological processes associated to the melanoma-derived EVs were distinct from the ones linked to the EVs isolated from OSCC and PDAC. The malignancy specific biomolecular cues in EVs may have potential applications as diagnostic biomarkers and in therapy.
C1 [Guerreiro, Eduarda M.; Soland, Tine M.; Galtung, Hilde Kanli] Univ Oslo, Fac Dent, Inst Oral Biol, Oslo, Norway.
   [Ovstebo, Reidun] Oslo Univ Hosp, Dept Med Biochem, Blood Cell Res Grp, Oslo, Norway.
   [Thiede, Bernd] Univ Oslo, Dept Biosci, Oslo, Norway.
   [Costea, Daniela Elena] Univ Bergen, Ctr Canc Biomarkers CCBio, Bergen, Norway.
   [Costea, Daniela Elena] Univ Bergen, Gade Lab Pathol, Dept Clin Med, Bergen, Norway.
   [Costea, Daniela Elena] Haukeland Hosp, Dept Pathol, Bergen, Norway.
   [Soland, Tine M.] Oslo Univ Hosp, Dept Pathol, Oslo, Norway.
RP Galtung, HK (corresponding author), Univ Oslo, Fac Dent, Inst Oral Biol, Oslo, Norway.
EM h.k.galtung@odont.uio.no
OI Soland, Tine Merete/0000-0003-1687-3247
FU Stiftelsen til tannlegevitenskapens fremme; Faculty of Dentistry,
   University of Oslo; Nansenfondet; Research Council of Norway through its
   Centers of Excellence funding scheme [22325]; Helse Vest [911902/2013,
   912260/2019]
FX This research has been funded by "Stiftelsen til tannlegevitenskapens
   fremme", www.unifor.no (EMG, HKG, TMS), Faculty of Dentistry, University
   of Oslo (HKG, TMS), Nansenfondet, www.unifor.no (HG, TMS), and Research
   Council of Norway through its Centers of Excellence funding scheme,
   www.nfr.no; DEC (Grant No. 22325) and Helse Vest (Grant No. 911902/2013
   and 912260/2019) The funders had no role in study design, data
   collection and analysis, decision to publish, or preparation of the
   manuscript.
CR Abels ER, 2016, CELL MOL NEUROBIOL, V36, P301, DOI 10.1007/s10571-016-0366-z
   Adamczyk KA, 2011, LIFE SCI, V89, P304, DOI 10.1016/j.lfs.2011.06.020
   Adamo A, 2019, FRONT IMMUNOL, V10, DOI 10.3389/fimmu.2019.00446
   Ang KK, 2002, CANCER RES, V62, P7350
   [Anonymous], 2018, DIABETES CARE S1, V2018, pS1
   [Anonymous], 2016, LANCET ONCOL, V17, pe198
   Ashburner M, 2000, NAT GENET, V25, P25, DOI 10.1038/75556
   BISHOP JM, 1991, CELL, V64, P235, DOI 10.1016/0092-8674(91)90636-D
   Boone B, 2011, J CUTAN PATHOL, V38, P492, DOI 10.1111/j.1600-0560.2011.01673.x
   Chekenya M, 2008, ONCOGENE, V27, P5182, DOI 10.1038/onc.2008.157
   Chen F, 2015, BMC MED, V13, DOI 10.1186/s12916-015-0278-7
   Chen J, 2019, MOL MED REP, V20, P903, DOI 10.3892/mmr.2019.10314
   Choi S, 2008, J DENT RES, V87, P14, DOI 10.1177/154405910808700104
   Dalla Pozza E, 2018, SEMIN CELL DEV BIOL, V78, P62, DOI 10.1016/j.semcdb.2017.06.027
   Deer EL, 2010, PANCREAS, V39, P425, DOI 10.1097/MPA.0b013e3181c15963
   Desgrosellier JS, 2010, NAT REV CANCER, V10, P9, DOI 10.1038/nrc2748
   Geng Y, 2012, ANN BIOMED ENG, V40, P790, DOI 10.1007/s10439-011-0463-6
   Guerreiro EM, 2018, PLOS ONE, V13, DOI 10.1371/journal.pone.0204276
   Hamada T, 2012, CANCER-AM CANCER SOC, V118, P5251, DOI 10.1002/cncr.27542
   Hamada T, 2012, INT J CANCER, V130, P1768, DOI 10.1002/ijc.26187
   Hanahan D, 2000, CELL, V100, P57, DOI 10.1016/S0092-8674(00)81683-9
   Hanahan D, 2011, CELL, V144, P646, DOI 10.1016/j.cell.2011.02.013
   Hartung F, 2017, ONCOTARGET, V8, P102161, DOI 10.18632/oncotarget.22240
   Herraiz C, 2018, SEMIN CELL DEV BIOL, V78, P73, DOI 10.1016/j.semcdb.2017.06.021
   Hoshi H, 2013, INT J ONCOL, V42, P887, DOI 10.3892/ijo.2013.1760
   Hoshino A, 2015, NATURE, V527, P329, DOI 10.1038/nature15756
   Hu DY, 2019, WORLD J SURG ONCOL, V17, DOI 10.1186/s12957-019-1574-z
   Huang DW, 2007, GENOME BIOL, V8, DOI 10.1186/gb-2007-8-9-r183
   Huang DW, 2009, NAT PROTOC, V4, P44, DOI 10.1038/nprot.2008.211
   Jethwa SA, 2016, J CELL SCI, V129, P3948, DOI 10.1242/jcs.184424
   Ji H, 2013, PROTEOMICS, V13, P1672, DOI 10.1002/pmic.201200562
   Jonckheere Nicolas, 2010, Cancers (Basel), V2, P1794, DOI 10.3390/cancers2041794
   Kalluri R, 2016, J CLIN INVEST, V126, P1208, DOI 10.1172/JCI81135
   Kalra H, 2012, PLOS BIOL, V10, DOI 10.1371/journal.pbio.1001450
   Kanada M, 2016, TRENDS CANCER, V2, P84, DOI 10.1016/j.trecan.2015.12.005
   Kanemoto S, 2016, BIOCHEM BIOPH RES CO, V480, P166, DOI 10.1016/j.bbrc.2016.10.019
   Kaur S, 2017, AM J GASTROENTEROL, V112, P172, DOI 10.1038/ajg.2016.482
   Kaur S, 2013, NAT REV GASTRO HEPAT, V10, P607, DOI 10.1038/nrgastro.2013.120
   Komatsu M, 1999, CANCER RES, V59, P2229
   Komatsu M, 2000, INT J CANCER, V87, P480, DOI 10.1002/1097-0215(20000815)87:4<480::AID-IJC4>3.0.CO;2-6
   Lazar I, 2015, PIGM CELL MELANOMA R, V28, DOI 10.1111/pcmr.12380
   Levi E, 2004, J CLIN PATHOL, V57, P456, DOI 10.1136/jcp.2003.013292
   Li BF, 2019, ONCOTARGETS THER, V12, P3207, DOI 10.2147/OTT.S195703
   Liotta L A, 1991, Semin Cancer Biol, V2, P111
   Liu SL, 2019, TRANSL CANCER RES, V8, P298, DOI 10.21037/tcr.2019.01.03
   Lundgren DH, 2010, EXPERT REV PROTEOMIC, V7, P39, DOI 10.1586/EPR.09.69
   Maas SLN, 2017, TRENDS CELL BIOL, V27, P172, DOI 10.1016/j.tcb.2016.11.003
   Melo SA, 2015, NATURE, V523, P177, DOI 10.1038/nature14581
   Merchant ML, 2017, NAT REV NEPHROL, V13, P731, DOI 10.1038/nrneph.2017.148
   Meves A, 2015, J CLIN ONCOL, V33, P2509, DOI 10.1200/JCO.2014.60.7002
   Morita Y, 2015, CLIN EXP METASTAS, V32, P739, DOI 10.1007/s10585-015-9741-2
   Moschovis D, 2016, WORLD J GASTRO ONCOL, V8, P725, DOI 10.4251/wjgo.v8.i10.725
   Nolte-'t Hoen E, 2016, P NATL ACAD SCI USA, V113, P9155, DOI 10.1073/pnas.1605146113
   Nordin JZ, 2015, NANOMED-NANOTECHNOL, V11, P879, DOI 10.1016/j.nano.2015.01.003
   Old WM, 2005, MOL CELL PROTEOMICS, V4, P1487, DOI 10.1074/mcp.M500084-MCP200
   Pan S, 2015, PROTEOMICS, V15, P2705, DOI 10.1002/pmic.201400476
   Park JE, 2010, MOL CELL PROTEOMICS, V9, P1085, DOI 10.1074/mcp.M900381-MCP200
   Park SY, 2007, ARCH PATHOL LAB MED, V131, P1561
   Pathan M, 2019, NUCLEIC ACIDS RES, V47, pD516, DOI 10.1093/nar/gky1029
   Rahbarghazi R, 2019, CELL COMMUN SIGNAL, V17, DOI 10.1186/s12964-019-0390-y
   Rhee SY, 2008, NAT REV GENET, V9, P509, DOI 10.1038/nrg2363
   Rilla K, 2019, MATRIX BIOL, V75-76, P201, DOI 10.1016/j.matbio.2017.10.003
   Ronquist KG, 2019, CLIN CHIM ACTA, V488, P116, DOI 10.1016/j.cca.2018.10.044
   Rosa-Fernandes L, 2017, FRONT CHEM, V5, DOI 10.3389/fchem.2017.00102
   Sadovska L, 2015, ANTICANCER RES, V35, P6379
   Saitou M, 2005, J CLIN PATHOL, V58, P845, DOI 10.1136/jcp.2004.023572
   Sarbjit G, 2018, WILEY INTERDISCIPL R, V7, pe286, DOI 10.1002/WENE.286
   Schmidt A, 2014, BMC SYST BIOL, V8, DOI 10.1186/1752-0509-8-S2-S3
   Shin SJ, 2013, P NATL ACAD SCI USA, V110, P19414, DOI 10.1073/pnas.1309720110
   Sundaram GM, 2017, J EXP MED, V214, P2889, DOI 10.1084/jem.20170354
   Szvicsek Z, 2019, CELL MOL LIFE SCI, V76, P2463, DOI 10.1007/s00018-019-03052-1
   Tai YL, 2019, J BIOMED SCI, V26, DOI 10.1186/s12929-019-0533-x
   Tinder TL, 2008, J IMMUNOL, V181, P3116, DOI 10.4049/jimmunol.181.5.3116
   Verdera HC, 2017, J CONTROL RELEASE, V266, P100, DOI 10.1016/j.jconrel.2017.09.019
   Vereecken P, 2012, DERMAT RES PRACT, DOI 10.1155/2012/260643
   Wei Y, 2017, NAT COMMUN, V8, DOI 10.1038/ncomms14041
   Weinstein David, 2014, J Clin Aesthet Dermatol, V7, P13
   Westgaard A, 2009, HISTOPATHOLOGY, V54, P337, DOI 10.1111/j.1365-2559.2009.03227.x
   Willms E, 2016, SCI REP-UK, V6, DOI 10.1038/srep22519
   Winck FV, 2015, SCI REP-UK, V5, DOI 10.1038/srep16305
   Wong JWH, 2008, BRIEF BIOINFORM, V9, P156, DOI 10.1093/bib/bbm046
   Yamada N, 2006, INT J CANCER, V119, P1850, DOI 10.1002/ijc.22047
   Yamanaka Y, 1992, Nihon Ika Daigaku Zasshi, V59, P51
   Yanez-Mo M, 2015, J EXTRACELL VESICLES, V4, DOI 10.3402/jev.v4.27066
   Yang JB, 2004, J CELL BIOL, V165, P881, DOI 10.1083/jcb.200403174
   Yang JB, 2009, CANCER RES, V69, P7538, DOI 10.1158/0008-5472.CAN-08-4626
   Yu LH, 2019, FRONT GENET, V10, DOI 10.3389/fgene.2019.00099
   Yuan Y, 2016, ONCOL REP, V35, P2499, DOI 10.3892/or.2016.4660
   Zanotti L, 2017, LARYNGOSCOPE, V127, pE408, DOI 10.1002/lary.26797
   Zhang HY, 2017, NAT COMMUN, V8, DOI 10.1038/ncomms15016
   Zhao QC, 2010, MOL CANCER, V9, DOI 10.1186/1476-4598-9-154
NR 91
TC 0
Z9 0
U1 1
U2 1
PU PUBLIC LIBRARY SCIENCE
PI SAN FRANCISCO
PA 1160 BATTERY STREET, STE 100, SAN FRANCISCO, CA 94111 USA
SN 1932-6203
J9 PLOS ONE
JI PLoS One
PD SEP 4
PY 2020
VL 15
IS 9
AR e0238591
DI 10.1371/journal.pone.0238591
PG 20
WC Multidisciplinary Sciences
SC Science & Technology - Other Topics
GA NQ7QN
UT WOS:000571064300001
PM 32886718
OA DOAJ Gold, Green Published
DA 2020-11-03
ER

PT J
AU Chakladar, J
   Kuo, SAZ
   Castaneda, G
   Li, WT
   Gnanasekar, A
   Yu, MA
   Chang, EY
   Wang, XQ
   Ongkeko, WM
AF Chakladar, Jaideep
   Kuo, Selena Z.
   Castaneda, Grant
   Li, Wei Tse
   Gnanasekar, Aditi
   Yu, Michael Andrew
   Chang, Eric Y.
   Wang, Xiao Qi
   Ongkeko, Weg M.
TI The Pancreatic Microbiome is Associated with Carcinogenesis and Worse
   Prognosis in Males and Smokers
SO CANCERS
LA English
DT Article
DE pancreatic adenocarcinoma; microbiome; smoking; tobacco; gender; TCGA
ID IMMUNOTHERAPY
AB Simple Summary The cancer microbiome has been suggested to be closely involved in the immune dysregulation that leads to carcinogenesis. Given that pancreatic adenocarcinoma (PAAD) is one of the most lethal cancers, it is important to identify features of the microbiome that may contribute to more deadly PAAD tumors. In this study, we analyzed PAAD patient RNA-sequencing data from The Cancer Genome Atlas (TCGA) to correlate abundance of intra-pancreatic microbes to dysregulation of immune and cancer-associated genes and pathways. We discovered that the presence of several bacteria species within PAAD tumors is linked to metastasis and immune suppression. Furthermore, we found that the increased prevalence and poorer prognosis of PAAD in males and smokers are linked to the presence of potentially cancer-promoting or immune-inhibiting microbes. Further study into the roles of these microbes in PAAD is imperative for understanding how a pro-tumor microenvironment may be treated to limit cancer progression. An intra-pancreatic microbiota was recently discovered in several prominent studies. Since pancreatic adenocarcinoma (PAAD) is one of the most lethal cancers worldwide, and the intratumor microbiome was found to be a significant contributor to carcinogenesis in other cancers, this study aims to characterize the PAAD microbiome and elucidate how it may be associated with PAAD prognosis. We further explored the association between the intra-pancreatic microbiome and smoking and gender, which are both risk factors for PAAD. RNA-sequencing data from The Cancer Genome Atlas (TCGA) were used to infer microbial abundance, which was correlated to clinical variables and to cancer and immune-associated gene expression, to determine how microbes may contribute to cancer progression. We discovered that the presence of several bacteria species within PAAD tumors is linked to metastasis and immune suppression. This is the first large-scale study to report microbiome-immune correlations in human pancreatic cancer samples. Furthermore, we found that the increased prevalence and poorer prognosis of PAAD in males and smokers are linked to the presence of potentially cancer-promoting or immune-inhibiting microbes. Further study into the roles of these microbes in PAAD is imperative for understanding how a pro-tumor microenvironment may be treated to limit cancer progression.
C1 [Chakladar, Jaideep; Castaneda, Grant; Li, Wei Tse; Gnanasekar, Aditi; Ongkeko, Weg M.] Univ Calif San Diego, Sch Med, Div Otolaryngol Head & Neck Surg, Dept Surg, San Diego, CA 92093 USA.
   [Chakladar, Jaideep; Castaneda, Grant; Li, Wei Tse; Gnanasekar, Aditi; Ongkeko, Weg M.] VA San Diego Healthcare Syst, Res Serv, San Diego, CA 92161 USA.
   [Kuo, Selena Z.] Columbia Univ, Dept Med, Med Ctr, New York, NY 10032 USA.
   [Yu, Michael Andrew] Emory Univ, Dept Internal Med, Sch Med, Atlanta, GA 30322 USA.
   [Chang, Eric Y.] Univ Calif San Diego, Dept Radiol, La Jolla, CA 92093 USA.
   [Chang, Eric Y.] VA San Diego Healthcare Syst, Serv Radiol, San Diego, CA 92161 USA.
   [Wang, Xiao Qi] Florida State Univ, Dept Biomed Sci, Coll Med, Tallahassee, FL 32306 USA.
RP Ongkeko, WM (corresponding author), Univ Calif San Diego, Sch Med, Div Otolaryngol Head & Neck Surg, Dept Surg, San Diego, CA 92093 USA.; Ongkeko, WM (corresponding author), VA San Diego Healthcare Syst, Res Serv, San Diego, CA 92161 USA.
EM jchaklad@ucsd.edu; szk9009@nyp.org; gecastan@ucsd.edu; wtl008@ucsd.edu;
   agnanase@ucsd.edu; michael.yu@emory.edu; e8chang@health.ucsd.edu;
   XiaoQi.Wang@med.fsu.edu; rongkeko@health.ucsd.edu
FU Academic Senate of the University of California San Diego [RG096651]
FX This research was funded by the Academic Senate of the University of
   California San Diego, grant number RG096651, to W.M.O.
CR Ansari D, 2016, FUTURE ONCOL, V12, P1929, DOI 10.2217/fon-2016-0010
   Aroldi F, 2017, IMMUNOTHERAPY-UK, V9, P607, DOI 10.2217/imt-2016-0142
   Balachandran VP, 2017, NATURE, V551, P512, DOI 10.1038/nature24462
   Chu LC, 2017, CANCER J, V23, P333, DOI 10.1097/PPO.0000000000000290
   Furukawa T, 2006, CANCER SCI, V97, P1, DOI 10.1111/j.1349-7006.2005.00134.x
   Geller LT, 2017, SCIENCE, V357, P1156, DOI 10.1126/science.aah5043
   Glassing A, 2016, GUT PATHOG, V8, DOI 10.1186/s13099-016-0103-7
   Hong CJ, 2014, MICROBIOME, V2, DOI 10.1186/2049-2618-2-33
   Huttenhower C, 2012, NATURE, V486, P207, DOI 10.1038/nature11234
   Ilic M, 2016, WORLD J GASTROENTERO, V22, P9694, DOI 10.3748/wjg.v22.i44.9694
   Jones S, 2008, SCIENCE, V321, P1801, DOI 10.1126/science.1164368
   Liberzon A, 2011, BIOINFORMATICS, V27, P1739, DOI 10.1093/bioinformatics/btr260
   Morrison AH, 2018, TRENDS CANCER, V4, P418, DOI 10.1016/j.trecan.2018.04.001
   Newman AM, 2019, NAT BIOTECHNOL, V37, P773, DOI 10.1038/s41587-019-0114-2
   Poore GD, 2020, NATURE, V579, P567, DOI 10.1038/s41586-020-2095-1
   Pushalkar S, 2018, CANCER DISCOV, V8, P403, DOI 10.1158/2159-8290.CD-17-1134
   Rampelotto PH, 2019, INT J MOL SCI, V20, DOI 10.3390/ijms20123099
   Riquelme E, 2019, CELL, V178, P795, DOI 10.1016/j.cell.2019.07.008
   Robinson KM, 2017, MICROBIOME, V5, DOI 10.1186/s40168-016-0224-8
   Routy B, 2018, SCIENCE, V359, P91, DOI 10.1126/science.aan3706
   Theka I, 2019, SCI REP-UK, V9, DOI 10.1038/s41598-018-37442-5
   Thomas RM, 2020, NAT REV GASTRO HEPAT, V17, P53, DOI 10.1038/s41575-019-0242-7
   Thomas RM, 2018, CARCINOGENESIS, V39, P1068, DOI 10.1093/carcin/bgy073
   Thompson CN, 2015, PLOS NEGLECT TROP D, V9, DOI 10.1371/journal.pntd.0003708
   Vitiello GA, 2019, TRENDS CANCER, V5, P670, DOI 10.1016/j.trecan.2019.10.005
   Wei MY, 2019, MOL CANCER, V18, DOI 10.1186/s12943-019-1008-0
   Xu ZH, 2014, WORLD J GASTROENTERO, V20, P11216, DOI 10.3748/wjg.v20.i32.11216
NR 27
TC 0
Z9 0
U1 1
U2 1
PU MDPI
PI BASEL
PA ST ALBAN-ANLAGE 66, CH-4052 BASEL, SWITZERLAND
EI 2072-6694
J9 CANCERS
JI Cancers
PD SEP
PY 2020
VL 12
IS 9
AR 2672
DI 10.3390/cancers12092672
PG 14
WC Oncology
SC Oncology
GA OD9IZ
UT WOS:000580159300001
PM 32962112
OA DOAJ Gold
DA 2020-11-03
ER

PT J
AU Bao, YH
   Wu, YC
   Tao, BR
   Sun, R
   Lin, T
   Zheng, YJ
   Zhu, XL
   Shen, HL
   Chen, WC
   Fan, YH
AF Bao, Yuhua
   Wu, Yingcheng
   Tao, Baorui
   Sun, Rong
   Lin, Ting
   Zheng, Yijian
   Zhu, Xiaolin
   Shen, Haoliang
   Chen, Weichang
   Fan, Yihui
TI Super-enhancers modulate interleukin-6 expression and function in
   cancers
SO TRANSLATIONAL CANCER RESEARCH
LA English
DT Article
DE IL-6; super-enhancers; BRD4; pancreatic cancer
ID PANCREATIC-CANCER; GENE-EXPRESSION; IL-6 EXPRESSION; READ ALIGNMENT;
   NUCLEAR FACTOR; ELEMENT; IDENTIFICATION; STATISTICS; SURVIVAL; RECEPTOR
AB Background: It is widely accepted that inflammatory cytokine, interleukin 6 (IL-6), was not only elevated in cancer but also important in carcinogenesis. But how did IL-6 be produced in tumor microenvironment remains to be addressed.
   Methods: Both bioinformatics tools and quantitative real time polymerase chain reaction (RT-PCR) were used to examine the expression of IL-6 in cancer cells. To map super-enhancers of IL-6, sgRNAs were constructed. Stable knockout cells were established and subsequently used for cell proliferation and colony formation assay. The correlation between mapped super-enhancers and IL-6 expression was studied by ATAC-seq analysis.
   Results: The expression of IL-6 was high in multiple cancers, including pancreatic cancer (PAAD). The elevated expression of IL-6 in PAAD was further confirmed by transcriptional data and in a panel of pancreatic cancer cell lines (one immortal HPDE6-C7 cell line and four PDAC cell lines: BxPC-3, PANC-1, AsPC-1 and CFPAC-1). When treated with JQ-1 and I-BET-762, two inhibitors of super-enhancers, the expression of IL-6 in multiple cancer cells including CFPAC-1, HeLa and SUM-159 cells was significantly reduced. By analyzing the H3K27Ac profiling, BRD4 binding, Med1 binding and DNA conservation in CFPAC-1, HeLa and SUM-159 cells, we identified a potential super-enhancer (IL6-SE) that might be important for IL-6 expression in cancer. The super-enhancer (IL6-SE) can be further divided into two elements (IL6-SEa and IL6-SEb). Genetic deletion of IL6-SEa in cancer cells greatly reduces the expression of IL-6. IL6-SEa deficient cells also showed low proliferation and colony formation ability. In patients, the epigenetic activation (ATAC signal) of IL6-SEa is correlated with the expression of IL-6.
   Conclusions: In summary, we not only provide convincing experimental evidence to demonstrate that IL-6 expression in cancer is dependent on super-enhancers but also identified IL6-SEa as a critical DNA regulatory element. Our findings provide new insights to understand the epigenetic regulation of IL-6 expression in cancers.
C1 [Bao, Yuhua; Chen, Weichang] Soochow Univ, Dept Gastroenterol, Affiliated Hosp 1, Suzhou 215006, Peoples R China.
   [Bao, Yuhua] Nantong Univ, Affiliated Hosp, Dept Emergency Med, Nantong, Peoples R China.
   [Wu, Yingcheng; Tao, Baorui; Sun, Rong; Fan, Yihui] Nantong Univ, Sch Med, Lab Med Sci, 19 Qixiu Rd, Nantong 226001, Peoples R China.
   [Lin, Ting; Zheng, Yijian] Nantong Univ, Sch Med, Dept Pathophysiol, Nantong, Peoples R China.
   [Zhu, Xiaolin] Nantong Univ, Affiliated Hosp, Dept Gastroenterol, Nantong, Peoples R China.
   [Shen, Haoliang] Nantong Univ, Affiliated Hosp, Dept Crit Care Med, Nantong, Peoples R China.
   [Fan, Yihui] Nantong Univ, Med Coll, Dept Pathogen Biol, Nantong, Peoples R China.
RP Chen, WC (corresponding author), Soochow Univ, Dept Gastroenterol, Affiliated Hosp 1, Suzhou 215006, Peoples R China.; Fan, YH (corresponding author), Nantong Univ, Sch Med, Lab Med Sci, 19 Qixiu Rd, Nantong 226001, Peoples R China.
EM weichangchen@126.com; fanyihui@ntu.edu.cn
FU National Natural Science Foundation of ChinaNational Natural Science
   Foundation of China (NSFC) [31770935]; Distinguished Professorship
   Program of Jiangsu Province; Jiangsu Key Undergraduate Training Programs
   for Innovation [201810304026Z]
FX This work was supported by the National Natural Science Foundation of
   China (31770935); the Distinguished Professorship Program of Jiangsu
   Province to Yihui Fan; the Jiangsu Key Undergraduate Training Programs
   for Innovation (201810304026Z).
CR Adamska Aleksandra, 2018, Advances in Biological Regulation, V68, P77, DOI 10.1016/j.jbior.2017.11.007
   Adamska A, 2017, INT J MOL SCI, V18, DOI 10.3390/ijms18071338
   AKIRA S, 1990, EMBO J, V9, P1897, DOI 10.1002/j.1460-2075.1990.tb08316.x
   AKIRA S, 1992, IMMUNOL REV, V127, P25, DOI 10.1111/j.1600-065X.1992.tb01407.x
   Altundag O, 2005, J CLIN ONCOL, V23, P1044, DOI 10.1200/JCO.2005.05.155
   ANGEL P, 1987, CELL, V49, P729, DOI 10.1016/0092-8674(87)90611-8
   Bartsch DK, 2012, NAT REV GASTRO HEPAT, V9, P445, DOI 10.1038/nrgastro.2012.111
   Burris HA, 1997, J CLIN ONCOL, V15, P2403, DOI 10.1200/JCO.1997.15.6.2403
   Chang CH, 2013, INT J CANCER, V132, P1977, DOI 10.1002/ijc.27892
   Dobin A, 2013, BIOINFORMATICS, V29, P15, DOI 10.1093/bioinformatics/bts635
   EDBROOKE MR, 1989, MOL CELL BIOL, V9, P1908, DOI 10.1128/MCB.9.5.1908
   Ewels P, 2016, BIOINFORMATICS, V32, P3047, DOI 10.1093/bioinformatics/btw354
   Feng JX, 2012, NAT PROTOC, V7, P1728, DOI 10.1038/nprot.2012.101
   Guo YQ, 2012, CANCER TREAT REV, V38, P904, DOI 10.1016/j.ctrv.2012.04.007
   HIRANO T, 1985, P NATL ACAD SCI USA, V82, P5490, DOI 10.1073/pnas.82.16.5490
   ISSHIKI H, 1990, MOL CELL BIOL, V10, P2757, DOI 10.1128/MCB.10.6.2757
   Jemal A, 2010, CA-CANCER J CLIN, V60, P277, DOI 10.3322/caac.20073
   Jones SA, 2001, FASEB J, V15, P43, DOI 10.1096/fj.99-1003rev
   Jones SA, 2011, J CLIN INVEST, V121, P3375, DOI 10.1172/JCI57158
   Langmead B, 2012, NAT METHODS, V9, P357, DOI [10.1038/NMETH.1923, 10.1038/nmeth.1923]
   Li H, 2009, BIOINFORMATICS, V25, P1754, DOI 10.1093/bioinformatics/btp324
   Liao Y, 2014, BIOINFORMATICS, V30, P923, DOI 10.1093/bioinformatics/btt656
   LIBERMANN TA, 1990, MOL CELL BIOL, V10, P2327, DOI 10.1128/MCB.10.5.2327
   Lin MT, 2001, CARCINOGENESIS, V22, P1947, DOI 10.1093/carcin/22.12.1947
   Love MI, 2014, GENOME BIOL, V15, DOI 10.1186/s13059-014-0550-8
   Mauer J, 2015, TRENDS IMMUNOL, V36, P92, DOI 10.1016/j.it.2014.12.008
   Miura T, 2015, PANCREAS, V44, P756, DOI 10.1097/MPA.0000000000000335
   MONTMINY MR, 1986, P NATL ACAD SCI USA, V83, P6682, DOI 10.1073/pnas.83.18.6682
   Nimmermark S, 2009, ANN AGR ENV MED, V16, P103
   Nolen BM, 2008, BREAST CANCER RES, V10, DOI 10.1186/bcr2096
   Parkin Ashleigh, 2018, Diseases, V6, DOI 10.3390/diseases6040103
   Quinlan AR, 2010, BIOINFORMATICS, V26, P841, DOI 10.1093/bioinformatics/btq033
   SEHGAL PB, 1986, P NATL ACAD SCI USA, V83, P5219, DOI 10.1073/pnas.83.14.5219
   Siegel R, 2013, CA-CANCER J CLIN, V63, P11, DOI 10.3322/caac.21166
   Taga T, 1997, ANNU REV IMMUNOL, V15, P797, DOI 10.1146/annurev.immunol.15.1.797
   Wegiel B, 2008, INT J CANCER, V122, P1521, DOI 10.1002/ijc.23261
   Whyte WA, 2013, CELL, V153, P307, DOI 10.1016/j.cell.2013.03.035
   Wolf J, 2014, CYTOKINE, V70, P11, DOI 10.1016/j.cyto.2014.05.024
   Xiao WH, 2004, CANCER BIOL THER, V3, P1007, DOI 10.4161/cbt.3.10.1141
   Xie YF, 2017, SCI REP-UK, V7, DOI 10.1038/s41598-017-02456-y
   Yadav D, 2013, GASTROENTEROLOGY, V144, P1252, DOI 10.1053/j.gastro.2013.01.068
   YAWATA H, 1993, EMBO J, V12, P1705, DOI 10.1002/j.1460-2075.1993.tb05815.x
   Zambirinis CP, 2014, CANCER J, V20, P195, DOI 10.1097/PPO.0000000000000045
   ZHANG YH, 1988, J BIOL CHEM, V263, P6177
NR 44
TC 0
Z9 0
U1 0
U2 0
PU AME PUBL CO
PI SHATIN
PA FLAT-RM C 16F, KINGS WING PLAZA 1, NO 3 KWAN ST, SHATIN, HONG KONG
   00000, PEOPLES R CHINA
SN 2218-676X
EI 2219-6803
J9 TRANSL CANCER RES
JI Transl. Cancer Res.
PD SEP
PY 2020
VL 9
IS 9
BP 5555
EP 5565
DI 10.21037/tcr-19-2825
PG 11
WC Oncology
SC Oncology
GA NW6KF
UT WOS:000575123400042
OA Other Gold
DA 2020-11-03
ER

PT J
AU Xu, YT
   Rogers, CJ
AF Xu, Yitong
   Rogers, Connie J.
TI Impact of physical activity and energy restriction on immune regulation
   of cancer
SO TRANSLATIONAL CANCER RESEARCH
LA English
DT Review
DE Exercise; calorie restriction; aging; cancer risk and progression;
   immunity
ID RANDOMIZED CONTROLLED-TRIAL; SUPPRESSES TUMOR-GROWTH; CELL CYTOTOXIC
   ACTIVITY; C-REACTIVE PROTEIN; BODY-MASS INDEX; CALORIC RESTRICTION;
   DIETARY RESTRICTION; MODERATE EXERCISE; PROSTATE-CANCER; SPONTANEOUS
   METASTASIS
AB Cancer is a major public health issue worldwide. Lifestyle factors, such as body weight and physical activity (PA), significantly impact cancer risk and progression. There is strong evidence that PA reduces and obesity increases risk and mortality from numerous cancer types. Energy restriction (ER) in non-obese hosts significantly reduces tumor incidence in a variety of preclinical models, and reduces body weight and cardiometabolic risk factors in humans. Emerging data suggest that PA- and ER-induced changes in inflammatory and immune mediators may contribute to the cancer prevention effects of these interventions. A systematic literature search was conducted to identify studies that evaluated the impact of PA and ER on tumor and immune outcomes in humans and animal models. A total of 97 eligible studies were identified (68 studies reporting PA interventions and 30 studies reporting ER interventions). Thirty-one studies investigated the effect of PA on cancer immune outcomes using preclinical cancer models of breast (n=17, 55%), gastrointestinal (n=6, 19%), melanoma (n=4, 13%), and several other cancer types (n=4, 13%). Despite the heterogeneity in study designs, the majority of studies (n=23, 74%) reported positive effects of PA on tumor outcomes. Thirty-seven clinical studies investigated the effect of PA on cancer immune outcomes. None reported tumor outcomes, thus only immune outcomes were evaluated in these studies. PA studies were conducted in patients with breast (n=22, 59%), gastrointestinal (n=5, 14%), prostate (n=2, 5%), esophageal (n=1, 3%), lung (n=1, 3%) cancer, leukemia (n=1, 3%), or mixed cancer types (n=5, 14%). Twenty-two studies investigated the effect of ER interventions on cancer immune outcomes using preclinical cancer models including breast (n=5, 23%), gastrointestinal (n=5, 23%), lung (n=2, 9%), liver (n=2, 9%), pancreatic (n=2, 9%), and several other cancer types (n=6, 27%). Positive effects of ER on tumor outcomes were reported in 21 of 22 studies. Six clinical studies investigated the effect of ER (in combination with PA) on tumor immune outcomes in cancer patients with overweight or obesity. Five were conducted in breast cancer patients, and one recruited patients of a mix of cancer types. A wide range of immunological parameters including immune cell phenotype and function, cytokines, and other immune and inflammatory markers were assessed in multiple tissue compartments (blood, spleen, lymph nodes and tumor) in the included studies. Results from preclinical and clinical studies suggest that both PA and ER exert heterogeneous effects on circulating factors and systemic immune responses. PA + ER alters the gene expression profile and immune infiltrates in the tumor which may result in a reduction in immune suppressive factors. However, additional studies are needed to better understand the effect of PA and/or ER on immunomodulation, particularly in the tumor microenvironment (TME).
C1 [Xu, Yitong] Penn State Univ, Intercoll Grad Degree Program Integrat & Biomed P, Huck Inst Life Sci, University Pk, PA 16802 USA.
   [Rogers, Connie J.] Penn State Univ, Dept Nutr Sci, University Pk, PA 16802 USA.
   [Rogers, Connie J.] Penn State Univ, Ctr Mol Immunol & Infect Dis, Huck Inst Life Sci, University Pk, PA 16802 USA.
   [Rogers, Connie J.] Penn State Canc Inst, Hershey, PA USA.
RP Rogers, CJ (corresponding author), Penn State Univ, Dept Nutr Sci, University Pk, PA 16802 USA.
EM cjr102@psu.edu
FU T32 Training Program [T32GM108563]
FX YX was supported by a T32 Training Program (T32GM108563) Research
   training in Physiological Adaptations to Stress while at The
   Pennsylvania State University.
CR Adams TD, 2009, OBESITY, V17, P796, DOI 10.1038/oby.2008.610
   Al-Wahab Z, 2014, ONCOTARGET, V5, P6063, DOI 10.18632/oncotarget.2168
   Alizadeh AM, 2019, J CANCER RES CLIN, V145, P2583, DOI 10.1007/s00432-019-02996-y
   Allgayer H, 2004, CANCER DETECT PREV, V28, P208, DOI 10.1016/j.cdp.2004.02.001
   Almeida PWM, 2009, J APPL PHYSIOL, V107, P261, DOI 10.1152/japplphysiol.00249.2009
   American Cancer Society, CANC FACTS FIG 2015
   Aoi W, 2010, BIOCHEM BIOPH RES CO, V399, P14, DOI 10.1016/j.bbrc.2010.07.023
   Ashcraft KA, 2016, CANCER RES, V76, P4032, DOI 10.1158/0008-5472.CAN-16-0887
   Bacurau AV, EXP BIOL MED MAYWOOD
   Bacurau RFP, 2000, CELL BIOCHEM FUNCT, V18, P249
   Battaglini CL, 2009, INTEGR CANCER THER, V8, P130, DOI 10.1177/1534735409334266
   Bianco TM, 2017, IMMUNOL LETT, V190, P148, DOI 10.1016/j.imlet.2017.08.007
   Bland KA, 2019, CRIT REV ONCOL HEMAT, V136, P79, DOI 10.1016/j.critrevonc.2019.02.005
   Blando J, 2011, CANCER PREV RES, V4, P2002, DOI 10.1158/1940-6207.CAPR-11-0182
   Brown JC, 2018, J CANCER SURVIV, V12, P186, DOI 10.1007/s11764-017-0657-5
   Buss LA, 2018, J APPL PHYSIOL, V124, P938, DOI 10.1152/japplphysiol.00738.2017
   Campbell KL, 2012, J ACAD NUTR DIET, V112, P559, DOI 10.1016/j.jada.2011.10.022
   Chan DSM, 2014, ANN ONCOL, V25, P1901, DOI 10.1093/annonc/mdu042
   Christou NV, 2008, SURG OBES RELAT DIS, V4, P691, DOI 10.1016/j.soard.2008.08.025
   Cormie P, 2017, EPIDEMIOL REV, V39, P71, DOI 10.1093/epirev/mxx007
   Darband SG, 2020, CAN J PHYSIOL PHARM, V98, P147, DOI 10.1139/cjpp-2019-0329
   Das SK, 2017, AM J CLIN NUTR, V105, P913, DOI 10.3945/ajcn.116.137232
   Demark-Wahnefried W, 2020, INT J CANCER, V146, P2784, DOI 10.1002/ijc.32637
   Dethlefsen C, 2016, BREAST CANCER RES TR, V159, P469, DOI 10.1007/s10549-016-3970-1
   Devin JL, 2019, J PHYSIOL-LONDON, V597, P2177, DOI 10.1113/JP277648
   Di Biase S, 2016, CANCER CELL, V30, P136, DOI 10.1016/j.ccell.2016.06.005
   Dieli-Conwright CM, 2018, BREAST CANCER RES TR, V168, P147, DOI 10.1007/s10549-017-4576-y
   Dixit VD, 2008, J LEUKOCYTE BIOL, V84, P882, DOI 10.1189/jlb.0108028
   Eliassen AH, 2006, JAMA-J AM MED ASSOC, V296, P193, DOI 10.1001/jama.296.2.193
   Fairey AS, 2005, BRAIN BEHAV IMMUN, V19, P381, DOI 10.1016/j.bbi.2005.04.001
   Fairey AS, 2005, J APPL PHYSIOL, V98, P1534, DOI 10.1152/japplphysiol.00566.2004
   Faustino-Rocha AI, 2017, CLIN EXP MED, V17, P151, DOI 10.1007/s10238-016-0419-0
   FERNANDES G, 1995, P NATL ACAD SCI USA, V92, P6494, DOI 10.1073/pnas.92.14.6494
   Fiuza-Luces C, 2017, AM J PHYS MED REHAB, V96, P831, DOI 10.1097/PHM.0000000000000757
   Frajacomo FT, 2015, MED SCI SPORT EXER, V47, P1806, DOI 10.1249/MSS.0000000000000623
   Friedenreich CM, 2011, RECENT RESULTS CANC, V188, P125, DOI 10.1007/978-3-642-10858-7_11
   Fulop T, 2010, ANN NY ACAD SCI, V1197, P158, DOI 10.1111/j.1749-6632.2009.05370.x
   Giallauria F, 2014, EUR J PREV CARDIOL, V21, pS112
   Glass OK, 2015, BRIT J CANCER, V112, P825, DOI 10.1038/bjc.2014.662
   Goh J, 2013, PLOS ONE, V8, DOI 10.1371/journal.pone.0080123
   Gomez AM, 2011, INT J SPORTS MED, V32, P461, DOI 10.1055/s-0031-1271697
   Guinan EM, 2017, SUPPORT CARE CANCER, V25, P749, DOI 10.1007/s00520-016-3455-0
   Hagar A, 2019, BMC CANCER, V19, DOI 10.1186/s12885-019-5745-7
   Harvey AE, 2014, PLOS ONE, V9, DOI 10.1371/journal.pone.0094151
   Harvey AE, 2013, MOL CARCINOGEN, V52, P997, DOI 10.1002/mc.21940
   Hodgson DM, 1997, NUTR CANCER, V28, P189, DOI 10.1080/01635589709514574
   HOFFMANGOETZ L, 1992, INT J SPORTS MED, V13, P167, DOI 10.1055/s-2007-1021250
   HOFFMANGOETZ L, 1994, ANTICANCER RES, V14, P2627
   Hojan K, 2017, POL ARCH INTERN MED, V127, P25, DOI 10.20452/pamw.3888
   Hojman P, 2017, BIOCHEM SOC T, V45, P905, DOI 10.1042/BST20160466
   Hornyak L, 2018, FRONT IMMUNOL, V9, DOI 10.3389/fimmu.2018.00151
   Huffman DM, 2013, CANCER PREV RES, V6, P177, DOI 10.1158/1940-6207.CAPR-12-0414
   Hursting SD, 2003, ANNU REV MED, V54, P131, DOI 10.1146/annurev.med.54.101601.152156
   Hursting SD, 2013, CANCER METAB, V1, DOI 10.1186/2049-3002-1-10
   Hutnick NA, 2005, MED SCI SPORT EXER, V37, P1827, DOI 10.1249/01.mss.0000175857.84936.1a
   Hvid T, 2016, CANCER CAUSE CONTROL, V27, P165, DOI 10.1007/s10552-015-0694-1
   Jiralerspong S, 2016, J CLIN ONCOL, V34, P4203, DOI 10.1200/JCO.2016.68.4480
   Jones LW, 2009, APPL PHYSIOL NUTR ME, V34, P197, DOI 10.1139/H08-104
   Jones SB, 2013, CANCER PREV RES, V6, P109, DOI 10.1158/1940-6207.CAPR-12-0278
   Karimi N, 2015, IRAN J CANCER PREV, V8, DOI 10.17795/ijcp-3856
   Khori V, 2015, EUR J PHARMACOL, V765, P179, DOI 10.1016/j.ejphar.2015.08.031
   Khosravi N, 2019, BRAIN BEHAV IMMUN, V81, P92, DOI 10.1016/j.bbi.2019.08.187
   Kim Ji Jeong, 2015, J Exerc Nutrition Biochem, V19, P255, DOI 10.5717/jenb.2015.15092812
   Kleckner IR, 2019, SUPPORT CARE CANCER, V27, P4615, DOI 10.1007/s00520-019-04772-7
   Koelwyn GJ, 2015, ONCOLOGY-NY, V29, P908
   KONNO A, 1991, CANCER IMMUNOL IMMUN, V33, P293, DOI 10.1007/BF01756593
   Kraus WE, 2019, LANCET DIABETES ENDO, V7, P673, DOI 10.1016/S2213-8587(19)30151-2
   Kruijsen-Jaarsma M, 2013, EXERC IMMUNOL REV, V19, P120
   Lauby-Secretan B, 2016, NEW ENGL J MED, V375, P794, DOI 10.1056/NEJMsr1606602
   Le Noci V, 2019, J IMMUNOL RES, V2019, DOI 10.1155/2019/2015892
   Lee B, 2019, IMMUNE NETW, V19, DOI 10.4110/in.2019.19.e10
   Lee Dong Hoon, 2019, Curr Nutr Rep, V8, P175, DOI 10.1007/s13668-019-00280-6
   Lee DH, 2013, SUPPORT CARE CANCER, V21, P2537, DOI 10.1007/s00520-013-1822-7
   Lee MK, 2017, METABOLISM, V76, P23, DOI 10.1016/j.metabol.2017.07.005
   Liberati A, 2009, BMJ-BRIT MED J, V339, DOI 10.1136/bmj.b2700
   Ligibel JA, 2019, CLIN CANCER RES, V25, P5398, DOI 10.1158/1078-0432.CCR-18-3143
   Longo VD, 2010, TRENDS PHARMACOL SCI, V31, P89, DOI 10.1016/j.tips.2009.11.004
   Luo JH, 2019, JNCI CANCER SPECT, V3, DOI 10.1093/jncics/pkz054
   de Rezende LFM, 2018, BRIT J SPORT MED, V52, P826, DOI 10.1136/bjsports-2017-098391
   MACNEIL B, 1993, MED SCI SPORT EXER, V25, P922
   Madeo F, 2019, CELL METAB, V29, P592, DOI 10.1016/j.cmet.2019.01.018
   Maret-Ouda J, 2017, SURG OBES RELAT DIS, V13, P28, DOI 10.1016/j.soard.2015.09.016
   Matsuzaki J, 2000, J NUTR, V130, P111
   McCawley GM, 2009, J AM COLL SURGEONS, V208, P1093, DOI 10.1016/j.jamcollsurg.2009.01.045
   McClellan JL, 2014, INT J ONCOL, V45, P861, DOI 10.3892/ijo.2014.2457
   McTiernan A, 2008, NAT REV CANCER, V8, P205, DOI 10.1038/nrc2325
   Mehl KA, 2005, J APPL PHYSIOL, V98, P2219, DOI 10.1152/japplphysiol.00975.2004
   Meynet O, 2014, TRENDS MOL MED, V20, P419, DOI 10.1016/j.molmed.2014.05.001
   Mijwel S, 2020, ONCOLOGIST, V25, P23, DOI 10.1634/theoncologist.2019-0262
   Molina-Aguilar C, 2017, CARCINOGENESIS, V38, P847, DOI 10.1093/carcin/bgx052
   dos Santos CMM, 2019, NUTR METAB, V16, DOI 10.1186/s12986-019-0394-z
   MUKHOPADHYAY P, 1994, CANCER LETT, V78, P151, DOI 10.1016/0304-3835(94)90044-2
   Mulrooney TJ, 2011, PLOS ONE, V6, DOI 10.1371/journal.pone.0018085
   Murphy EA, 2011, CYTOKINE, V55, P274, DOI 10.1016/j.cyto.2011.04.007
   Na YM, 2000, ARCH PHYS MED REHAB, V81, P777, DOI 10.1053/apmr.2000.3871
   NIEMAN DC, 1995, INT J SPORTS MED, V16, P334, DOI 10.1055/s-2007-973015
   Nikolich-Zugich J, 2005, EXP GERONTOL, V40, P884, DOI 10.1016/j.exger.2005.06.007
   Olivo-Marston SE, 2014, PLOS ONE, V9, DOI 10.1371/journal.pone.0094765
   Ostrand-Rosenberg S, 2008, CURR OPIN GENET DEV, V18, P11, DOI 10.1016/j.gde.2007.12.007
   Pakiz B, 2011, INT J BEHAV MED, V18, P333, DOI 10.1007/s12529-010-9079-8
   Pardoll DM, 2012, NAT REV CANCER, V12, P252, DOI 10.1038/nrc3239
   Pedersen L, 2016, CELL METAB, V23, P554, DOI 10.1016/j.cmet.2016.01.011
   PETERS C, 1994, ANTICANCER RES, V14, P1033
   PETERS C, 1995, ANTICANCER RES, V15, P175
   Peterson LL, 2018, CURR ONCOL REP, V20, DOI 10.1007/s11912-018-0702-1
   Pietrocola F, 2016, CANCER CELL, V30, P147, DOI 10.1016/j.ccell.2016.05.016
   Pifferi F, 2019, PROG NEURO-PSYCHOPH, V95, DOI 10.1016/j.pnpbp.2019.109702
   Ploeger JM, 2017, CANCER PREV RES, V10, P660, DOI 10.1158/1940-6207.CAPR-17-0174
   Protani MM, 2012, CANCER PREV RES, V5, P901, DOI 10.1158/1940-6207.CAPR-12-0048
   Ricci JM, 2018, BIORESEARCH OPEN ACC, V7, P52, DOI 10.1089/biores.2018.0003
   Rickman AD, 2011, CONTEMP CLIN TRIALS, V32, P874, DOI 10.1016/j.cct.2011.07.002
   Rogers CJ, 2008, VACCINE, V26, P5407, DOI 10.1016/j.vaccine.2008.07.081
   Rogers CJ, 2008, J NUTR, V138, P115
   Rogers LQ, 2014, MED SCI SPORT EXER, V46, P1077, DOI 10.1249/MSS.0000000000000210
   Rogers LQ, 2013, INTEGR CANCER THER, V12, P323, DOI 10.1177/1534735412449687
   Saez MD, 2007, MOL CELL BIOCHEM, V294, P19, DOI 10.1007/s11010-005-9067-5
   Saxton JM, 2014, BREAST CANCER RES, V16, DOI 10.1186/bcr3643
   Schauer DP, 2019, ANN SURG, V269, P95, DOI 10.1097/SLA.0000000000002525
   Schauer DP, 2017, OBESITY, V25, pS52, DOI 10.1002/oby.22002
   Schmidt T, 2018, J CANCER RES CLIN, V144, P579, DOI 10.1007/s00432-017-2573-5
   Secord AA, 2016, GYNECOL ONCOL, V140, P184, DOI 10.1016/j.ygyno.2015.10.020
   Shalamzari SA, 2014, IRAN J BASIC MED SCI, V17, P231
   Shamsi MM, 2019, NUTRITION, V57, P141, DOI 10.1016/j.nut.2018.05.022
   Simpson RJ, 2015, PROG MOL BIOL TRANSL, V135, P355, DOI 10.1016/bs.pmbts.2015.08.001
   Singh MP, 2005, COMP IMMUNOL MICROB, V28, P231, DOI 10.1016/j.cimid.2005.02.001
   Sjostrom L, 2009, LANCET ONCOL, V10, P653, DOI 10.1016/S1470-2045(09)70159-7
   Speakman JR, 2011, MOL ASPECTS MED, V32, P159, DOI 10.1016/j.mam.2011.07.001
   Sprod Lisa K, 2010, Community Oncol, V7, P463
   Sturgeon KM, 2018, CANCER PREV RES, V11, P545, DOI 10.1158/1940-6207.CAPR-18-0098
   Sun PF, 2017, ONCOTARGET, V8, P74649, DOI 10.18632/oncotarget.20301
   Sundaram S, 2018, NUTR RES, V59, P72, DOI 10.1016/j.nutres.2018.07.014
   Sundaram S, 2016, ONCOTARGET, V7, P65669, DOI 10.18632/oncotarget.11598
   Swann JB, 2007, J CLIN INVEST, V117, P1137, DOI 10.1172/JCI31405
   Swisher AK, 2015, SUPPORT CARE CANCER, V23, P2995, DOI 10.1007/s00520-015-2667-z
   Teras Lauren R, 2020, J Natl Cancer Inst, V112, P929, DOI 10.1093/jnci/djz226
   Teras LR, 2011, CANCER CAUSE CONTROL, V22, P573, DOI 10.1007/s10552-011-9730-y
   Thompson HJ, 2010, CANCER PREV RES, V3, P1484, DOI 10.1158/1940-6207.CAPR-10-0078
   Tizdast N, 2016, HEALTH SCOPE, V5, DOI 10.17795/jhealthscope-33421
   Turbitt WJ, 2019, NUTRIENTS, V11, DOI 10.3390/nu11123012
   Turbitt WJ, 2019, FRONT IMMUNOL, V10, DOI 10.3389/fimmu.2019.01402
   Turbitt WJ, 2019, CANCER PREV RES, V12, P493, DOI 10.1158/1940-6207.CAPR-17-0233
   Turner JE, 2017, OXID MED CELL LONGEV, V2017, DOI 10.1155/2017/4234765
   van Zutphen M, 2017, CURR COLORECT CANC R, V13, P370, DOI 10.1007/s11888-017-0386-1
   Velazquez KT, 2016, AM J PHYSIOL-GASTR L, V311, pG699, DOI 10.1152/ajpgi.00207.2016
   Walsh NP, 2011, EXERC IMMUNOL REV, V17, P64
   WOODS JA, 1994, MED SCI SPORT EXER, V26, P1109
   World Cancer Research Fund/American Institute for Cancer Research, 2018, CONTINUOUS UPDATE PR
   Yan L, 2019, ANTICANCER RES, V39, P1739, DOI 10.21873/anticanres.13280
   Yan L, 2011, ANTICANCER RES, V31, P3337
   Zhang XJ, 2019, CANCER RES, V79, P2447, DOI 10.1158/0008-5472.CAN-18-2468
   Zielinski MR, 2012, BRAIN BEHAV IMMUN, V26, P672, DOI 10.1016/j.bbi.2012.03.002
   Zielinski MR, 2004, J APPL PHYSIOL, V96, P2249, DOI 10.1152/japplphysiol.01210.2003
   Zimmer P, 2018, INTEGR CANCER THER, V17, P306, DOI 10.1177/1534735417713301
NR 153
TC 1
Z9 1
U1 0
U2 0
PU AME PUBL CO
PI SHATIN
PA FLAT-RM C 16F, KINGS WING PLAZA 1, NO 3 KWAN ST, SHATIN, HONG KONG
   00000, PEOPLES R CHINA
SN 2218-676X
EI 2219-6803
J9 TRANSL CANCER RES
JI Transl. Cancer Res.
PD SEP
PY 2020
VL 9
IS 9
BP 5700
EP +
DI 10.21037/tcr.2020.03.38
PG 34
WC Oncology
SC Oncology
GA NW6KF
UT WOS:000575123400058
OA Other Gold
DA 2020-11-03
ER

PT J
AU Hamaguchi, R
   Ito, T
   Narui, R
   Morikawa, H
   Uemoto, S
   Wada, H
AF Hamaguchi, Reo
   Ito, Takashi
   Narui, Ryoko
   Morikawa, Hiromasa
   Uemoto, Shinji
   Wada, Hiromi
TI Effects of Alkalization Therapy on Chemotherapy Outcomes in Advanced
   Pancreatic Cancer: A Retrospective Case-Control Study
SO IN VIVO
LA English
DT Article
DE Pancreatic cancer; alkalization therapy; urine pH; tumor
   microenvironment; alkaline diet; bicarbonate
ID NAIVE JAPANESE PATIENTS; PHARMACOLOGICAL ASCORBATE; P-GLYCOPROTEIN;
   TUMOR ACIDITY; VITAMIN-C; GEMCITABINE; FOLFIRINOX; EFFICACY; BUFFER
AB Background/Aim: Neutralization of the acidic tumor microenvironment, which is associated with both progression and drug resistance of cancer cells, may be a new treatment option for progressing forms of cancer. We conducted a case-control study to investigate the effects of alkalization therapy, consisting of an alkaline diet with supplementary oral sodium bicarbonate, in patients with metastatic or recurrent pancreatic cancer (study registration no.: UMIN000036126). Patients and Methods: Thirty-six patients in the alkalization group (Karasuma Wada Clinic; alkalization therapy plus chemotherapy) were retrospectively compared to 89 patients in the control group (Kyoto University Hospital; chemotherapy only). Results: The median overall survival (OS) in the alkalization group was significantly longer than that in the control group (15.4 vs. 10.8 months; p<0.005). In the alkalization group, mean urine pH was significantly increased after alkalization therapy 16.38 +/- 0.85 (before) vs. 6.80 +/- 0.71 (after); p<0.05]. Furthermore, the median OS of patients with increased urine pH (pH>7.0 or Delta pH>1 .0) in the alkalization group was significantly longer than that of the control group. Conclusion: Alkalization therapy may enhance the effects of chemotherapy in patients with advanced pancreatic cancer.
C1 [Hamaguchi, Reo; Narui, Ryoko; Morikawa, Hiromasa; Wada, Hiromi] Karasuma Wada Clin, Kyoto, Japan.
   [Ito, Takashi; Uemoto, Shinji] Kyoto Univ, Grad Sch Med, Dept Hepatobiliary Pancreat Surg & Transplantat, Kyoto, Japan.
RP Hamaguchi, R (corresponding author), Karasuma Wada Clin, Nakagyo Ku, Yasaka Karasuma Oike Bldg 2F,Nijodencho 538, Kyoto 6040845, Japan.
EM reo-h@nifty.com
CR Bigelsen S, 2018, CANCER MANAG RES, V10, P2003, DOI 10.2147/CMAR.S161824
   Cairns RA, 2011, NAT REV CANCER, V11, P85, DOI 10.1038/nrc2981
   Conroy T, 2011, NEW ENGL J MED, V364, P1817, DOI 10.1056/NEJMoa1011923
   Espey MG, 2011, FREE RADICAL BIO MED, V50, P1610, DOI 10.1016/j.freeradbiomed.2011.03.007
   Fais S, 2014, CANCER METAST REV, V33, P1095, DOI 10.1007/s10555-014-9531-3
   Federici C, 2014, PLOS ONE, V9, DOI 10.1371/journal.pone.0088193
   Gatenby RA, 2004, NAT REV CANCER, V4, P891, DOI 10.1038/nrc1478
   Gerweck LE, 2006, MOL CANCER THER, V5, P1275, DOI 10.1158/1535-7163.MCT-06-0024
   Hamaguchi R, 2020, ANTICANCER RES, V40, P873, DOI 10.21873/anticanres.14020
   Hamaguchi R, 2017, ANTICANCER RES, V37, P5141, DOI 10.21873/anticanres.11934
   Harguindey S, 2005, BBA-REV CANCER, V1756, P1, DOI 10.1016/j.bbcan.2005.06.004
   Ibrahim-Hashim A, 2019, CANCER METAST REV, V38, P149, DOI 10.1007/s10555-019-09787-4
   Ibrahim-Hashim A, 2017, CANCER MED-US, V6, P1720, DOI 10.1002/cam4.1032
   Kanda Y, 2013, BONE MARROW TRANSPL, V48, P452, DOI 10.1038/bmt.2012.244
   Lopez AM, 2014, J INTEGR ONCOL, V4, DOI [10.4172/2329-6771.1000128, DOI 10.4172/2329-6771.1000128]
   Lotz C, 2007, ONCOL REP, V17, P239
   Mahoney BP, 2003, BIOCHEM PHARMACOL, V66, P1207, DOI 10.1016/S0006-2952(03)00467-2
   Martin NK, 2012, BRIT J CANCER, V106, P1280, DOI 10.1038/bjc.2012.58
   Monti DA, 2012, PLOS ONE, V7, DOI 10.1371/journal.pone.0029794
   Neri D, 2011, NAT REV DRUG DISCOV, V10, P767, DOI 10.1038/nrd3554
   Okusaka T, 2014, CANCER SCI, V105, P1321, DOI 10.1111/cas.12501
   Parolini I, 2009, J BIOL CHEM, V284, P34211, DOI 10.1074/jbc.M109.041152
   Raghunand N, 2003, BIOCHEM PHARMACOL, V66, P1219, DOI 10.1016/S0006-2952(03)00468-4
   REMER T, 1995, J AM DIET ASSOC, V95, P791, DOI 10.1016/S0002-8223(95)00219-7
   Robey IF, 2009, CANCER RES, V69, P2260, DOI 10.1158/0008-5472.CAN-07-5575
   Silva AS, 2009, CANCER RES, V69, P2677, DOI 10.1158/0008-5472.CAN-08-2394
   Thews O, 2006, NEOPLASIA, V8, P143, DOI 10.1593/neo.05697
   Ueno H, 2016, CANCER CHEMOTH PHARM, V77, P595, DOI 10.1007/s00280-016-2972-3
   Vincent A, 2011, LANCET, V378, P607, DOI 10.1016/S0140-6736(10)62307-0
   von Elm E, 2007, PLOS MED, V4, P1623, DOI 10.1371/journal.pmed.0040296
   Von Hoff DD, 2013, NEW ENGL J MED, V369, P1691, DOI 10.1056/NEJMoa1304369
   Welsh JL, 2013, CANCER CHEMOTH PHARM, V71, P765, DOI 10.1007/s00280-013-2070-8
   Wojtkowiak JW, 2011, MOL PHARMACEUT, V8, P2032, DOI 10.1021/mp200292c
   Yun J, 2015, SCIENCE, V350, P1391, DOI 10.1126/science.aaa5004
NR 34
TC 0
Z9 0
U1 3
U2 3
PU INT INST ANTICANCER RESEARCH
PI ATHENS
PA EDITORIAL OFFICE 1ST KM KAPANDRITIOU-KALAMOU RD KAPANDRITI, PO BOX 22,
   ATHENS 19014, GREECE
SN 0258-851X
EI 1791-7549
J9 IN VIVO
JI In Vivo
PD SEP-OCT
PY 2020
VL 34
IS 5
BP 2623
EP 2629
DI 10.21873/invivo.12080
PG 7
WC Medicine, Research & Experimental
SC Research & Experimental Medicine
GA NU2LH
UT WOS:000573472800002
PM 32871792
OA Bronze
DA 2020-11-03
ER

PT J
AU Gao, SS
   Pu, N
   Yin, HL
   Li, JH
   Chen, QD
   Yang, MJ
   Lou, WH
   Chen, Y
   Zhou, GF
   Li, CY
   Li, GP
   Yan, ZP
   Liu, LX
   Yu, J
   Wang, XL
AF Gao, Shanshan
   Pu, Ning
   Yin, Hanlin
   Li, Junhao
   Chen, Qiangda
   Yang, Minjie
   Lou, Wenhui
   Chen, Yi
   Zhou, Guofeng
   Li, Changyu
   Li, Guoping
   Yan, Zhiping
   Liu, Lingxiao
   Yu, Jun
   Wang, Xiaolin
TI Radiofrequency ablation in combination with an mTOR inhibitor restrains
   pancreatic cancer growth induced by intrinsic HSP70
SO THERAPEUTIC ADVANCES IN MEDICAL ONCOLOGY
LA English
DT Article
DE heat shock protein 70; mammalian target of rapamycin; microenvironment;
   pancreatic ductal adenocarcinoma; radiofrequency ablation
ID REGULATORY T-CELLS; HEPATOCELLULAR-CARCINOMA; INK-128; DIAGNOSIS;
   SURVIVAL; HEPATOMA; TARGET; AKT
AB Background: Radiofrequency ablation (RFA) is widely used in palliative therapy of malignant cancers. Several studies have shown its applicability and safety for locally advanced pancreatic cancer (LAPC). The objective of this study was to modify the current regimen to improve its therapeutic effect. Methods: Immune cell subtypes and related cytokines were quantified to uncover the immune pattern changes post-RFA treatment. Then, high-throughput proteome analysis was performed to identify differentially expressed proteins associated with RFA, which were further validated inin vitroandin vivoexperiments. Finally, a combined therapy was tested in a murine model to observe its therapeutic effect. Results: In preclinical murine models of RFA treatment, no significant therapeutic benefit was observed following RFA treatment. However, the proportion of tumor-infiltrating CD8(+)T cells was significantly increased, whereas that of regulatory T cells (Tregs) was decreased post-RFA treatment, which indicated a beneficial anti-tumor environment. To identify the mechanism, high-throughput mass spectrum was obtained that identified heat shock protein 70 (HSP70) as the top differentially expressed protein. HSP70 expression in residual cancer cells was significantly increased post-RFA treatment, which notably promoted pancreatic cancer growth. Elevated HSP70 promoted cell proliferation by activating AKT-mTOR signaling. Finally, RFA treatment combined with an mTOR inhibitor exerted a synergetic repressive effect on tumor growth in the preclinical murine cancer model. Conclusions: RFA treatment in combination with mTOR signaling blockade can not only promote tumor immune response, but also restrain residual cancer cell proliferation. Such a combination may be a promising and effective therapeutic strategy for LAPC patients.
C1 [Gao, Shanshan; Li, Junhao; Yang, Minjie; Chen, Yi; Li, Changyu; Li, Guoping; Yan, Zhiping; Liu, Lingxiao; Wang, Xiaolin] Fudan Univ, Zhongshan Hosp, Dept Intervent Radiol, 180 Fenglin Rd, Shanghai 200032, Peoples R China.
   [Gao, Shanshan; Li, Junhao; Yang, Minjie; Zhou, Guofeng; Li, Changyu; Li, Guoping; Yan, Zhiping; Liu, Lingxiao; Wang, Xiaolin] Fudan Univ, Shanghai Inst Med Imaging, Shanghai, Peoples R China.
   [Gao, Shanshan; Pu, Ning; Yu, Jun] Johns Hopkins Univ, Sch Med, Sol Goldman Pancreat Canc Res Ctr, Dept Surg, 600 N Wolfe St, Baltimore, MD 21287 USA.
   [Pu, Ning; Yin, Hanlin; Chen, Qiangda; Lou, Wenhui] Fudan Univ, Zhongshan Hosp, Dept Gen Surg, Shanghai, Peoples R China.
   [Zhou, Guofeng] Fudan Univ, Zhongshan Hosp, Dept Radiol, Shanghai, Peoples R China.
RP Liu, LX; Wang, XL (corresponding author), Fudan Univ, Zhongshan Hosp, Dept Intervent Radiol, 180 Fenglin Rd, Shanghai 200032, Peoples R China.; Liu, LX; Wang, XL (corresponding author), Fudan Univ, Shanghai Inst Med Imaging, Shanghai, Peoples R China.; Yu, J (corresponding author), Johns Hopkins Univ, Sch Med, Sol Goldman Pancreat Canc Res Ctr, Dept Surg, 600 N Wolfe St, Baltimore, MD 21287 USA.
EM liu.lingxiao@zs-hospital.sh.cn; jyu41@jhmi.edu;
   wang.xiaolin@zs-hospital.sh.cn
FU Project of Shanghai Municipal Health Commission [201940409]
FX The authors disclosed receipt of the following financial support for the
   research, authorship, and/or publication of this article: This work was
   funded by the Project of Shanghai Municipal Health Commission (no.
   201940409).
CR Adeegbe DO, 2013, FRONT IMMUNOL, V4, DOI 10.3389/fimmu.2013.00190
   Calderwood SK, 2006, TRENDS BIOCHEM SCI, V31, P164, DOI 10.1016/j.tibs.2006.01.006
   Chu KF, 2014, NAT REV CANCER, V14, P199, DOI 10.1038/nrc3672
   Dromi SA, 2009, RADIOLOGY, V251, P58, DOI 10.1148/radiol.2511072175
   Ducreux M, 2015, ANN ONCOL, V26, pV56, DOI 10.1093/annonc/mdv295
   Elmallah MIY, 2020, CANCER LETT, V469, P134, DOI 10.1016/j.canlet.2019.10.037
   Fegrachi S, 2019, EJSO-EUR J SURG ONC, V45, P2166, DOI 10.1016/j.ejso.2019.06.008
   Feng K, 2014, WORLD J GASTROENTERO, V20, P5987, DOI 10.3748/wjg.v20.i20.5987
   Fingar DC, 2002, GENE DEV, V16, P1472, DOI 10.1101/gad.995802
   Gao SS, 2018, FUTURE ONCOL, V14, P1377, DOI 10.2217/fon-2017-0556
   Grivicich I, 2007, INT J COLORECTAL DIS, V22, P1201, DOI 10.1007/s00384-007-0307-x
   Haque S, 2017, HUM VACC IMMUNOTHER, V13, P1741, DOI 10.1080/21645515.2017.1327107
   Hayashi S, 2001, INT J MOL MED, V8, P417
   Hlavsa J, 2019, Rozhl Chir, V98, P441, DOI 10.33699/PIS.2019.98.11.441-449
   Jiang HB, 2015, BIOCHEM BIOPH RES CO, V468, P255, DOI 10.1016/j.bbrc.2015.10.119
   Jiang SJ, 2015, TUMOR BIOL, V36, P8177, DOI 10.1007/s13277-015-3536-6
   Kong J, 2012, PLOS ONE, V7, DOI 10.1371/journal.pone.0037266
   Laplante M, 2012, CELL, V149, P274, DOI 10.1016/j.cell.2012.03.017
   Li C, 2015, CANCER BIOL THER, V16, P34, DOI 10.4161/15384047.2014.972274
   Li H, 2017, HEPATOLOGY, V66, P1920, DOI 10.1002/hep.29360
   Liang C, 2017, EXP MOL MED, V49, DOI 10.1038/emm.2017.255
   Liu L, 2016, CANCER IMMUNOL IMMUN, V65, P73, DOI 10.1007/s00262-015-1775-4
   Lou HZ, 2014, BIOCHEM BIOPH RES CO, V450, P973, DOI 10.1016/j.bbrc.2014.06.081
   Matsui Y, 2000, PANCREAS, V20, P14, DOI 10.1097/00006676-200001000-00002
   Mosser DD, 1997, MOL CELL BIOL, V17, P5317, DOI 10.1128/MCB.17.9.5317
   Nishikawa H, 2014, CURR OPIN IMMUNOL, V27, P1, DOI 10.1016/j.coi.2013.12.005
   Pu N, 2019, CANCER LETT, V460, P42, DOI 10.1016/j.canlet.2019.06.013
   Pu N, 2018, J TRANSL MED, V16, DOI 10.1186/s12967-018-1673-6
   Rombouts SJE, 2018, ABDOM RADIOL, V43, P2702, DOI 10.1007/s00261-018-1519-y
   Rousalova I, 2010, INT J ONCOL, V37, P1361, DOI 10.3892/ijo_00000788
   Sato S, 2000, P NATL ACAD SCI USA, V97, P10832, DOI 10.1073/pnas.170276797
   Scopelliti F, 2018, SURG ENDOSC, V32, P4022, DOI 10.1007/s00464-018-6217-x
   Siegel RL, 2020, CA-CANCER J CLIN, V70, P7, DOI 10.3322/caac.21590
   Sluder IT, 2018, PLOS GENET, V14, DOI 10.1371/journal.pgen.1007462
   Takashima Y, 2020, CLIN CANCER RES, V26, P2754, DOI 10.1158/1078-0432.CCR-18-3851
   Tan AC, 2020, THORAC CANCER, V11, P511, DOI 10.1111/1759-7714.13328
   Tang Q, 2018, BIOCHEM BIOPH RES CO, V497, P827, DOI 10.1016/j.bbrc.2018.02.091
   Uzunparmak B, 2019, CLIN TRANSL MED, V8, DOI 10.1186/s40169-019-0221-1
   Waitz R, 2009, RADIOLOGY, V251, P1, DOI 10.1148/radiol.2511082215
   Wang KL, 2020, PHYTOMEDICINE, V68, DOI 10.1016/j.phymed.2020.153191
   Wilson-Edell KA, 2014, BREAST CANCER RES TR, V144, P287, DOI 10.1007/s10549-014-2877-y
   Wissniowski TT, 2003, CANCER RES, V63, P6496
   Wu L, 2014, EXP ANIM TOKYO, V63, P403, DOI 10.1538/expanim.13-0086
   Xiao F, 2020, DRUG DEVELOP RES, V81, P544, DOI 10.1002/ddr.21650
   Yin YC, 2020, CANCER MED-US, V9, P1544, DOI 10.1002/cam4.2817
   Zamarron BF, 2011, INT J BIOL SCI, V7, P651, DOI 10.7150/ijbs.7.651
   Zerbini A, 2008, J IMMUNOTHER, V31, P271, DOI 10.1097/CJI.0b013e318160ff1c
NR 47
TC 0
Z9 0
U1 0
U2 0
PU SAGE PUBLICATIONS LTD
PI LONDON
PA 1 OLIVERS YARD, 55 CITY ROAD, LONDON EC1Y 1SP, ENGLAND
SN 1758-8340
EI 1758-8359
J9 THER ADV MED ONCOL
JI Ther. Adv. Med. Oncol.
PD SEP
PY 2020
VL 12
AR 1758835920953728
DI 10.1177/1758835920953728
PG 15
WC Oncology
SC Oncology
GA NQ2PC
UT WOS:000570706400001
PM 32973929
OA DOAJ Gold, Green Published
DA 2020-11-03
ER

PT J
AU Yamauchi, M
   Gibbons, DL
   Zong, CH
   Fradette, JJ
   Bota-Rabassedas, N
   Kurie, JM
AF Yamauchi, Mitsuo
   Gibbons, Don L.
   Zong, Chenghang
   Fradette, Jared J.
   Bota-Rabassedas, Neus
   Kurie, Jonathan M.
TI Fibroblast heterogeneity and its impact on extracellular matrix and
   immune landscape remodeling in cancer
SO MATRIX BIOLOGY
LA English
DT Article
DE Cancer-associated fibroblasts; Fibroblast heterogeneity; Tumor
   microenvironment; Fibrosis; Immunosuppression
ID LYSYL HYDROXYLASE 2; COLLAGEN CROSS-LINKING; GROWTH-FACTOR;
   PANCREATIC-CANCER; TUMOR PROGRESSION; BIGLYCAN EXPRESSION; STELLATE
   CELLS; TENASCIN-C; I COLLAGEN; T-CELLS
AB Tumor progression is marked by dense collagenous matrix accumulations that dynamically reorganize to accommodate a growing and invasive tumor mass. Cancer-associated fibroblasts (CAFs) play an essential role in matrix remodeling and influence other processes in the tumor microenvironment, including angiogene-sis, immunosuppression, and invasion. These findings have spawned efforts to elucidate CAF functionality at the single-cell level. Here, we will discuss how those efforts have impacted our understanding of the ways in which CAFs govern matrix remodeling and the influence of matrix remodeling on the development of an immunosuppressive tumor microenvironment. (c) 2020 Elsevier B.V. All rights reserved.
C1 [Yamauchi, Mitsuo] Univ North Carolina Chapel Hill, Div Oral & Craniofacial Hlth Sci, Adams Sch Dent, Chapel Hill, NC USA.
   [Gibbons, Don L.; Fradette, Jared J.; Bota-Rabassedas, Neus; Kurie, Jonathan M.] Univ Texas MD Anderson Canc Ctr, Dept Thorac Head & Neck Med Oncol, Houston, TX 77030 USA.
   [Zong, Chenghang] Baylor Coll Med, Dept Mol & Human Genet, Houston, TX 77030 USA.
RP Kurie, JM (corresponding author), 1400 Holcombe Blvd Unit 432, Houston, TX 77030 USA.
EM jkurie@mdanderson.org
FU UT-Southwestern/MD Anderson Cancer Center Lung Cancer SPORE grant
   [P50CA070907]
FX This work was supported in part by the UT-Southwestern/MD Anderson
   Cancer Center Lung Cancer SPORE grant (P50CA070907).
CR Acerbi I, 2015, INTEGR BIOL-UK, V7, P1120, DOI 10.1039/c5ib00040h
   Ahmadzadeh M, 2005, J IMMUNOL, V174, P5215, DOI 10.4049/jimmunol.174.9.5215
   Akiri G, 2003, CANCER RES, V63, P1657
   Alexander J, 2016, CURR OPIN CELL BIOL, V42, P80, DOI 10.1016/j.ceb.2016.05.002
   Amendola PG, 2019, CANCERS, V11, DOI 10.3390/cancers11050729
   Andrlova H, 2017, ONCOTARGET, V8, P42901, DOI 10.18632/oncotarget.17160
   Attieh Y, 2017, J CELL BIOL, V216, P3509, DOI 10.1083/jcb.201702033
   Augsten M, 2009, P NATL ACAD SCI USA, V106, P3414, DOI 10.1073/pnas.0813144106
   Barker HE, 2012, NAT REV CANCER, V12, P540, DOI 10.1038/nrc3319
   Barnas JL, 2010, J IMMUNOL, V185, P2681, DOI 10.4049/jimmunol.1000896
   Barry-Hamilton V, 2010, NAT MED, V16, P1009, DOI 10.1038/nm.2208
   Bartoschek M, 2018, NAT COMMUN, V9, DOI 10.1038/s41467-018-07582-3
   Biffi G, 2019, CANCER DISCOV, V9, P282, DOI 10.1158/2159-8290.CD-18-0710
   BISSELL MJ, 1982, J THEOR BIOL, V99, P31, DOI 10.1016/0022-5193(82)90388-5
   Brauchle E, 2018, MATRIX BIOL, V68-69, P180, DOI 10.1016/j.matbio.2018.03.016
   Buckley CD, 2001, TRENDS IMMUNOL, V22, P199, DOI 10.1016/S1471-4906(01)01863-4
   Cavaco ACM, 2019, CANCERS, V11, DOI 10.3390/cancers11010014
   Cawthorn TR, 2012, PLOS ONE, V7, DOI 10.1371/journal.pone.0030992
   Chakraborty S, 2018, BIOMED RES INT, V2018, DOI 10.1155/2018/9836256
   Chang CH, 2015, CELL, V162, P1229, DOI 10.1016/j.cell.2015.08.016
   Chang JL, 2019, J CELL BIOL, V218, P2456, DOI 10.1083/jcb.201903066
   Chanmee T, 2016, CANCER LETT, V375, P20, DOI 10.1016/j.canlet.2016.02.031
   Chen WJ, 2003, J EXP MED, V198, P1875, DOI 10.1084/jem.20030152
   Chen YL, 2016, J BIOL CHEM, V291, P25799, DOI 10.1074/jbc.M116.759803
   Chen YL, 2015, J CLIN INVEST, V125, P1147, DOI 10.1172/JCI74725
   Chitty JL, 2019, BIOCHEM SOC T, V47, P1661, DOI 10.1042/BST20190098
   Chomarat P, 2000, NAT IMMUNOL, V1, P510, DOI 10.1038/82763
   Conklin MW, 2011, AM J PATHOL, V178, P1221, DOI 10.1016/j.ajpath.2010.11.076
   Costa A, 2018, CANCER CELL, V33, P463, DOI 10.1016/j.ccell.2018.01.011
   Costea DE, 2013, CANCER RES, V73, P3888, DOI 10.1158/0008-5472.CAN-12-4150
   Cox TR, 2016, CANCER RES, V76, P188, DOI 10.1158/0008-5472.CAN-15-2306
   Cox TR, 2013, CANCER RES, V73, P1721, DOI 10.1158/0008-5472.CAN-12-2233
   Csordas G, 2000, J BIOL CHEM, V275, P32879, DOI 10.1074/jbc.M005609200
   De Boeck A, 2013, PROTEOMICS, V13, P379, DOI 10.1002/pmic.201200179
   De Monte L, 2011, J EXP MED, V208, P469, DOI 10.1084/jem.20101876
   Devkota AK, 2019, SLAS DISCOV, V24, P484, DOI 10.1177/2472555218817057
   Didem T, 2014, TUMOR BIOL, V35, P6777, DOI 10.1007/s13277-014-1923-z
   Domogatskaya A, 2012, ANNU REV CELL DEV BI, V28, P523, DOI 10.1146/annurev-cellbio-101011-155750
   Eble JA, 2019, CLIN EXP METASTAS, V36, P171, DOI 10.1007/s10585-019-09966-1
   Eisinger-Mathason TSK, 2013, CANCER DISCOV, V3, P1190, DOI 10.1158/2159-8290.CD-13-0118
   Elyada E, 2019, CANCER DISCOV, V9, P1102, DOI 10.1158/2159-8290.CD-19-0094
   Ene-Obong A, 2013, GASTROENTEROLOGY, V145, P1121, DOI 10.1053/j.gastro.2013.07.025
   Eng CHL, 2019, NATURE, V568, P235, DOI 10.1038/s41586-019-1049-y
   Erdogan B, 2017, J CELL BIOL, V216, P3799, DOI 10.1083/jcb.201704053
   Erdogan B, 2017, BIOCHEM SOC T, V45, P229, DOI 10.1042/BST20160387
   Erez N, 2010, CANCER CELL, V17, P135, DOI 10.1016/j.ccr.2009.12.041
   Feig C, 2013, P NATL ACAD SCI USA, V110, P20212, DOI 10.1073/pnas.1320318110
   Filipe EC, 2018, INT J EXP PATHOL, V99, P58, DOI 10.1111/iep.12269
   Fraley SI, 2015, SCI REP-UK, V5, DOI 10.1038/srep14580
   Gilkes DM, 2013, MOL CANCER RES, V11, P456, DOI 10.1158/1541-7786.MCR-12-0629
   Gjaltema RAF, 2015, J BIOL CHEM, V290, P28465, DOI 10.1074/jbc.M114.634311
   Goetz JG, 2011, CELL, V146, P148, DOI 10.1016/j.cell.2011.05.040
   Goldoni S, 2008, AM J PATHOL, V173, P844, DOI 10.2353/ajpath.2008.080275
   Gopal S, 2017, NAT COMMUN, V8, DOI 10.1038/ncomms14105
   Gu XH, 2012, CLIN EXP MED, V12, P195, DOI 10.1007/s10238-011-0155-4
   Guo HF, 2018, NAT COMMUN, V9, DOI 10.1038/s41467-018-02859-z
   Guo HF, 2017, ARCH BIOCHEM BIOPHYS, V618, P45, DOI 10.1016/j.abb.2017.02.003
   Guzman A, 2014, BIOMATERIALS, V35, P6954, DOI 10.1016/j.biomaterials.2014.04.086
   Hallmann R, 2015, CURR OPIN CELL BIOL, V36, P54, DOI 10.1016/j.ceb.2015.06.006
   Hanahan D, 2011, CELL, V144, P646, DOI 10.1016/j.cell.2011.02.013
   Hembruff SL, 2010, NEOPLASIA, V12, P425, DOI 10.1593/neo.10200
   Horvath Z, 2014, MATRIX BIOL, V35, P194, DOI 10.1016/j.matbio.2013.11.004
   Hu M, 2005, NAT GENET, V37, P899, DOI 10.1038/ng1596
   Jarvelainen H, 2015, MATRIX BIOL, V43, P15, DOI 10.1016/j.matbio.2015.01.023
   Jiang H, 2017, CANCER IMMUNOL IMMUN, V66, P1037, DOI 10.1007/s00262-017-2003-1
   Kai F, 2019, DEV CELL, V49, P332, DOI 10.1016/j.devcel.2019.03.026
   Kalli M, 2018, FRONT ONCOL, V8, DOI 10.3389/fonc.2018.00055
   Kalluri R, 2016, NAT REV CANCER, V16, P582, DOI 10.1038/nrc.2016.73
   Karagiannis GS, 2012, MOL CANCER RES, V10, P1403, DOI 10.1158/1541-7786.MCR-12-0307
   Kirschmann DA, 1999, BREAST CANCER RES TR, V55, P127
   Lambrechts D, 2018, NAT MED, V24, P1277, DOI 10.1038/s41591-018-0096-5
   Levental KR, 2009, CELL, V139, P891, DOI 10.1016/j.cell.2009.10.027
   Li JY, 2019, SCIENCE, V363, P1038, DOI 10.1126/science.aau9861
   Liao D, 2009, PLOS ONE, V4, DOI 10.1371/journal.pone.0007965
   Liu TY, 2019, FRONT CELL DEV BIOL, V7, DOI 10.3389/fcell.2019.00060
   Lotti F, 2013, J EXP MED, V210, P2851, DOI 10.1084/jem.20131195
   Ma LC, 2019, CANCER CELL, V36, P418, DOI 10.1016/j.ccell.2019.08.007
   Malik R, 2019, MATRIX BIOL, V81, P50, DOI 10.1016/j.matbio.2018.11.001
   Martin A, 2015, EMBO J, V34, P1090, DOI 10.15252/embj.201489975
   Martinez-Outschoorn UE, 2013, CELL CYCLE, V12, P2580, DOI 10.4161/cc.25510
   Maurer LM, 2016, CRIT REV BIOCHEM MOL, V51, P213, DOI 10.1080/10409238.2016.1184224
   Mezzenga R, 2019, BIOMACROMOLECULES, V20, P55, DOI 10.1021/acs.biomac.8b01258
   Mitra AK, 2011, ONCOGENE, V30, P1566, DOI 10.1038/onc.2010.532
   Mizutani Y, 2019, CANCER RES, V79, P5367, DOI 10.1158/0008-5472.CAN-19-0454
   Monteran L, 2019, FRONT IMMUNOL, V10, DOI 10.3389/fimmu.2019.01835
   MONTESANO R, 1988, P NATL ACAD SCI USA, V85, P4894, DOI 10.1073/pnas.85.13.4894
   Mrazek AA, 2014, CURR CANCER THER REV, V10, P97, DOI 10.2174/157339471002141124123103
   Natarajan S, 2019, CANCER RES, V79, P2271, DOI 10.1158/0008-5472.CAN-18-2616
   Neesse A, 2015, GUT, V64, P1476, DOI 10.1136/gutjnl-2015-309304
   Neill T, 2016, ADV DRUG DELIVER REV, V97, P174, DOI 10.1016/j.addr.2015.10.016
   Neill T, 2012, J BIOL CHEM, V287, P5492, DOI 10.1074/jbc.M111.283499
   Nguyen EV, 2019, MOL CELL PROTEOMICS, V18, P1410, DOI 10.1074/mcp.RA119.001496
   Nissen NI, 2019, J EXP CLIN CANC RES, V38, DOI 10.1186/s13046-019-1110-6
   Noda T, 2012, LIVER INT, V32, P110, DOI 10.1111/j.1478-3231.2011.02619.x
   Nowarski R, 2017, CELL, V168, P362, DOI 10.1016/j.cell.2016.11.040
   Nurmik M, 2020, INT J CANCER, V146, P895, DOI 10.1002/ijc.32193
   Ohlund D, 2014, J EXP MED, V211, P1503, DOI 10.1084/jem.20140692
   Ozdemir BC, 2014, CANCER CELL, V25, P719, DOI 10.1016/j.ccr.2014.04.005
   Ohlund D, 2017, J EXP MED, V214, P579, DOI 10.1084/jem.20162024
   Okumura Y, 2018, ANN SURG ONCOL, V25, P3728, DOI 10.1245/s10434-018-6670-8
   Olive KP, 2009, SCIENCE, V324, P1457, DOI 10.1126/science.1171362
   Pankova D, 2016, MOL CANCER RES, V14, P287, DOI 10.1158/1541-7786.MCR-15-0307
   Park JS, 2016, ONCOTARGET, V7, P42539, DOI 10.18632/oncotarget.9918
   Peterson LW, 2014, NAT REV IMMUNOL, V14, P141, DOI 10.1038/nri3608
   Pickup MW, 2014, EMBO REP, V15, P1243, DOI 10.15252/embr.201439246
   Piersma B, 2019, ESSAYS BIOCHEM, V63, P377, DOI 10.1042/EBC20180051
   Pornprasertsuk S, 2004, J BONE MINER RES, V19, P1349, DOI 10.1359/JBMR.040323
   Provenzano PP, 2006, BMC MED, V4, DOI 10.1186/1741-7015-4-38
   Qi YF, 2018, FRONT CELL DEV BIOL, V6, DOI 10.3389/fcell.2018.00066
   Quail DF, 2013, NAT MED, V19, P1423, DOI 10.1038/nm.3394
   Ramovs V, 2017, MATRIX BIOL, V57-58, P213, DOI 10.1016/j.matbio.2016.08.007
   Raz Y, 2018, J EXP MED, V215, P3075, DOI 10.1084/jem.20180818
   Reed CC, 2005, ONCOGENE, V24, P1104, DOI 10.1038/sj.onc.1208329
   Remst DFG, 2014, CELL TISSUE RES, V355, P163, DOI 10.1007/s00441-013-1740-5
   Rhim AD, 2014, CANCER CELL, V25, P735, DOI 10.1016/j.ccr.2014.04.021
   Rick JW, 2019, SEMIN ONCOL, V46, P284, DOI 10.1053/j.seminoncol.2019.08.002
   Rosell-Garcia T, 2019, J BIOL CHEM, V294, P14308, DOI 10.1074/jbc.RA119.007674
   Rousselle P., 2019, SEMIN CANC BIOL
   Rousselle P, 2013, CELL ADHES MIGR, V7, P122, DOI 10.4161/cam.23132
   Sada M, 2016, CANCER LETT, V372, P210, DOI 10.1016/j.canlet.2016.01.016
   Sahai E, 2020, NAT REV CANCER, V20, P174, DOI 10.1038/s41568-019-0238-1
   Saito T, 2019, J DENT RES, V98, P517, DOI 10.1177/0022034519828710
   Salo AM, 2006, J CELL PHYSIOL, V207, P644, DOI 10.1002/jcp.20596
   Santi A, 2018, PROTEOMICS, V18, DOI 10.1002/pmic.201700167
   Schaefer L, 2017, FEBS J, V284, P10, DOI 10.1111/febs.13963
   Schegg B, 2009, MOL CELL BIOL, V29, P943, DOI 10.1128/MCB.02085-07
   Scietti L, 2018, NAT COMMUN, V9, DOI 10.1038/s41467-018-05631-5
   Servais C, 2013, J PATHOL, V229, P198, DOI 10.1002/path.4103
   Sharma B, 2013, CANCER MICROENVIRON, V6, P263, DOI 10.1007/s12307-013-0134-2
   Sherman MH, 2014, CELL, V159, P80, DOI 10.1016/j.cell.2014.08.007
   Shintani K, 2008, ONCOL REP, V19, P1533
   Siljamaki E., 2019, MATRIX BIOL
   Song Y, 2017, ONCOTARGET, V8, P41947, DOI 10.18632/oncotarget.16710
   Sricholpech M, 2012, J BIOL CHEM, V287, P22998, DOI 10.1074/jbc.M112.343954
   Sricholpech M, 2011, J BIOL CHEM, V286, P8846, DOI 10.1074/jbc.M110.178509
   Sternlicht MD, 1999, CELL, V98, P137, DOI 10.1016/S0092-8674(00)81009-0
   STETLERSTEVENSON WG, 1993, ANNU REV CELL BIOL, V9, P541, DOI 10.1146/annurev.cb.09.110193.002545
   Su XM, 2010, J IMMUNOL, V184, P1630, DOI 10.4049/jimmunol.0902813
   Suhail Y, 2019, CELL SYST, V9, P109, DOI 10.1016/j.cels.2019.07.003
   Sun Z, 2019, MATRIX BIOL, V83, P26, DOI 10.1016/j.matbio.2019.07.001
   SVENSSON L, 1995, J BIOL CHEM, V270, P20712, DOI 10.1074/jbc.270.35.20712
   Terajima M, 2019, BIOCHEMISTRY-US, V58, P5040, DOI 10.1021/acs.biochem.8b00984
   Terajima M, 2014, J BIOL CHEM, V289, P22636, DOI 10.1074/jbc.M113.528513
   Theocharis AD, 2019, FEBS J, V286, P2830, DOI 10.1111/febs.14818
   Theocharis AD, 2019, MATRIX BIOL, V75-76, P220, DOI 10.1016/j.matbio.2017.10.008
   Tian CX, 2019, P NATL ACAD SCI USA, V116, P19609, DOI 10.1073/pnas.1908626116
   Topalovski M, 2016, CANCER LETT, V381, P252, DOI 10.1016/j.canlet.2015.12.027
   Torres A, 2017, J BIOL CHEM, V292, P5055, DOI 10.1074/jbc.M116.753632
   Torres S, 2013, CLIN CANCER RES, V19, P6006, DOI 10.1158/1078-0432.CCR-13-1130
   Trackman PC, 2016, MATRIX BIOL, V52-54, P7, DOI 10.1016/j.matbio.2016.01.001
   Tsuruta D, 2008, CURR MED CHEM, V15, P1968, DOI 10.2174/092986708785132834
   Uzawa K, 1999, J BONE MINER RES, V14, P1272, DOI 10.1359/jbmr.1999.14.8.1272
   Vallet SD, 2019, ESSAYS BIOCHEM, V63, P349, DOI 10.1042/EBC20180050
   van der Slot AJ, 2004, MATRIX BIOL, V23, P251, DOI 10.1016/j.matbio.2004.06.001
   van der Slot AJ, 2003, J BIOL CHEM, V278, P40967, DOI 10.1074/jbc.M307380200
   Velez DO, 2017, NAT COMMUN, V8, DOI 10.1038/s41467-017-01556-7
   Wang GP, 2018, SCI REP-UK, V8, DOI 10.1038/s41598-018-22297-7
   Wei SC, 2018, CANCER DISCOV, V8, P1069, DOI 10.1158/2159-8290.CD-18-0367
   Xing XJ, 2015, TUMOR BIOL, V36, P1773, DOI 10.1007/s13277-014-2779-y
   Yamauchi M, 2018, J CLIN INVEST, V128, P16, DOI 10.1172/JCI93554
   Yamauchi M, 2012, ESSAYS BIOCHEM, V52, P113, DOI [10.1042/BSE0520113, 10.1042/bse0520113]
   Yang Tao, 2020, J Cell Physiol, V235, P2800, DOI 10.1002/jcp.29184
   Yoshida T, 2015, CELL ADHES MIGR, V9, P96, DOI 10.1080/19336918.2015.1008332
   Yuzhalin AE, 2018, BBA-REV CANCER, V1870, P207, DOI 10.1016/j.bbcan.2018.09.002
   Zeisberg EM, 2007, CANCER RES, V67, P10123, DOI 10.1158/0008-5472.CAN-07-3127
   Zeisberg EM, 2013, J PATHOL, V229, P264, DOI 10.1002/path.4120
   Zeltz C, 2020, SEMIN CANCER BIOL, V62, P166, DOI 10.1016/j.semcancer.2019.08.004
NR 167
TC 1
Z9 1
U1 4
U2 4
PU ELSEVIER
PI AMSTERDAM
PA RADARWEG 29, 1043 NX AMSTERDAM, NETHERLANDS
SN 0945-053X
EI 1569-1802
J9 MATRIX BIOL
JI Matrix Biol.
PD SEP
PY 2020
VL 91-92
SI SI
BP 8
EP 18
DI 10.1016/j.matbio.2020.05.001
PG 11
WC Biochemistry & Molecular Biology; Cell Biology
SC Biochemistry & Molecular Biology; Cell Biology
GA NG9MB
UT WOS:000564304500002
PM 32442601
DA 2020-11-03
ER

PT J
AU Alexander, J
   Cukierman, E
AF Alexander, Jennifer
   Cukierman, Edna
TI Cancer associated fibroblast: Mediators of tumorigenesis
SO MATRIX BIOLOGY
LA English
DT Article
ID MUSCLE ACTIN EXPRESSION; EXTRACELLULAR-MATRIX; BREAST-CANCER; DYNAMIC
   RECIPROCITY; TUMOR STROMA; TISSUE ARCHITECTURE; PALLADIN EXPRESSION;
   INVASIVE MOTILITY; BUNDLING PROTEINS; CELLS
AB It is well accepted that the tumor microenvironment plays a pivotal role in cancer onset, development, and pro-gression. The majority of clinical interventions are designed to target either cancer or stroma cells. These emphases have been directed by one of two prevailing theories in the field, the Somatic Mutation Theory and the Tissue Organization Field Theory, which represent two seemingly opposing concepts. This review proposes that the two theories are mutually inclusive and should be concurrently considered for cancer treatments. Spe-cifically, this review discusses the dynamic and reciprocal processes between stromal cells and extracellular matrices, using pancreatic cancer as an example, to demonstrate the inclusivity of the theories. Furthermore, this review highlights the functions of cancer associated fibroblasts, which represent the major stromal cell type, as important mediators of the known cancer hallmarks that the two theories attempt to explain. (c) 2020 Elsevier B.V. All rights reserved.
C1 [Alexander, Jennifer; Cukierman, Edna] Fox Chase Canc Ctr, Canc Biol, 7701 Burholme Ave, Philadelphia, PA 19111 USA.
   [Alexander, Jennifer] Fox Chase Canc Ctr, Mol Therapeut, 7701 Burholme Ave, Philadelphia, PA 19111 USA.
   [Alexander, Jennifer; Cukierman, Edna] Fox Chase Canc Ctr, Marvin & Concetta Greenberg Pancreat Canc Inst, 7701 Burholme Ave, Philadelphia, PA 19111 USA.
RP Cukierman, E (corresponding author), Fox Chase Canc Ctr, Temple Hlth, 333 Cottman Ave, Philadelphia, PA 19111 USA.
EM Edna.cukierman@fccc.edu
OI cukierman, edna/0000-0002-1452-9576
FU Marine DiNofrio Pancreatic Research Fund; Martin and Concetta Greenberg
   Pancreatic cancer Institute; Worldwide Cancer Research Foundation;
   NIH/NCIUnited States Department of Health & Human ServicesNational
   Institutes of Health (NIH) - USANIH National Cancer Institute (NCI)
   [R21-CA231252, R01-CA232256, CA06927]; Talbot Library; Pennsylvania's
   DOH Health Research Formula Funds; 5th AHEPA Foundation
FX This review is dedicated to the memory of the late P. Keely, who
   revolutionized the tumor microenvironment field. We apologize to all
   investigators whose studies were not included in this space restricted
   review. We would like to thank A Carson for proofreading. The group's
   work is supported in part by gifts donated from the Marine DiNofrio
   Pancreatic Research Fund and by Jeanne Leinen. Also, by funds from the
   Martin and Concetta Greenberg Pancreatic cancer Institute,
   Pennsylvania's DOH Health Research Formula Funds, and by the 5th AHEPA
   and Worldwide Cancer Research Foundations. This work was also supported
   by NIH/NCI grants R21-CA231252 and R01-CA232256, and by the Core grant
   CA06927 in support to Fox Chase Cancer Center's facilities including:
   Bio Sample Repository, Microscopy, Biostatistics and Bioinformatics,
   Cell Culture, Histopathology, Immune Monitoring, and the Talbot Library.
CR Alexander J, 2016, CURR OPIN CELL BIOL, V42, P80, DOI 10.1016/j.ceb.2016.05.002
   Alisafaei F, 2019, P NATL ACAD SCI USA, V116, P13200, DOI 10.1073/pnas.1902035116
   Altorki NK, 2019, NAT REV CANCER, V19, P9, DOI 10.1038/s41568-018-0081-9
   Amatangelo MD, 2005, AM J PATHOL, V167, P475, DOI 10.1016/S0002-9440(10)62991-4
   Asparuhova MB, 2009, SCAND J MED SCI SPOR, V19, P490, DOI 10.1111/j.1600-0838.2009.00928.x
   ATEMA J, 1973, J THEOR BIOL, V38, P181, DOI 10.1016/0022-5193(73)90233-6
   Avery D, 2018, MATRIX BIOL, V67, P90, DOI 10.1016/j.matbio.2017.12.003
   Bachem MG, 2005, GASTROENTEROLOGY, V128, P907, DOI 10.1053/j.gastro.2004.12.036
   Baker SG, 2015, JNCI-J NATL CANCER I, V107, DOI 10.1093/jnci/djv061
   Barbacid A, 2005, COLD SH Q B, V70, P233
   Barcellos-Hoff MH, 2000, CANCER RES, V60, P1254
   Basturk O, 2015, AM J SURG PATHOL, V39, P1730, DOI 10.1097/PAS.0000000000000533
   Beacham DA, 2005, SEMIN CANCER BIOL, V15, P329, DOI 10.1016/j.semcancer.2005.05.003
   Bednarski BK, 2009, ANN SURG ONCOL, V16, P39
   Bernard V, 2019, CLIN CANCER RES, V25, P2194, DOI 10.1158/1078-0432.CCR-18-1955
   Bhowmick NA, 2004, NATURE, V432, P332, DOI 10.1038/nature03096
   Biffi G, 2019, CANCER DISCOV, V9, P282, DOI 10.1158/2159-8290.CD-18-0710
   Bissell MJ, 2011, NAT MED, V17, P320, DOI 10.1038/nm.2328
   Booth BW, 2011, ONCOGENE, V30, P679, DOI 10.1038/onc.2010.439
   Boveri T, 1912, Science, V36, P453, DOI 10.1126/science.36.928.453
   Brodeur GM, 2003, NAT REV CANCER, V3, P203, DOI 10.1038/nrc1014
   Burgos-Panadero R, 2019, CANCER LETT, V461, P112, DOI 10.1016/j.canlet.2019.07.010
   Cannon AR, 2015, CYTOSKELETON, V72, P402, DOI 10.1002/cm.21239
   Chu GC, 2007, J CELL BIOCHEM, V101, P887, DOI 10.1002/jcb.21209
   CHUNG CJ, 1990, PEDIATR RADIOL, V20, P562, DOI 10.1007/BF02011394
   Conklin MW, 2011, AM J PATHOL, V178, P1221, DOI 10.1016/j.ajpath.2010.11.076
   Crider BJ, 2011, J INVEST DERMATOL, V131, P2378, DOI 10.1038/jid.2011.219
   Cukierman E, 2001, SCIENCE, V294, P1708, DOI 10.1126/science.1064829
   de Jong KP, 2001, J HEPATOL, V34, P422, DOI 10.1016/S0168-8278(00)00030-1
   DECOSSE JJ, 1973, SCIENCE, V181, P1057, DOI 10.1126/science.181.4104.1057
   Drifka CR, 2016, ONCOTARGET, V7, P76197, DOI 10.18632/oncotarget.12772
   Drifka CR, 2016, BIOMED MICRODEVICES, V18, DOI 10.1007/s10544-016-0128-1
   Drifka CR, 2015, MODERN PATHOL, V28, P1470, DOI 10.1038/modpathol.2015.97
   Duda DG, 2010, P NATL ACAD SCI USA, V107, P21677, DOI 10.1073/pnas.1016234107
   DVORAK HF, 1986, NEW ENGL J MED, V315, P1650
   Ecker BL, 2019, CANCER DISCOV, V9, P82, DOI 10.1158/2159-8290.CD-18-0168
   ELLISON ML, 1969, EXP CELL RES, V55, P198, DOI 10.1016/0014-4827(69)90481-9
   Elyada E., 2019, CANC DISCOV
   Erickson HP, 2007, BIOESSAYS, V29, P668, DOI 10.1002/bies.20601
   Erkan M, 2008, CLIN GASTROENTEROL H, V6, P1155, DOI 10.1016/j.cgh.2008.05.006
   Fearon DT, 2014, CANCER IMMUNOL RES, V2, P187, DOI 10.1158/2326-6066.CIR-14-0002
   FOLEY JF, 1968, LIFE SCI PT 1 PHYSI, V7, P1003, DOI 10.1016/0024-3205(68)90177-X
   Foster CR, 2011, NUCLEUS-PHILA, V2, P434, DOI 10.4161/nucl.2.5.17775
   Franco-Barraza J, 2017, ELIFE, V6, DOI 10.7554/eLife.20600
   Fukumura D, 1998, CELL, V94, P715, DOI 10.1016/S0092-8674(00)81731-6
   Geiger B, 2001, NAT REV MOL CELL BIO, V2, P793, DOI 10.1038/35099066
   Gerashchenko G. V, 2018, Experimental Oncology, V40, P315
   Giovannetti E, 2017, SEMIN CANCER BIOL, V44, P43, DOI 10.1016/j.semcancer.2017.04.006
   Goetz JG, 2011, CELL, V146, P148, DOI 10.1016/j.cell.2011.05.040
   Goicoechea SM, 2009, ONCOGENE, V28, P587, DOI 10.1038/onc.2008.408
   Goicoechea SM, 2010, PLOS ONE, V5, DOI 10.1371/journal.pone.0010347
   Goicoechea SM, 2009, CLIN EXP METASTAS, V26, P850
   Gong GH, 2015, PATHOL RES PRACT, V211, P175, DOI 10.1016/j.prp.2014.11.008
   Gupta V, 2011, PLOS ONE, V6, DOI 10.1371/journal.pone.0021494
   HAAS D, 1988, CANCER, V62, P818, DOI 10.1002/1097-0142(19880815)62:4<818::AID-CNCR2820620430>3.0.CO;2-K
   Hanahan D, 2000, CELL, V100, P57, DOI 10.1016/S0092-8674(00)81683-9
   Hanahan D, 2014, LANCET, V383, P558, DOI 10.1016/S0140-6736(13)62226-6
   Hanahan D, 2011, CELL, V144, P646, DOI 10.1016/j.cell.2011.02.013
   Harris H, 2005, BIOESSAYS, V27, P833, DOI 10.1002/bies.20263
   Harris H, 2008, J CELL SCI, V121, P3, DOI [10.1242/jcs.017483, 10.1242/jcs.025742]
   Heck JN, 2012, MOL BIOL CELL, V23, P2583, DOI 10.1091/mbc.E11-10-0876
   Helms E., 2020, CANC DISCOV
   Hinz B, 2001, MOL BIOL CELL, V12, P2730, DOI 10.1091/mbc.12.9.2730
   Hinz B, 2012, AM J PATHOL, V180, P1340, DOI 10.1016/j.ajpath.2012.02.004
   Hotary KB, 2003, CELL, V114, P33, DOI 10.1016/S0092-8674(03)00513-0
   Hu M, 2008, CURR OPIN GENET DEV, V18, P27, DOI 10.1016/j.gde.2007.12.006
   Huang XW, 2012, AM J RESP CELL MOL, V47, P340, DOI 10.1165/rcmb.2012-0050OC
   HUGGINS C, 1967, CANCER RES, V27, P1925
   Hwang RF, 2008, CANCER RES, V68, P918, DOI 10.1158/0008-5472.CAN-07-5714
   ILLMENSEE K, 1976, P NATL ACAD SCI USA, V73, P549, DOI 10.1073/pnas.73.2.549
   Imielinski M, 2012, CELL, V150, P1107, DOI 10.1016/j.cell.2012.08.029
   Ingber DE, 2003, J CELL SCI, V116, P1397, DOI 10.1242/jcs.00360
   Iozzo RV, 2018, MATRIX BIOL, V71-72, P1, DOI 10.1016/j.matbio.2018.03.023
   Ito S, 2012, BIOCHEM BIOPH RES CO, V422, P194, DOI 10.1016/j.bbrc.2012.04.158
   Jaeken L, 2007, IUBMB LIFE, V59, P127, DOI 10.1080/15216540701320593
   Johan M.Z., 2018, BIOCHEM SOC T
   Kan ZY, 2010, NATURE, V466, P869, DOI 10.1038/nature09208
   Kim S, 2019, ONCOL REP, V41, P1075, DOI 10.3892/or.2018.6910
   KNUDSON AG, 1971, P NATL ACAD SCI USA, V68, P820, DOI 10.1073/pnas.68.4.820
   KRONTIRIS TG, 1981, P NATL ACAD SCI-BIOL, V78, P1181, DOI 10.1073/pnas.78.2.1181
   Kunz-Schughart LA, 2002, HISTOL HISTOPATHOL, V17, P599, DOI 10.14670/HH-17.599
   Kuwahara K, 2010, MOL CELL BIOL, V30, P4134, DOI 10.1128/MCB.00154-10
   Lakhani S, 2005, J MAMMARY GLAND BIOL, V10, P197, DOI 10.1007/s10911-005-9580-x
   Lawrence MS, 2013, NATURE, V499, P214, DOI 10.1038/nature12213
   Lawson CD, 2018, J CELL BIOL, V217, P447, DOI 10.1083/jcb.201612069
   Lee HW, 2013, CLIN CANCER RES, V19, P5879, DOI 10.1158/1078-0432.CCR-13-1181
   Ligorio M, 2019, CELL, V178, P160, DOI 10.1016/j.cell.2019.05.012
   Lo A, 2015, CANCER RES, V75, P2800, DOI 10.1158/0008-5472.CAN-14-3041
   Lochter A, 1997, J CELL BIOL, V139, P1861, DOI 10.1083/jcb.139.7.1861
   Lyssiotis C.A., 2017, TRENDS CELL BIOL
   Maffini MV, 2004, J CELL SCI, V117, P1495, DOI 10.1242/jcs.01000
   Malik R, 2019, MATRIX BIOL, V81, P50, DOI 10.1016/j.matbio.2018.11.001
   McCullough KD, 1997, CANCER RES, V57, P1807
   Mino N, 2007, J SURG ONCOL, V95, P250, DOI 10.1002/jso.20663
   MINTZ B, 1975, P NATL ACAD SCI USA, V72, P3585, DOI 10.1073/pnas.72.9.3585
   MITCHISON TJ, 1995, PHILOS T ROY SOC B, V349, P299, DOI 10.1098/rstb.1995.0117
   Monteran L, 2019, FRONT IMMUNOL, V10, DOI 10.3389/fimmu.2019.01835
   Montevil M, 2016, PROG BIOPHYS MOL BIO, V122, P58, DOI 10.1016/j.pbiomolbio.2016.08.004
   Morrison AH, 2018, TRENDS CANCER, V4, P418, DOI 10.1016/j.trecan.2018.04.001
   Munger JS, 2011, CSH PERSPECT BIOL, V3, DOI 10.1101/cshperspect.a005017
   Nanda Shreeya, 2010, Nat Rev Gastroenterol Hepatol, V7, P652, DOI 10.1038/nrgastro.2010.179
   Neesse A, 2019, GUT, V68, P159, DOI 10.1136/gutjnl-2018-316451
   Neesse A, 2011, GUT, V60, P861, DOI 10.1136/gut.2010.226092
   Nelson CM, 2006, ANNU REV CELL DEV BI, V22, P287, DOI 10.1146/annurev.cellbio.22.010305.104315
   Nikolaou M, 2018, CLIN EXP METASTAS, V35, P309, DOI 10.1007/s10585-018-9903-0
   Ozdemir BC, 2014, CANCER CELL, V25, P719, DOI 10.1016/j.ccr.2014.04.005
   Ohlund D, 2017, J EXP MED, V214, P579, DOI 10.1084/jem.20162024
   Otranto M, 2012, CELL ADHES MIGR, V6, P203, DOI 10.4161/cam.20377
   Pakshir P, 2019, NAT COMMUN, V10, DOI 10.1038/s41467-019-09709-6
   Pandol S, 2009, CLIN GASTROENTEROL H, V7, pS44, DOI 10.1016/j.cgh.2009.07.039
   Peehl DM, 2004, J CELL BIOCHEM, V91, P185, DOI 10.1002/jcb.10691
   Percipalle P, 2009, CELL MOL LIFE SCI, V66, P2151, DOI 10.1007/s00018-009-0012-8
   Perrin BJ, 2010, CYTOSKELETON, V67, P630, DOI 10.1002/cm.20475
   PETERSEN OW, 1992, P NATL ACAD SCI USA, V89, P9064, DOI 10.1073/pnas.89.19.9064
   Pickup MW, 2014, EMBO REP, V15, P1243, DOI 10.15252/embr.201439246
   PREHN RT, 1994, CANCER RES, V54, P5296
   Provenzano PP, 2006, BMC MED, V4, DOI 10.1186/1741-7015-4-38
   Provenzano PP, 2012, CANCER CELL, V21, P418, DOI 10.1016/j.ccr.2012.01.007
   PUCK TT, 1992, INT REV CYTOL, V132, P75, DOI 10.1016/S0074-7696(08)62454-7
   Puleo F, 2018, GASTROENTEROLOGY, V155, P1999, DOI 10.1053/j.gastro.2018.08.033
   Rahib L, 2014, CANCER RES, V74, P2913, DOI 10.1158/0008-5472.CAN-14-0155
   Rasheed ZA, 2012, PANCREATIC CANC TUMO
   REDDY EP, 1982, NATURE, V300, P149, DOI 10.1038/300149a0
   Rhim AD, 2014, CANCER CELL, V25, P735, DOI 10.1016/j.ccr.2014.04.021
   Rhim AD, 2012, CELL, V148, P349, DOI 10.1016/j.cell.2011.11.025
   Ridley AJ, 2015, CURR OPIN CELL BIOL, V36, P103, DOI 10.1016/j.ceb.2015.08.005
   Rous P, 1910, J EXP MED, V12, P344, DOI 10.1084/jem.12.3.344
   Rubin H, 2006, BIOESSAYS, V28, P515, DOI 10.1002/bies.20403
   RUBIN H, 1993, DIFFERENTIATION, V53, P123, DOI 10.1111/j.1432-0436.1993.tb00652.x
   Rybinski B, 2014, PHYSIOL GENOMICS, V46, P223, DOI 10.1152/physiolgenomics.00158.2013
   Sahai E, 2020, NAT REV CANCER, V20, P174, DOI 10.1038/s41568-019-0238-1
   SAKAKURA T, 1976, SCIENCE, V194, P1439, DOI 10.1126/science.827022
   Salaria SN, 2007, CANCER BIOL THER, V6, P324, DOI 10.4161/cbt.6.3.3904
   Sanford-Crane H, 2019, CANCERS, V11, DOI 10.3390/cancers11050619
   Sato D, 2016, PLOS ONE, V11, DOI 10.1371/journal.pone.0152523
   Scherz-Shouval R, 2014, CELL, V158, P564, DOI 10.1016/j.cell.2014.05.045
   Schultz GS, 2011, WOUND REPAIR REGEN, V19, P134, DOI 10.1111/j.1524-475X.2011.00673.x
   SHERBET GV, 1974, ONCOLOGY-BASEL, V29, P335
   Sherman MH, 2018, ANNU REV CELL DEV BI, V34, P333, DOI 10.1146/annurev-cellbio-100617-062855
   Sherman MH, 2014, CELL, V159, P80, DOI 10.1016/j.cell.2014.08.007
   Siegel RL, 2020, CA-CANCER J CLIN, V70, P7, DOI 10.3322/caac.21590
   Skvortsov S, 2011, J PROTEOME RES, V10, P259, DOI 10.1021/pr100921j
   Sonnenschein C, 2008, SEMIN CANCER BIOL, V18, P372, DOI 10.1016/j.semcancer.2008.03.012
   Sonnenschein C, 2011, BIOESSAYS, V33, P657, DOI 10.1002/bies.201100072
   Sonnenschein C, 2011, CANCER RES, V71, P4334, DOI 10.1158/0008-5472.CAN-11-0639
   Soto AM, 2016, PROG BIOPHYS MOL BIO, V122, P16, DOI 10.1016/j.pbiomolbio.2016.06.006
   Soto AM, 2011, BIOESSAYS, V33, P332, DOI 10.1002/bies.201100025
   Stefanelli VL, 2019, MATRIX BIOL, V82, P86, DOI 10.1016/j.matbio.2019.04.002
   Stefani F.R., 2018, INT J CANC
   Sternlicht MD, 2000, ONCOGENE, V19, P1102, DOI 10.1038/sj.onc.1203347
   Sternlicht MD, 1999, CELL, V98, P137, DOI 10.1016/S0092-8674(00)81009-0
   Stevenson RP, 2012, J CELL SCI, V125, P1073, DOI 10.1242/jcs.093799
   Sun B, 2015, BIOMED REP, V3, P603, DOI 10.3892/br.2015.494
   Sun YQ, 2018, J CELL PHYSIOL, V233, P6359, DOI 10.1002/jcp.26433
   Tape CJ, 2016, CELL, V165, P910, DOI 10.1016/j.cell.2016.03.029
   Tarin D, 2012, CANCER MICROENVIRON, V5, P95, DOI 10.1007/s12307-012-0099-6
   Thomasset N, 1998, AM J PATHOL, V153, P457, DOI 10.1016/S0002-9440(10)65589-7
   Thorne JT, 2015, BIOL REPROD, V92, DOI 10.1095/biolreprod.114.121368
   Tian CX, 2019, P NATL ACAD SCI USA, V116, P19609, DOI 10.1073/pnas.1908626116
   TRIOLO VA, 1964, CANCER RES, V24, P4
   Tseng Y, 2005, BIOCHEM BIOPH RES CO, V334, P183, DOI 10.1016/j.bbrc.2005.05.205
   TSUKAMOTO H, 1992, J INVEST DERMATOL, V98, P116, DOI 10.1111/1523-1747.ep12496020
   Vennin C, 2019, NAT COMMUN, V10, DOI 10.1038/s41467-019-10968-6
   Versteeg R, 2014, NATURE, V506, P438, DOI 10.1038/nature13061
   von Ahrens D, 2017, J HEMATOL ONCOL, V10, DOI 10.1186/s13045-017-0448-5
   Waise S, 2019, SCI REP-UK, V9, DOI 10.1038/s41598-019-45842-4
   Weinberg Robert, 2006, Cancer Res, V66, P11550, DOI 10.1158/0008-5472.CAN-06-3149
   Werb Z, 1998, ANN NY ACAD SCI, V857, P110, DOI 10.1111/j.1749-6632.1998.tb10111.x
   Willis ND, 2008, PLOS ONE, V3, DOI 10.1371/journal.pone.0002988
   Wipff PJ, 2007, J CELL BIOL, V179, P1311, DOI 10.1083/jcb.200704042
   WONG YC, 1992, ACTA ANAT, V143, P139
   Wozniak MA, 2003, J CELL BIOL, V163, P583, DOI 10.1083/jcb.200305010
   Wu ZR, 2009, J EXP CLIN CANC RES, V28, DOI 10.1186/1756-9966-28-8
   Xu R, 2009, CANCER METAST REV, V28, P167, DOI 10.1007/s10555-008-9178-z
   Yamamoto H, 1997, GASTROENTEROLOGY, V112, P1290, DOI 10.1016/S0016-5085(97)70143-4
   Yang XY, 2018, ONCOL LETT, V15, P2743, DOI 10.3892/ol.2017.7658
   Zhang YQ, 2019, ANNU REV PHYSIOL, V81, P211, DOI 10.1146/annurev-physiol-020518-114515
   Ziani L, 2018, FRONT IMMUNOL, V9, DOI 10.3389/fimmu.2018.00414
NR 178
TC 1
Z9 1
U1 0
U2 0
PU ELSEVIER
PI AMSTERDAM
PA RADARWEG 29, 1043 NX AMSTERDAM, NETHERLANDS
SN 0945-053X
EI 1569-1802
J9 MATRIX BIOL
JI Matrix Biol.
PD SEP
PY 2020
VL 91-92
SI SI
BP 19
EP 34
DI 10.1016/j.matbio.2020.05.004
PG 16
WC Biochemistry & Molecular Biology; Cell Biology
SC Biochemistry & Molecular Biology; Cell Biology
GA NG9MB
UT WOS:000564304500003
PM 32450219
DA 2020-11-03
ER

PT J
AU Ajina, R
   Weiner, LM
AF Ajina, Reham
   Weiner, Louis M.
TI T-Cell Immunity in Pancreatic Cancer
SO PANCREAS
LA English
DT Review
DE pancreatic cancer; PDAC; immunotherapy; immunogenicity; T cells
ID TUMOR MICROENVIRONMENT; DUCTAL ADENOCARCINOMA; PERIPHERAL-BLOOD;
   IFN-GAMMA; HETEROGENEITY; ANTIGEN; INFILTRATION; CHEMOTHERAPY;
   GEMCITABINE; COMBINATION
AB Worldwide, approximately half a million people are diagnosed with pancreatic cancer every year, with mortality rates of more than 90%. T cells within pancreatic tumors are generally infrequent and incapable of eliciting antitumor immunity. Thus, pancreatic cancer is considered an "immunologically cold" tumor. However, recent studies clearly show that when T-cell immunity in pancreatic cancer is sufficiently induced, T cells become effective weapons. This fact suggests that to improve pancreatic cancer patients' clinical outcomes, we need to unveil the complex immune biology of this disease. In this review, we discuss the elements of tumor immunogenicity in the specific context of pancreatic malignancy.
C1 [Ajina, Reham; Weiner, Louis M.] Georgetown Univ, Lombardi Comprehens Canc Ctr, Dept Oncol, Washington, DC USA.
RP Weiner, LM (corresponding author), Georgetown Univ, Georgetown Lombardi Comprehens Canc Ctr, MedStar Georgetown Canc Inst, Sch Med,Dept Oncol, 3970 Reservoir Rd NW, Washington, DC 20057 USA.
EM weinerl@georgetown.edu
FU NCIUnited States Department of Health & Human ServicesNational
   Institutes of Health (NIH) - USANIH National Cancer Institute (NCI) [R01
   CA50633]; National Institutes of Health (NIH)/National Cancer Institute
   (NCI)United States Department of Health & Human ServicesNational
   Institutes of Health (NIH) - USANIH National Cancer Institute (NCI)
   [P30-CA051008]; King Saud bin Abdulaziz University for Health Sciences
   (KSAU-HS); Saudi Arabian Cultural Mission (SACM)
FX This research was supported by NCI R01 CA50633 (L.M.W.) and National
   Institutes of Health (NIH)/National Cancer Institute (NCI) Grant
   P30-CA051008. R.A. was supported by King Saud bin Abdulaziz University
   for Health Sciences (KSAU-HS) and the Saudi Arabian Cultural Mission
   (SACM).
CR Aguirre AJ, 2017, CANCER CELL, V32, P185, DOI 10.1016/j.ccell.2017.07.007
   Ajina R, 2019, BRIEF FUNCT GENOMICS, V18, P86, DOI 10.1093/bfgp/ely017
   Akce M, 2018, FRONT IMMUNOL, V9, DOI 10.3389/fimmu.2018.02166
   Alexandrov LB, 2013, NATURE, V500, P415, DOI 10.1038/nature12477
   Alpizar A, 2017, MOL CELL PROTEOMICS, V16, P181, DOI 10.1074/mcp.M116.063800
   [Anonymous], 2019, COMMS PHYS, V2, P19
   Arruebo Manuel, 2011, Cancers (Basel), V3, P3279, DOI 10.3390/cancers3033279
   Aykut B, 2019, NATURE, V574, P264, DOI 10.1038/s41586-019-1608-2
   Bailey P, 2016, SCI REP-UK, V6, DOI 10.1038/srep35848
   Bailey P, 2016, NATURE, V531, P47, DOI 10.1038/nature16965
   Balachandran VP, 2019, GASTROENTEROLOGY, V156, P2056, DOI 10.1053/j.gastro.2018.12.038
   Balachandran VP, 2017, NATURE, V551, P512, DOI 10.1038/nature24462
   Beatty GL, 2015, GASTROENTEROLOGY, V149, P201, DOI 10.1053/j.gastro.2015.04.010
   Beatty GL, 2013, CLIN CANCER RES, V19, P6286, DOI 10.1158/1078-0432.CCR-13-1320
   Beatty GL, 2011, SCIENCE, V331, P1612, DOI 10.1126/science.1198443
   Belle JI, 2019, CANCER DISCOV, V9, P1001, DOI 10.1158/2159-8290.CD-19-0576
   Biankin AV, 2012, NATURE, V491, P399, DOI 10.1038/nature11547
   Blankenstein T, 2012, NAT REV CANCER, V12, P307, DOI 10.1038/nrc3246
   Bray F, 2018, CA-CANCER J CLIN, V68, P394, DOI 10.3322/caac.21492
   Byrne KT, 2016, CELL REP, V15, P2719, DOI 10.1016/j.celrep.2016.05.058
   Campbell PJ, 2010, NATURE, V467, P1109, DOI 10.1038/nature09460
   Carstens JL, 2017, NAT COMMUN, V8, DOI 10.1038/ncomms15095
   Chen DS, 2013, IMMUNITY, V39, P1, DOI 10.1016/j.immuni.2013.07.012
   Cicenas J, 2017, CANCERS, V9, DOI 10.3390/cancers9050042
   Daley D, 2016, CELL, V166, P1485, DOI 10.1016/j.cell.2016.07.046
   Dambuza IM, 2019, NATURE, V574, P184, DOI 10.1038/d41586-019-02892-y
   Emmrich J, 1998, DIGESTION, V59, P192, DOI 10.1159/000007488
   Foucher ED, 2018, FRONT IMMUNOL, V9, DOI 10.3389/fimmu.2018.01044
   Geller LT, 2017, SCIENCE, V357, P1156, DOI 10.1126/science.aah5043
   Golan T, 2019, NEW ENGL J MED, V381, P317, DOI 10.1056/NEJMoa1903387
   Gubin MM, 2015, J CLIN INVEST, V125, P3413, DOI 10.1172/JCI80008
   He SB, 2011, INT J MOL SCI, V12, P7424, DOI 10.3390/ijms12117424
   Hiraoka N, 2006, CLIN CANCER RES, V12, P5423, DOI 10.1158/1078-0432.CCR-06-0369
   Holst S, 2017, SCI REP-UK, V7, DOI 10.1038/s41598-017-16811-6
   Ino Y, 2013, BRIT J CANCER, V108, P914, DOI 10.1038/bjc.2013.32
   Jang JE, 2017, CELL REP, V20, P558, DOI 10.1016/j.celrep.2017.06.062
   Jones S, 2008, SCIENCE, V321, P1801, DOI 10.1126/science.1164368
   Kleeff J, 2016, NAT REV DIS PRIMERS, V2, DOI 10.1038/nrdp.2016.22
   Kristensen VN, 2017, NEW ENGL J MED, V376, P491, DOI 10.1056/NEJMcibr1613793
   Lafont V, 2014, FRONT IMMUNOL, V5, DOI 10.3389/fimmu.2014.00622
   Le DT, 2015, NEW ENGL J MED, V372, P2509, DOI 10.1056/NEJMoa1500596
   Le DT, 2013, J IMMUNOTHER, V36, P382, DOI 10.1097/CJI.0b013e31829fb7a2
   Lee JC, 2018, BMJ OPEN, V8, DOI 10.1136/bmjopen-2017-017249
   Li J, 2018, IMMUNITY, V48, P185, DOI [10.1016/j.immuni.2018.02.004, 10.1016/j.immuni.2018.06.006]
   Liu C, 2017, INT J ONCOL, V51, P686, DOI 10.3892/ijo.2017.4032
   Liyanage UK, 2002, J IMMUNOL, V169, P2756, DOI 10.4049/jimmunol.169.5.2756
   Lohneis P, 2017, EUR J CANCER, V83, P290, DOI 10.1016/j.ejca.2017.06.016
   Long KB, 2016, CANCER DISCOV, V6, P400, DOI 10.1158/2159-8290.CD-15-1032
   Looi CK, 2019, J EXP CLIN CANC RES, V38, DOI 10.1186/s13046-019-1153-8
   Lu Y, 2012, J CLIN INVEST, V122, P4160, DOI 10.1172/JCI65459
   Lutz ER, 2014, CANCER IMMUNOL RES, V2, P616, DOI 10.1158/2326-6066.CIR-14-0027
   Makohon-Moore A, 2016, NAT REV CANCER, V16, P553, DOI 10.1038/nrc.2016.66
   Mayes PA, 2018, NAT REV DRUG DISCOV, V17, P509, DOI 10.1038/nrd.2018.75
   McGranahan N, 2016, SCIENCE, V351, P1463, DOI 10.1126/science.aaf1490
   Munkley J, 2019, ONCOL LETT, V17, P2569, DOI 10.3892/ol.2019.9885
   Neesse A, 2019, GUT, V68, P159, DOI 10.1136/gutjnl-2018-316451
   Neuzillet C, 2019, J PATHOL, V248, P51, DOI 10.1002/path.5224
   Niccolai E, 2016, CLIN SCI, V130, P247, DOI 10.1042/CS20150437
   Notta F, 2016, NATURE, V538, P378, DOI 10.1038/nature19823
   O'Hara MH, 2019, CANCER RES, V79, DOI 10.1158/1538-7445.AM2019-CT004
   Ohlund D, 2014, J EXP MED, V211, P1503, DOI 10.1084/jem.20140692
   Oettle H, 2013, JAMA-J AM MED ASSOC, V310, P1473, DOI 10.1001/jama.2013.279201
   Ohlund D, 2017, J EXP MED, V214, P579, DOI 10.1084/jem.20162024
   Pan S, 2014, J PROTEOME RES, V13, P1293, DOI 10.1021/pr4010184
   Pandha H, 2007, CLIN EXP IMMUNOL, V148, P127, DOI 10.1111/j.1365-2249.2006.03289.x
   Pedersen K, 2017, ONCOGENE, V36, P5639, DOI 10.1038/onc.2017.174
   Peng JY, 2019, CELL RES, V29, P725, DOI 10.1038/s41422-019-0195-y
   Peranzoni E, 2018, P NATL ACAD SCI USA, V115, pE4041, DOI 10.1073/pnas.1720948115
   Piro G, 2017, ONCOIMMUNOLOGY, V6, DOI 10.1080/2162402X.2017.1322242
   Pradeu T, 2006, P NATL ACAD SCI USA, V103, P17858, DOI 10.1073/pnas.0608683103
   Pushalkar S, 2018, CANCER DISCOV, V8, P403, DOI 10.1158/2159-8290.CD-17-1134
   Rahib L, 2014, CANCER RES, V74, P2913, DOI 10.1158/0008-5472.CAN-14-0155
   Raposo B, 2018, NAT COMMUN, V9, DOI 10.1038/s41467-017-02763-y
   Reuben A, 2017, CANCER DISCOV, V7, P1088, DOI 10.1158/2159-8290.CD-17-0256
   Riquelme E, 2019, CELL, V178, P795, DOI 10.1016/j.cell.2019.07.008
   Ryschich E, 2005, CLIN CANCER RES, V11, P498
   Santos AL, 2017, OXID MED CELL LONGEV, V2017, DOI 10.1155/2017/5716409
   Seo YD, 2017, CANCER GENE THER, V24, P106, DOI 10.1038/cgt.2016.66
   Shibuya KC, 2014, PLOS ONE, V9, DOI 10.1371/journal.pone.0096565
   Siegel RL, 2019, CA-CANCER J CLIN, V69, P7, DOI 10.3322/caac.21551
   Siegel RL, 2016, CA-CANCER J CLIN, V66, P7, DOI 10.3322/caac.21332
   Soares KC, 2015, J IMMUNOTHER, V38, P1, DOI 10.1097/CJI.0000000000000062
   Stromnes IM, 2015, CANCER CELL, V28, P638, DOI 10.1016/j.ccell.2015.09.022
   Tang ES, 2018, JAMA SURG, V153, P1055, DOI 10.1001/jamasurg.2018.1757
   Tesfaye AA, 2019, CLIN ADV HEMATOL ONC, V17, P54
   Thibodeau J, 2012, ONCOIMMUNOLOGY, V1, P908, DOI 10.4161/onci.21205
   Thommen DS, 2018, CANCER CELL, V33, P547, DOI 10.1016/j.ccell.2018.03.012
   Tsujikawa T, 2017, CELL REP, V19, P203, DOI 10.1016/j.celrep.2017.03.037
   Verbeke C, 2016, PANCREATOLOGY, V16, P295, DOI 10.1016/j.pan.2016.02.004
   Verdegaal EME, 2016, NATURE, V536, P91, DOI 10.1038/nature18945
   Waddell N, 2015, NATURE, V518, P495, DOI 10.1038/nature14169
   Wang XF, 2015, INT J CLIN EXP PATHO, V8, P5702
   Wormann SM, 2014, ONCOGENE, V33, P2956, DOI 10.1038/onc.2013.257
   Yachida S, 2010, NATURE, V467, P1114, DOI 10.1038/nature09515
   Yang XW, 2018, ONCOL LETT, V16, P5389, DOI 10.3892/ol.2018.9316
   Zhu J, 2018, SCI ADV MATER, V10, P338, DOI 10.1166/sam.2018.3228
NR 96
TC 0
Z9 0
U1 2
U2 2
PU LIPPINCOTT WILLIAMS & WILKINS
PI PHILADELPHIA
PA TWO COMMERCE SQ, 2001 MARKET ST, PHILADELPHIA, PA 19103 USA
SN 0885-3177
EI 1536-4828
J9 PANCREAS
JI Pancreas
PD SEP
PY 2020
VL 49
IS 8
BP 1014
EP 1023
DI 10.1097/MPA.0000000000001626
PG 10
WC Gastroenterology & Hepatology
SC Gastroenterology & Hepatology
GA NF8OK
UT WOS:000563552000009
PM 32833941
OA Bronze
DA 2020-11-03
ER

PT J
AU Vincent, P
   Wang, HX
   Nieskoski, M
   Gunn, JR
   Marra, K
   Hoopes, PJ
   Samkoe, KS
   Doyley, MM
   Hasan, T
   Pogue, BW
AF Vincent, Phuong
   Wang, Hexuan
   Nieskoski, Michael
   Gunn, Jason R.
   Marra, Kalya
   Hoopes, P. Jack
   Samkoe, Kimberley S.
   Doyley, Marvin M.
   Hasan, Tayyaba
   Pogue, Brian W.
TI High-Resolution Ex Vivo Elastography to Characterize Tumor Stromal
   Heterogeneity In Situ in Pancreatic Adenocarcinoma
SO IEEE TRANSACTIONS ON BIOMEDICAL ENGINEERING
LA English
DT Article
DE Tumors; Elastography; Spatial resolution; Drugs; Biology; Tools;
   Elastography; Histopathology image color analysis; Optical
   Interferometry; Fabry-Perot; Pancreatic Tumor Microenvironment
   Heterogeneity
ID OPTICAL COHERENCE ELASTOGRAPHY; PHASE-II; CANCER; GEMCITABINE;
   STIFFNESS; FIBROSIS; THERAPY; GROWTH
AB Objective: Tumor stiffening in pancreatic adenocarcinoma (PDAC) has been linked to cancer progression and lack of therapy response, yet current elastography tools cannot map stiffness in a whole tumor field-of-view with biologically relevant spatial resolution. Therefore, this study was developed to assess stiffness heterogeneity and geometrical patterns across whole PDAC xenograft ex vivo tumors. Methods: The ex vivo elastography (EVE) mapping system was capable of creating stiffness map at 300-micron spatial resolution under a 5-20 mm field of view relevant to whole tumor assessment. The stiffness value at each location was determined by compression testing and an absolute tumor Young's modulus map was calculated based on the calibration between the system and ultrasound elastography (R-2 = 0.95). Results: Two PDAC tumor lines AsPC-1 and BxPC-3 implanted in xenograft models were assessed to show tumor stiffness and its linear relationship to collagen content (R-2 = 0.59). EVE was able to capture stiffness heterogeneity ranging between 5 and 100 kPa in pancreatic tumors with collagen content up to 25%. More importantly, data shows the inverse relationship of local stiffness to local drug distribution (R-2 = 0.66) and vessel patency (R-2 = 0.61) in both PDAC tumor lines. Conclusion: The results suggested that elastography could be utilized to predict drug penetration in PDAC tumors or assess response to biological modifying adjunct therapies. Significance: This study presents the first attempt to map out stiffness on a biologically relevant spatial scale across whole PDAC tumor slices with spatial resolution in the hundreds of microns.
C1 [Vincent, Phuong; Nieskoski, Michael; Gunn, Jason R.; Marra, Kalya; Hoopes, P. Jack; Samkoe, Kimberley S.; Pogue, Brian W.] Dartmouth Coll, Thayer Sch Engn, Hanover, NH 03755 USA.
   [Wang, Hexuan; Doyley, Marvin M.] Univ Rochester, Dept Elect & Comp Engn, Rochester, NY 14627 USA.
   [Hoopes, P. Jack; Samkoe, Kimberley S.] Dartmouth Coll, Dept Surg, Geisel Sch Med, Hanover, NH 03755 USA.
   [Hasan, Tayyaba] Harvard Med Sch, Wellman Ctr Photomed, Massachusetts Gen Hosp, Boston, MA 02115 USA.
RP Pogue, BW (corresponding author), Dartmouth Coll, Thayer Sch Engn, Hanover, NH 03755 USA.
EM brian.w.pogue@dartmouth.edu
FU NIHUnited States Department of Health & Human ServicesNational
   Institutes of Health (NIH) - USA [P01 CA084203]
FX This work was funded by NIH grant P01 CA084203.
CR Adamska A, 2017, INT J MOL SCI, V18, DOI 10.3390/ijms18071338
   Alvarez R, 2013, BRIT J CANCER, V109, P926, DOI 10.1038/bjc.2013.415
   Chauhan VP, 2013, NAT COMMUN, V4, DOI 10.1038/ncomms3516
   Chauhan VP, 2011, ANNU REV CHEM BIOMOL, V2, P281, DOI 10.1146/annurev-chembioeng-061010-114300
   De Jesus-Acosta A, 2014, INVEST NEW DRUG, V32, P739, DOI 10.1007/s10637-014-0083-8
   Fang Q, 2017, BIOMED OPT EXPRESS, V8, P5127, DOI 10.1364/BOE.8.005127
   Fountzilas G, 2008, CANCER INVEST, V26, P784, DOI 10.1080/07357900801918611
   Harada N., 1981, ANTICANCER RES
   Harada N, 2017, ANTICANCER RES, V37, P1909, DOI 10.21873/anticanres.11529
   Huggett MT, 2014, BRIT J CANCER, V110, P1698, DOI 10.1038/bjc.2014.95
   Jain RK, 2014, ANNU REV BIOMED ENG, V16, P321, DOI 10.1146/annurev-bioeng-071813-105259
   Kolipaka A, 2010, MAGN RESON MED, V64, P862, DOI 10.1002/mrm.22467
   Krempley BD, 2017, CHIN CLIN ONCOL, V6, DOI 10.21037/cco.2017.06.15
   Laklai H, 2016, NAT MED, V22, P497, DOI 10.1038/nm.4082
   Laughney AM, 2012, CLIN CANCER RES, V18, P6315, DOI 10.1158/1078-0432.CCR-12-0136
   Leonardi AD, 2011, J NEUROTRAUM, V28, P85, DOI 10.1089/neu.2010.1324
   Martin RCG, 2012, J AM COLL SURGEONS, V215, P361, DOI 10.1016/j.jamcollsurg.2012.05.021
   Nieskoski MD, 2017, SCI REP-UK, V7, DOI 10.1038/s41598-017-10671-w
   O'Neil BH, 2015, ANN ONCOL, V26, P1923, DOI 10.1093/annonc/mdv264
   Ozdemir BC, 2014, CANCER CELL, V25, P719, DOI 10.1016/j.ccr.2014.04.005
   Padera TP, 2004, NATURE, V427, P695, DOI 10.1038/427695a
   Pinet E, 2005, PROC SPIE, V5855, P234, DOI 10.1117/12.623806
   Rhim AD, 2014, CANCER CELL, V25, P735, DOI 10.1016/j.ccr.2014.04.021
   Rice AJ, 2017, ONCOGENESIS, V6, DOI 10.1038/oncsis.2017.54
   Stylianopoulos T, 2012, P NATL ACAD SCI USA, V109, P15101, DOI 10.1073/pnas.1213353109
   Valsecchi Matias E, 2014, J Gastrointest Cancer, V45, P190, DOI 10.1007/s12029-013-9561-z
   Wang H., 2018, CLIN CANC RES
   Wang HX, 2017, ULTRASOUND MED BIOL, V43, P2891, DOI 10.1016/j.ultrasmedbio.2017.08.008
   Wang S, 2015, J BIOPHOTONICS, V8, P279, DOI 10.1002/jbio.201400108
   Yu XE, 2018, NAT BIOMED ENG, V2, P165, DOI 10.1038/s41551-018-0201-6
NR 30
TC 0
Z9 0
U1 2
U2 2
PU IEEE-INST ELECTRICAL ELECTRONICS ENGINEERS INC
PI PISCATAWAY
PA 445 HOES LANE, PISCATAWAY, NJ 08855-4141 USA
SN 0018-9294
EI 1558-2531
J9 IEEE T BIO-MED ENG
JI IEEE Trans. Biomed. Eng.
PD SEPT
PY 2020
VL 67
IS 9
BP 2490
EP 2496
DI 10.1109/TBME.2019.2963562
PG 7
WC Engineering, Biomedical
SC Engineering
GA ND7AB
UT WOS:000562053800009
PM 31902753
OA Green Accepted, Bronze
DA 2020-11-03
ER

PT J
AU Halama, N
   Haberkorn, U
AF Halama, Niels
   Haberkorn, Uwe
TI The Unmet Needs of the Diagnosis, Staging, and Treatment of
   Gastrointestinal Tumors
SO SEMINARS IN NUCLEAR MEDICINE
LA English
DT Review
ID TERTIARY LYMPHOID STRUCTURES; MACROPHAGE MANNOSE RECEPTOR;
   COLORECTAL-CANCER; BREAST-CANCER; IMMUNE CELLS; T-CELLS;
   PROGNOSTIC-FACTOR; PD-1 BLOCKADE; IMMUNOTHERAPY; PET
AB New scientific insights in cancer biology and immunobiology have changed the clinical practice of medical oncology in recent years. The molecular stratification of solid tumors has led to improved clinical outcomes and is a key part in the diagnostic workup. Beyond mutational spectra (like Rat sarcoma [RAS] mutations or tumor mutational burden), the investigation of the immunological microenvironment has attracted more efforts. Especially as immunotherapies have changed the standard treatment for some solid tumors dramatically and have become an important part of routine oncology, also for gastrointestinal tumors. Still only a subgroup of patients benefits from immunotherapy in gastrointestinal tumors with prominent examples from colorectal, pancreatic or gastric cancer. Not only microsatellite instability as a marker for response to immunotherapy has shown its utility, there plenty of other approaches currently being investigated to better stratify and understand the microenvironment. But these insights have not translated into clinical utility. Reasons for this are limited technical capabilities for stratification and for coping with heterogeneity of tumor cells and the microenvironment as such. So the situation for gastrointestinal tumors has shown mainly progress for a subgroup of immunotherapy-receptive tumors (eg, microsatellite instability), but advances for the remaining majority have been in the area of stratification and combinatorial therapies, including approaches without chemotherapy. Molecular stratification (eg, B-Rapidly Accelerated Fibrosarcoma [BRAF] V600E mutation in colorectal cancer or NRG1 fusions in Kirsten-rat sarcoma (KRAS) Wild-Type Pancreatic Cancer) has clearly improved the possibilities for directed therapies, but there is a plethora of clinical situations where further developments are needed to improve patient care. Finding these areas and identifying the technical approach to unravel the complexities is the next decisive step. Here the recent advances are summarized and an outlook on possible diagnostic and treatment options in areas of unmet need is given with the context of new molecular imaging possibilities and cutting edge advances in nuclear medicine. (C) 2020 Elsevier Inc. All rights reserved.
C1 [Halama, Niels] German Canc Res Ctr, Dept Translat Immunotherapy, Heidelberg, Germany.
   [Halama, Niels] Helmholtz Inst Translat Oncol Mainz HI TRON Mainz, Mainz, Germany.
   [Halama, Niels] Natl Ctr Tumor Dis NCT, Dept Med Oncol & Internal Med 6, Heidelberg, Germany.
   [Halama, Niels] Heidelberg Univ, Univ Hosp Heidelberg, Inst Immunol, Heidelberg, Germany.
[truncated: 8,797,702 more chars]
