# Supplementary material for: Emerging Trends and Research Foci in Tumor Microenvironment of Pancreatic Cancer: A Bibliometric and Visualized Study
Source: Front Oncol. 2022 Apr 19;12:810774. doi: 10.3389/fonc.2022.810774 (PMC9063039; doi:10.3389/fonc.2022.810774)
Supplement: Supplementary file 2 [file Table_1.xlsx]

## Sheet: 1
id	label	x	y	cluster	weight<Links>	weight<Total link strength>	weight<Occurrences>	score<Avg. pub. year>	score<Avg. citations>	score<Avg. norm. citations>
1	glutamine-metabolism	-0.361	-0.3716	1	31	35	23	2021.3	32.1429	1.5505
2	carcinoma-associated fibroblasts	-0.8048	-0.3717	1	79	140	36	2021.17	30.25	1.7077
3	oxidative-phosphorylation	0.0512	-0.8744	1	26	34	13	2021.17	34.6667	2.0009
4	hallmarks	0.7295	-0.1187	1	28	35	6	2021.13	15.5	1.3643
5	web server	0.9248	-0.2099	1	27	33	7	2021.13	7.8571	0.5705
6	stem-cell	0.037	-0.2781	1	41	46	7	2021.12	5	0.2672
7	pressure	0.9884	0.2848	1	21	24	5	2021.1	40.4	1.5051
8	dna-damage	-0.8475	-0.1895	1	41	51	8	2021.05	7.75	0.6436
9	dose-escalation	-1.007	0.2496	1	54	66	10	2021	25.8	1.5688
10	regulator	0.8633	0.3914	1	31	36	5	2020.9	8	0.6538
11	support	0.7762	-0.3198	1	29	36	6	2020.8	15	1.4567
12	therapeutic target	-0.4013	-0.3863	1	34	42	7	2020.73	24.2857	1.1664
13	epidemiology	0.5868	0.2929	1	49	67	12	2020.72	10.8333	0.6371
14	dna	0.0058	-0.2044	1	49	58	9	2020.63	16.2222	0.7233
15	generation	0.8949	-0.1353	1	69	99	16	2020.61	36.9375	1.8449
16	subtypes	0.5363	0.4803	1	116	223	33	2020.6	25.5758	1.2981
17	cooperate	0.4772	0.5245	1	62	89	12	2020.55	26.5833	2.0028
18	hedgehog pathway inhibitor	-0.9079	0.0895	1	62	90	12	2020.55	24.25	1.1753
19	gemcitabine resistance	-0.6202	-0.5653	1	76	110	17	2020.48	38.6471	1.9442
20	binding	0.8246	-0.2303	1	41	53	8	2020.44	13	0.5625
21	immune-system	-0.6488	0.098	1	43	53	7	2020.44	19.2857	1.3321
22	physical barriers	-0.6521	0.3648	1	41	53	7	2020.44	37.2857	1.5762
23	exosomes	0.6569	-0.5504	1	81	131	21	2020.4	14.2857	0.6501
24	cancer progression	0.0025	-0.3529	1	65	95	15	2020.37	15	0.84
25	tissue	0.8711	-0.0927	1	76	98	16	2020.24	12.25	0.6688
26	heterogeneity	0.5818	0.3846	1	105	178	28	2020.23	32.0357	1.8239
27	recurrence	0.6827	0.4684	1	41	53	9	2020.19	9.7778	0.5055
28	paclitaxel plus gemcitabine	-0.9781	0.221	1	37	53	8	2020.17	22.125	1.011
29	suppresses	0.4975	-0.6551	1	43	55	7	2020.16	17.2857	0.5926
30	microrna-signature	0.0377	-0.3345	1	35	46	6	2020.13	18.8333	0.6816
31	reveals	0.938	0.2141	1	53	65	11	2020.12	16.0909	0.7263
32	mirna	0.9452	-0.1113	1	27	36	5	2020.1	6.6	0.254
33	obesity	0.1066	-0.5479	1	41	54	10	2020.1	16.4	0.6087
34	to-mesenchymal transition	-0.4952	-0.3707	1	68	92	15	2020.1	26.6667	1.2079
35	tumor	0.4795	0.4138	1	204	488	82	2020.06	39.4024	1.4945
36	cancer-associated fibroblasts	-0.5311	-0.5443	1	99	164	26	2020.03	15.7308	1.0754
37	system	0.7986	0.2682	1	66	86	18	2020.02	18	0.7569
38	circulating exosomes	-0.1974	-0.6957	1	35	46	7	2020.01	27.8571	1.1413
39	database	0.745	-0.6808	1	25	30	7	2020.01	17.8571	0.5793
40	diagnosis	0.8116	0.1277	1	106	166	29	2019.99	18.1724	0.6757
41	ph	0.9351	-0.0632	1	54	69	12	2019.97	15.75	0.6599
42	yap	0.5109	-0.833	1	29	36	6	2019.97	19.6667	1.3536
43	liver	0.7636	0.2979	1	83	126	20	2019.95	13.55	0.8579
44	aerobic glycolysis	0.0141	-0.8547	1	36	45	8	2019.92	43.625	2.3211
45	cell-line	-0.71	0.2527	1	25	28	5	2019.9	9.8	0.9244
46	metaanalysis	-0.0831	-0.0453	1	26	33	5	2019.9	32	1.2806
47	extracellular vesicles	0.4263	-0.556	1	79	107	17	2019.89	98.2941	2.9968
48	poor-prognosis	-0.2069	-0.3798	1	131	261	42	2019.89	27.7619	1.0519
49	targets	0.7907	-0.5525	1	36	39	7	2019.87	12.5714	0.5797
50	models	0.6349	0.0513	1	80	121	26	2019.84	13.2692	0.6114
51	metabolism	0.8825	-0.2688	1	127	223	37	2019.81	15.6486	0.7334
52	body-mass index	-0.7471	-0.1225	1	38	46	8	2019.8	23.875	0.8334
53	desmoplasia	0.1306	-0.5015	1	73	102	14	2019.8	19.3571	0.6238
54	impact	0.7696	0.4247	1	84	124	20	2019.77	19.65	0.8203
55	tenascin-c	-0.2357	-0.6081	1	47	57	9	2019.74	14.3333	0.7254
56	lesions	0.8184	0.2134	1	32	44	7	2019.73	6.1429	0.2649
57	long-term survival	-0.4083	-0.5338	1	30	32	7	2019.73	22.1429	0.6786
58	phosphorylation	0.8012	-0.4088	1	35	42	7	2019.73	12.4286	0.9617
59	biomarkers	0.8794	0.1491	1	75	107	17	2019.71	28.7647	1.0244
60	1st-line treatment	-1.135	0.1509	1	24	36	5	2019.7	7.8	0.2679
61	mutant kras	-0.2296	-0.118	1	29	34	5	2019.7	24.4	0.717
62	noncoding rnas	-0.7766	-0.4317	1	22	24	5	2019.7	22.4	1.0211
63	venous thromboembolism	0.8864	0.0633	1	21	22	5	2019.7	46.4	1.8526
64	disease	0.7789	0.3537	1	51	64	13	2019.68	14.0769	0.3517
65	macrophages	0.1702	0.3208	1	174	437	67	2019.68	43.3134	1.3318
66	adipose-tissue	-0.3127	-0.7725	1	32	37	8	2019.67	17.875	0.5475
67	molecular-mechanisms	-0.1392	-0.8412	1	36	44	8	2019.67	24.375	1.3282
68	double-blind	-1.1085	0.1927	1	73	131	20	2019.67	19.1	0.9312
69	hif-1-alpha	0.2372	-0.7514	1	51	70	11	2019.66	18.4545	0.9531
70	pancreatic-cancer	0.0172	-0.4772	1	190	420	78	2019.65	26.2564	0.9709
71	activation protein	-0.632	-0.2205	1	35	45	7	2019.63	38.1429	1.121
72	cell carcinoma	-0.0775	-0.2683	1	25	30	6	2019.63	11.6667	0.425
73	fibroblasts	0.5423	-0.2185	1	248	829	123	2019.63	32.2764	1.2778
74	methylation	0.7759	-0.3786	1	50	61	9	2019.63	11.4444	0.3393
75	trafficking	0.7478	0.567	1	31	36	6	2019.63	49	1.3297
76	transport	0.8029	-0.3475	1	41	45	6	2019.63	9.3333	0.591
77	cell-death	0.182	-0.497	1	46	52	10	2019.6	25	0.952
78	stromal cells	-0.5812	-0.3298	1	123	223	34	2019.54	29.0882	1.0835
79	resistance	0.4858	0.2957	1	236	640	99	2019.53	31.7172	1.2083
80	plasticity	0.4634	-0.6291	1	44	59	9	2019.52	15.6667	0.735
81	survival	0.3513	0.5507	1	304	1183	190	2019.5	29.1263	1.0483
82	classification	0.7155	0.4313	1	58	81	15	2019.5	25.4667	1.0599
83	cross-talk	-0.2927	-0.0834	1	30	32	5	2019.5	52.6	1.6118
84	endoplasmic-reticulum stress	0.6703	-0.6641	1	44	56	10	2019.5	18.3	0.5046
85	mutant p53	-0.2711	-0.0793	1	29	34	5	2019.5	46.6	1.5277
86	prevention	0.4691	0.6287	1	22	23	5	2019.5	48.2	1.5439
87	stiffness	0.4531	-0.6792	1	29	35	5	2019.5	15.6	0.5375
88	up-regulation	-0.0607	-0.7988	1	137	244	41	2019.5	20.6829	0.9692
89	messenger-rna	-0.7861	0.0879	1	55	66	12	2019.47	16.25	0.5155
90	risk	-0.0561	0.1877	1	75	119	25	2019.47	17.44	0.6969
91	polarization	0.629	0.4393	1	75	121	19	2019.46	69.2632	1.4511
92	biology	0.7336	0.0118	1	111	225	38	2019.44	24.1316	0.74
93	cd44	0.8887	-0.1742	1	33	49	8	2019.42	27.25	0.6837
94	markers	0.839	0.3421	1	46	58	10	2019.41	18.1	0.3719
95	statistics	0.7675	-0.223	1	61	82	13	2019.38	12.4615	0.3833
96	mechanisms	0.8162	0.0604	1	134	252	40	2019.33	19.4	0.9797
97	activated protein-kinase	-0.3499	-0.4853	1	34	37	6	2019.3	26.8333	0.9201
98	assay	0.824	-0.5027	1	20	21	5	2019.3	14.2	0.5767
99	association	0.418	0.7201	1	40	52	10	2019.3	18.1	0.6547
100	consensus	0.55	0.5343	1	34	38	6	2019.3	33.1667	1.1088
101	drug-resistance	-0.4361	-0.6688	1	94	154	26	2019.3	28.8462	0.8587
102	dynamics	0.9357	0.0541	1	43	56	11	2019.3	37.6364	1.2518
103	helicobacter-pylori	0.0586	-0.5809	1	26	32	5	2019.3	6.6	0.3172
104	hyaluronan	0.3208	-0.0583	1	47	69	10	2019.3	44.1	1.25
105	inducible factor-i	-0.49	-0.5923	1	36	48	9	2019.3	30.2222	0.8682
106	insulin-resistance	0.0851	-0.8436	1	39	48	9	2019.3	25.3333	0.6591
107	papillary mucinous neoplasm	-0.8335	0.0094	1	27	30	5	2019.3	234.6	5.9306
108	roles	0.8538	-0.032	1	79	104	17	2019.3	30.0588	1.0112
109	sensitivity	0.8221	-0.3209	1	28	36	5	2019.3	32.2	1.033
110	transferrin receptor	-0.4298	-0.4146	1	29	33	5	2019.3	38.8	1.3567
111	promotes	0.022	-0.0701	1	216	531	75	2019.29	24.9867	0.8551
112	contributes	0.4983	-0.6959	1	76	108	19	2019.25	19.4211	0.9465
113	cells	0.6494	0.1713	1	308	1240	219	2019.19	32.79	0.9709
114	collagen	0.1632	-0.6543	1	60	75	10	2019.19	17.7	0.5897
115	stroma	0.0906	-0.0111	1	183	462	71	2019.19	45.9718	1.3618
116	chemoresistance	0.2569	-0.4785	1	127	263	40	2019.17	24.175	0.8405
117	emt	0.287	-0.7215	1	52	79	14	2019.16	14.2857	0.7572
118	protein-kinase	-0.3837	0.1377	1	41	45	7	2019.16	36.2857	1.1151
119	oxidative stress	0.1769	-0.7601	1	88	132	20	2019.15	21.85	0.7533
120	colorectal-cancer	-0.1296	-0.2249	1	170	310	49	2019.14	32.3061	1.1327
121	liver-cancer	-0.3695	-0.7705	1	32	36	6	2019.13	18.3333	0.4179
122	regeneration	0.3691	-0.6277	1	33	39	6	2019.13	11	0.3334
123	differentiation	0.4142	0.184	1	156	354	55	2019.12	47.9818	1.2085
124	stress	0.5577	-0.32	1	63	75	11	2019.12	51	1.8969
125	microrna	0.803	-0.0709	1	50	65	10	2019.1	47	1.0396
126	normalization	0.7155	-0.5343	1	28	31	5	2019.1	60.6	1.4034
127	therapies	0.5946	0.4427	1	25	32	5	2019.1	8.4	0.3062
128	receptors	0.5303	0.1547	1	79	120	19	2019.09	15.2632	0.5147
129	autophagy	0.2412	-0.3941	1	88	147	23	2019.08	30.6522	1.0324
130	genes	0.7313	0.3572	1	37	52	9	2019.08	8.2222	0.6571
131	management	0.7399	0.0827	1	49	58	9	2019.08	33.8889	1.199
132	tnf-alpha	-0.1273	0.251	1	49	58	9	2019.08	29	0.9691
133	proliferation	0.5579	-0.6002	1	208	593	88	2019.07	22.5455	0.7188
134	degradation	0.975	-0.1628	1	37	46	8	2019.05	37.875	1.4132
135	epidermal-growth-factor	-1.0476	0.1247	1	33	44	8	2019.05	11.375	0.2726
136	matrix	0.1258	-0.7266	1	42	46	8	2019.05	23.875	0.8888
137	stat3	0.7944	-0.2825	1	55	79	12	2019.05	27.1667	0.8252
138	cancer	0.3079	0.3965	1	385	1688	297	2019.04	37.4411	1.0321
139	down-regulation	-0.4644	-0.5311	1	99	160	25	2019.04	20.24	0.614
140	adhesion	0.4171	-0.6281	1	59	85	15	2019.01	15.0667	0.4869
141	promote	-0.024	-0.2583	1	73	111	16	2018.99	46.4375	1.277
142	protein	0.7494	-0.4711	1	147	287	47	2018.98	33.4681	0.913
143	interleukin-6	0.737	-0.2629	1	67	97	15	2018.97	70.1333	1.9002
144	marker	0.6799	-0.2654	1	75	104	18	2018.97	21.5556	0.6927
145	mesenchymal stem-cells	-0.673	-0.3054	1	88	137	21	2018.97	37.1905	1.168
146	ovarian-cancer	-0.5602	-0.0261	1	74	96	16	2018.97	35.125	1.3231
147	activation	0.4448	-0.0252	1	339	1446	221	2018.95	38.5611	1.059
148	inhibition	0.0828	0.1642	1	270	999	146	2018.93	32.7466	1.048
149	circulating tumor-cells	-0.7899	0.1487	1	33	34	8	2018.92	18.625	0.5697
150	kappa-b	-0.0001	-0.7611	1	34	45	8	2018.92	46	0.9035
151	prognosis	0.6309	0.3039	1	102	182	32	2018.92	22.875	0.6188
152	nab-paclitaxel	-0.7046	0.1648	1	206	535	73	2018.92	35.9726	1.0653
153	oncogenic kras	-0.7048	0.049	1	172	363	55	2018.91	58.8727	1.7873
154	induction	0.6992	0.3146	1	123	210	33	2018.91	48.3636	1.1941
155	beta	0.5234	0.2075	1	47	57	10	2018.9	20.2	0.5395
156	calreticulin exposure	0.7069	0.5434	1	25	28	5	2018.9	29	0.7397
157	cell-migration	-0.1138	-0.8661	1	27	32	5	2018.9	41.6	1.4619
158	cytokine	0.8354	0.1704	1	18	25	5	2018.9	19.8	0.4182
159	gene	0.56	0.0148	1	122	208	36	2018.9	22.4722	0.6958
160	hippo pathway	0.1334	-1.0166	1	28	33	5	2018.9	24.6	0.6518
161	inhibitors	0.9088	0.0164	1	47	58	10	2018.9	25.1	0.7867
162	mass-spectrometry	-0.2563	0.3274	1	21	23	5	2018.9	29.6	0.634
163	stromal interactions	-0.7253	-0.7818	1	25	33	5	2018.9	70.4	2.2235
164	hypoxia	0.6104	-0.4773	1	147	299	51	2018.89	23	0.7821
165	migration	0.3336	-0.8017	1	150	308	49	2018.88	26.2653	0.735
166	expression	0.3386	-0.2382	1	455	3115	491	2018.87	28.3401	0.9176
167	c-myc	0.4764	-0.5906	1	35	43	7	2018.87	41.8571	1.1116
168	invasion	0.3799	-0.7067	1	199	544	87	2018.85	23.4023	0.7357
169	gemcitabine plus placebo	-1.0394	0.3167	1	52	80	11	2018.85	30.0909	1.2109
170	pathway	0.6586	-0.3732	1	186	437	71	2018.84	28.5211	0.8653
171	tumor microenvironment	-0.1885	0.0465	1	332	1087	179	2018.83	34.1285	1.0313
172	target	0.4515	0.1238	1	105	175	30	2018.83	21.0667	1.0709
173	gastric-cancer	-0.1316	-0.9129	1	85	138	23	2018.82	28.0435	0.878
174	alpha	0.3652	0.2709	1	58	74	10	2018.8	63	2.1972
175	epithelial-mesenchymal transition	-0.3371	-0.6841	1	231	692	105	2018.8	28.2381	0.9588
176	head	0.5725	0.2356	1	26	31	6	2018.8	10.8333	0.1818
177	high expression	-0.7325	-0.1705	1	29	41	6	2018.8	38.8333	1.3568
178	interleukin-8	0.2825	-0.4282	1	44	54	8	2018.8	18.375	0.4221
179	ionizing-radiation	-0.0827	0.2448	1	34	35	6	2018.8	25.3333	1.0464
180	mortality	-0.1521	-0.1106	1	29	34	6	2018.8	17	0.502
181	serum	0.8423	0.1943	1	35	40	6	2018.8	22.3333	0.4872
182	tissue growth-factor	-0.8829	-0.2678	1	54	93	16	2018.8	37.75	0.9485
183	breast-cancer	-0.2375	-0.4707	1	248	687	115	2018.8	30.1652	0.8525
184	fibrosis	0.1668	-0.4308	1	159	412	57	2018.79	42.614	1.357
185	perineural invasion	-0.3381	-0.4187	1	113	192	33	2018.78	27.7879	0.9925
186	p53	0.0862	-0.3454	1	62	78	13	2018.76	27.8462	0.6564
187	stellate cells	-0.4264	-0.2622	1	359	1654	241	2018.75	36.6017	1.1215
188	myofibroblasts	-0.0058	0.0203	1	47	60	9	2018.74	44.1111	1.1198
189	nf-kappa-b	-0.5403	-0.4414	1	181	372	62	2018.74	26.1129	0.8251
190	cytotoxicity	0.8309	0.3048	1	28	32	7	2018.73	24	0.5572
191	pancreatic stellate cells	0.1725	-0.7138	1	42	46	7	2018.73	20.5714	0.7978
192	transition	0.6554	-0.5973	1	39	46	7	2018.73	20.2857	0.647
193	dissemination	0.4627	-0.8333	1	23	25	5	2018.7	15.8	0.4969
194	engineered mouse models	-0.5045	0.2978	1	47	61	10	2018.7	45.2	0.95
195	glutamine	0.7676	-0.1035	1	23	29	5	2018.7	33.2	0.8116
196	growth-factor	-0.5926	-0.5094	1	114	185	30	2018.7	24.3667	0.943
197	ligands	0.7898	-0.5123	1	21	26	5	2018.7	15.2	0.7342
198	neurotrophic factor	-0.4877	-0.7731	1	26	28	5	2018.7	23	0.7259
199	proteins	0.8904	-0.3622	1	76	114	20	2018.7	42.75	0.9777
200	tumor-suppressor	-0.0162	-0.8998	1	74	105	18	2018.69	31.1111	0.7996
201	microenvironment	0.2745	0.1327	1	380	1851	296	2018.65	37.5068	0.9873
202	stromal biology	-0.1496	-0.1467	1	87	147	20	2018.65	26.25	0.7245
203	growth	0.4708	-0.4159	1	330	1360	215	2018.64	31.2233	0.8352
204	cxcr4	0.1618	-0.546	1	33	41	6	2018.63	23.6667	0.9664
205	ductal adenocarcinoma	-0.4255	0.0146	1	409	2177	335	2018.6	51.1254	1.3322
206	prognostic-significance	-0.7654	-0.197	1	68	89	14	2018.59	81.4286	1.7031
207	toll-like receptors	-0.7573	-0.4017	1	43	49	7	2018.59	22.7143	1.1652
208	mutations	0.5096	0.1031	1	85	125	20	2018.55	26.6	1.0145
209	tgf-beta	-0.6644	-0.3907	1	221	564	82	2018.53	44.4268	1.1973
210	cancer-cells	-0.4224	-0.4724	1	137	267	40	2018.53	37.525	0.9077
211	micrornas	0.6249	-0.732	1	43	58	9	2018.52	25.2222	0.6289
212	identification	0.6315	-0.0419	1	197	451	67	2018.51	31.3433	1.0959
213	cancer cells	0.0473	-0.6582	1	133	283	44	2018.5	21.1136	0.588
214	stem-cells	-0.3115	-0.1654	1	238	611	93	2018.5	40.3656	1.0282
215	tumor-growth	-0.0994	-0.4035	1	198	463	75	2018.5	32.1333	1.0955
216	contribute	0.6677	-0.5059	1	27	31	5	2018.5	25.4	0.7638
217	folinic acid	-0.9439	0.4048	1	21	26	5	2018.5	23	0.9578
218	hepatocyte growth-factor	-0.191	-0.8515	1	45	60	10	2018.5	22.8	0.7013
219	integrin	0.1484	-0.9178	1	22	26	5	2018.5	17.8	0.5844
220	oral mek inhibitor	-1.2029	0.3138	1	32	37	5	2018.5	43.4	0.8616
221	therapeutic targets	-0.6595	-0.0472	1	32	34	5	2018.5	54.4	1.5074
222	tumor-derived exosomes	0.1776	-0.9193	1	20	31	5	2018.5	38.6	1.3957
223	model	0.6479	-0.1689	1	125	240	41	2018.5	24	0.513
224	adjuvant chemotherapy	-0.8356	0.135	1	88	135	22	2018.48	34.2273	1.4473
225	receptor	0.5704	-0.1076	1	174	374	56	2018.48	40.5357	1.1662
226	hepatocellular-carcinoma	-0.1987	-0.3024	1	102	178	30	2018.47	22.5	0.6713
227	i collagen	-0.2243	-0.9568	1	34	43	6	2018.47	28.5	0.8057
228	mechanism	0.7436	-0.3424	1	87	122	19	2018.46	59.3158	1.3878
229	cell-proliferation	0.1564	-0.8462	1	63	86	14	2018.44	15.4286	0.4758
230	stellate cell	-0.3326	-0.5183	1	45	49	8	2018.42	47.875	1.22
231	il-6	0.1767	-0.3472	1	56	67	9	2018.41	47.8889	1.0756
232	kinase	0.4848	-0.5261	1	76	119	18	2018.41	63	1.7802
233	macrophage	-0.0422	0.2503	1	45	62	9	2018.41	26.1111	1.1369
234	gene-expression	-0.1122	-0.6573	1	207	433	74	2018.39	46.7027	1.1129
235	rna	0.8616	0.0341	1	55	71	11	2018.39	53.9091	1.4644
236	cancer stem-cells	-0.8071	-0.1022	1	108	151	26	2018.38	30.7308	0.8764
237	in-vitro	-0.1429	-0.519	1	215	478	82	2018.37	23.7195	0.6753
238	signaling pathway	-0.1884	-0.637	1	122	215	32	2018.36	21.3125	0.6305
239	tumor-cells	-0.0571	-0.1491	1	139	215	35	2018.33	27.1714	0.7669
240	metastasis	0.2582	-0.5938	1	296	1153	178	2018.33	26.427	0.8455
241	inflammation	0.0413	0.2898	1	219	614	93	2018.32	45.2366	1.0219
242	c-met	-0.2848	-0.902	1	43	55	8	2018.3	33.125	0.7089
243	death	0.0283	0.0858	1	67	92	16	2018.3	29.3125	0.86
244	glycosylation	0.9212	-0.0352	1	25	27	5	2018.3	29.4	0.5858
245	hedgehog pathway	-0.8035	-0.2205	1	57	70	11	2018.3	20.4545	0.7649
246	monocytes	0.6957	-0.0908	1	45	55	8	2018.3	58.375	1.5145
247	neoadjuvant therapy	-0.7791	0.2335	1	25	29	6	2018.3	30.5	0.6945
248	pancreatic-cancer cells	0.0639	-0.3948	1	50	56	10	2018.3	35.4	1.3764
249	pathways	0.6212	-0.3056	1	105	173	27	2018.3	23.7778	0.6977
250	growth-factor-beta	-0.734	-0.0518	1	128	233	35	2018.27	65.4	1.2394
251	beta-catenin	0.0274	-0.7137	1	85	134	19	2018.25	60.1579	1.2532
252	progression	0.1407	-0.194	1	336	1478	224	2018.24	43.0848	1.126
253	glucose-metabolism	0.0482	-0.775	1	45	55	12	2018.22	46.0833	1.6972
254	kras	0.1311	-0.3583	1	86	156	24	2018.22	37.5833	0.8531
255	mesenchymal transition	-0.2505	-0.7364	1	191	407	60	2018.22	49.2833	1.1971
256	carcinogenesis	0.7526	0.2353	1	45	55	10	2018.2	48.5	1.1506
257	prostate-cancer	-0.0098	-0.6139	1	108	174	30	2018.2	42.5333	1.1286
258	suppression	0.7656	0.1764	1	82	127	20	2018.19	26.85	0.8981
259	plus gemcitabine	-0.8583	0.1995	1	78	116	18	2018.19	46.2222	1.0185
260	stellate-cells	-0.3239	-0.5498	1	49	56	8	2018.17	197.75	4.0792
261	transcription	0.4588	-0.7472	1	90	141	21	2018.16	21.9524	0.4992
262	transcription factor	-0.1577	-0.7368	1	36	44	7	2018.16	48.7143	1.197
263	carcinoma	0.2106	-0.0257	1	295	1037	157	2018.15	33.1911	0.8856
264	risk-factors	-0.2354	-0.0352	1	29	32	6	2018.13	13.3333	0.3921
265	tumor xenografts	-0.3816	-0.4312	1	31	37	6	2018.13	50.6667	1.2106
266	breast	0.6708	-0.4535	1	61	85	15	2018.1	28.1333	0.6674
267	lysyl oxidase	-0.66	-0.6856	1	30	30	5	2018.1	28.2	1.0043
268	pancreatic adenocarcinoma	0.7763	-0.041	1	30	32	5	2018.1	132.8	2.4217
269	proteomic analysis	0.7123	-0.6483	1	32	33	5	2018.1	25	0.9343
270	apoptosis	0.7658	-0.1577	1	146	302	50	2018.08	29.68	0.6814
271	lung-cancer	-0.2117	-0.2221	1	137	221	38	2018.04	38.8158	0.9786
272	e-cadherin	-0.5806	-0.6202	1	95	160	22	2018.03	27.2727	0.7573
273	biomarker	0.8838	-0.4279	1	31	38	7	2018.01	26.5714	0.5777
274	diabetes-mellitus	-0.0059	-0.4084	1	71	91	14	2018.01	27.1429	0.6614
275	mesothelin	0.3572	0.7306	1	44	51	7	2018.01	16.4286	0.66
276	tumor stroma	-0.4966	0.2512	1	32	39	7	2018.01	22.1429	0.8675
277	acinar-cells	-0.3945	-0.577	1	43	63	10	2018	40.3	0.9101
278	culture	0.3846	-0.5678	1	57	85	13	2017.99	40	0.9211
279	myc	0.5606	0.0883	1	32	37	6	2017.97	19	0.4122
280	necrosis-factor-alpha	-0.6264	-0.0532	1	40	44	6	2017.97	45.8333	1.3767
281	self-renewal	-0.3624	-0.824	1	67	99	17	2017.95	35.5294	0.6596
282	overexpression	0.7119	-0.2168	1	87	139	24	2017.92	43.7917	0.6377
283	stromal fibroblasts	-0.2832	-0.609	1	44	54	8	2017.92	55.625	1.6621
284	mouse model	-0.5356	-0.1454	1	214	667	99	2017.91	60.9091	1.455
285	extracellular-matrix	-0.5212	-0.6718	1	164	357	58	2017.9	44.8793	1.0547
286	colon-cancer	-0.2448	-0.3091	1	51	61	10	2017.9	36	0.8851
287	oxygen	0.8294	-0.0695	1	21	24	5	2017.9	50.2	1.7617
288	ras-transformed cells	-0.3676	-0.5307	1	25	27	5	2017.9	34.4	0.7536
289	microvesicles	0.7317	-0.5957	1	47	70	12	2017.88	96.25	1.6934
290	transforming growth-factor-beta-1	-0.6223	-0.8311	1	57	83	12	2017.88	59.8333	1.1865
291	involvement	0.6399	-0.7112	1	32	38	7	2017.87	28.8571	0.6717
292	cell lung-cancer	-0.6375	0.0159	1	38	42	9	2017.86	33.3333	0.7953
293	in-vivo	-0.0688	0.0827	1	220	451	77	2017.85	32.8312	0.7473
294	beta-cells	0.0446	-0.8084	1	24	24	6	2017.8	15.3333	0.2635
295	cellular senescence	-0.1296	-0.3195	1	31	36	6	2017.8	28.5	0.5508
296	communication	0.7509	-0.6265	1	33	38	6	2017.8	34.5	1.3286
297	endothelial growth-factor	-0.779	-0.29	1	168	370	60	2017.8	63.05	1.2894
298	glycolysis	0.8478	-0.4515	1	42	55	10	2017.8	41.9	0.7883
299	angiogenesis	0.3558	-0.4797	1	181	464	73	2017.78	37.3288	0.7794
300	signaling pathways	-0.7299	-0.4667	1	91	135	21	2017.78	21.4762	0.6668
301	growth-factor receptor	-0.6762	-0.2003	1	121	212	34	2017.71	28.8235	0.5805
302	chemokine receptor cxcr4	-0.6132	-0.6637	1	45	60	10	2017.7	41.6	1.1796
303	enhanced expression	-0.7778	0.0335	1	27	34	5	2017.7	34.6	0.6555
304	hypoxia-inducible factor-1-alpha	-0.3456	-0.9193	1	16	20	5	2017.7	42.8	0.9624
305	egf receptor	-0.8101	-0.1511	1	61	86	13	2017.68	49.6923	1.1052
306	sonic hedgehog	-0.4657	-0.4006	1	68	92	13	2017.68	37.7692	0.6435
307	phase-iii trial	-0.9533	-0.0041	1	183	469	68	2017.65	57.8971	1.0752
308	release	0.8173	-0.0291	1	33	40	9	2017.63	44	0.9544
309	ras	0.6942	0.0389	1	48	71	10	2017.6	43.8	0.9315
310	localization	0.5926	-0.397	1	40	44	7	2017.59	32.7143	0.8088
311	progenitor cells	-0.5964	-0.7034	1	37	44	8	2017.55	46	1.0748
312	tumor progression	-0.0575	-0.5642	1	133	269	41	2017.52	47.5366	0.9399
313	mice	0.0489	0.389	1	150	328	49	2017.5	65.3469	1.3409
314	oncogene-induced senescence	-0.2082	-0.1601	1	31	37	6	2017.47	26.1667	0.586
315	pathogenesis	0.7455	-0.3009	1	34	37	6	2017.47	23.5	0.485
316	k-ras	-0.6163	-0.2693	1	105	189	28	2017.44	46.0357	1.3241
317	stimulating proliferation	-0.8779	-0.5976	1	36	49	7	2017.44	40.2857	0.5982
318	tyrosine kinase	-0.2703	-0.5428	1	34	38	7	2017.44	29.4286	0.6245
319	factor-kappa-b	-0.0956	0.1671	1	48	58	8	2017.42	62.5	1.1965
320	lymph-node metastasis	-0.2011	-0.7984	1	41	47	9	2017.41	63.6667	0.9841
321	hedgehog	-0.0689	-0.3276	1	87	148	21	2017.35	46.0476	0.9654
322	fibronectin	0.1065	-0.9252	1	56	78	13	2017.3	34.1538	0.7792
323	lymphangiogenesis	0.1083	-0.6959	1	37	42	6	2017.3	68	0.8703
324	mouse	0.1336	-0.6041	1	66	93	14	2017.3	35.1429	0.7337
325	neural invasion	0.033	-0.908	1	40	63	12	2017.3	39.8333	0.9733
326	phenotype	0.0183	-0.1412	1	85	137	20	2017.3	46.4	0.9758
327	sparc expression	-0.5421	-0.359	1	55	74	10	2017.3	81.2	1.1601
328	prevalence	0.5173	0.5595	1	62	96	15	2017.17	52.5333	0.833
329	cigarette-smoking	-0.3188	-0.5852	1	40	46	7	2017.16	17.7143	0.3937
330	tumor-suppressor gene	-0.952	-0.5186	1	29	46	7	2017.16	57.7143	1.2029
331	factor-i receptor	-0.895	-0.1404	1	24	30	5	2017.1	38	0.7573
332	prognostic marker	-0.675	-0.5729	1	25	31	5	2017.1	114.6	1.263
333	randomized controlled-trial	-0.899	0.1372	1	44	53	10	2017.1	24.6	0.4477
334	secretion	0.5483	-0.5125	1	50	63	10	2017.1	27.4	0.5583
335	squamous-cell carcinoma	-0.1958	-0.57	1	42	49	10	2017.1	30.9	0.7289
336	endothelial-cells	-0.6611	-0.6199	1	57	69	13	2017.07	54	1.1681
337	renal-cell carcinoma	-0.2512	-0.5746	1	36	45	7	2017.01	38.4286	0.8334
338	carcinoma cells	-0.4346	-0.5993	1	119	221	34	2017.01	28.4706	0.5541
339	matrix metalloproteinases	-0.4092	-0.7626	1	40	57	10	2017	60.4	0.9467
340	tumor-stroma	-0.2919	-0.3713	1	91	135	18	2016.97	38.3889	1.2978
341	cancer-therapy	0.4827	0.1745	1	42	47	8	2016.92	39	0.6764
342	malignant phenotype	-0.5563	-0.8007	1	39	53	8	2016.92	46.375	0.8397
343	induced apoptosis	-0.1554	-0.777	1	51	64	10	2016.9	44.3	0.8402
344	vegf	0.1108	-0.7822	1	25	34	5	2016.9	43.4	0.797
345	starring role	-0.2565	-0.6565	1	39	55	7	2016.87	61.4286	1.2404
346	neuropathy	0.5559	-0.7494	1	33	51	9	2016.86	23.7778	0.4215
347	intraepithelial neoplasia	-0.6692	-0.1236	1	161	373	56	2016.8	59.7143	1.1986
348	nude-mouse	0.7849	-0.0068	1	25	35	6	2016.8	26.8333	0.4676
349	factor receptor	-1.0941	-0.1381	1	31	43	7	2016.73	79.4286	0.9088
350	mouse models	-0.0037	-0.3129	1	61	84	14	2016.73	94.8571	1.2422
351	pain	0.5165	-0.7551	1	34	45	7	2016.73	28.1429	0.5668
352	tumor-stromal interactions	-0.7519	-0.556	1	30	35	5	2016.7	44.8	1.0145
353	xenografts	0.8442	-0.1846	1	39	59	10	2016.7	26.3	0.5477
354	desmoplastic reaction	-0.3229	-0.8478	1	69	102	14	2016.59	44.1429	0.9456
355	carcinoma-cells	-0.0619	-0.708	1	93	157	22	2016.53	49.8636	0.9394
356	angiotensin-ii	-0.7874	-0.535	1	21	30	5	2016.5	44.2	0.6854
357	molecular-cloning	-0.5055	-0.7668	1	17	18	5	2016.5	53.6	0.771
358	host	0.8359	-0.1502	1	27	41	7	2016.44	23.5714	0.3052
359	nerve growth-factor	-0.4171	-0.8425	1	59	94	15	2016.43	56.1333	1.1392
360	tumor hypoxia	-0.2692	0.1439	1	35	42	8	2016.42	48.875	0.8244
361	tumorigenesis	-0.0973	-0.0824	1	50	63	10	2016.4	102.5	1.4588
362	albumin-bound paclitaxel	-0.9458	-0.1234	1	26	30	6	2016.3	45.5	0.9207
363	cytokines	0.7307	-0.0771	1	35	44	6	2016.3	42.1667	0.7748
364	epithelial-cells	-0.2718	-0.828	1	59	72	12	2016.3	42.5	0.7714
365	liver metastasis	-1.0683	-0.292	1	27	34	5	2016.3	21.6	0.4291
366	papillary mucinous neoplasms	-0.9814	-0.1865	1	31	36	6	2016.3	94	1.3419
367	rat	-0.1522	-0.3388	1	25	26	5	2016.3	20.6	0.4754
368	induce fibrosis	-0.2353	-0.8903	1	80	153	20	2015.7	53.9	0.8856
369	population	0.0812	-0.7354	1	28	32	5	2015.7	46.6	0.7919
370	small-molecule inhibitor	-0.7241	-0.5366	1	31	34	5	2015.7	29	0.6636
371	matrix synthesis	-0.7351	-0.7218	1	29	40	6	2015.63	47.5	0.6584
372	invasiveness	0.2366	-0.716	1	32	39	6	2015.47	31.1667	0.5078
373	transgenic mice	-0.7048	-0.6489	1	29	36	7	2015.44	49.1429	0.7085
374	randomized-trial	-0.8594	0.3588	1	24	25	5	2015.3	260.4	3.1581
375	angiogenic switch	-0.1102	-0.75	1	31	39	7	2014.3	59.8571	0.7652
376	liposomes	0.6586	0.8268	2	17	23	11	2021.76	15.2	1.428
377	endoscopic ultrasound	-0.2304	0.6309	2	23	26	9	2021.53	6.8	0.5781
378	photodynamic therapy	-0.4553	0.3157	2	57	79	14	2021.48	10	0.9144
379	chemokines	0.3703	0.898	2	33	39	6	2021.47	14.3333	2.8394
380	landscape	0.3862	0.9584	2	22	29	6	2021.47	0.8333	0.0457
381	nivolumab	0.0074	1.0526	2	49	64	11	2021.45	13.7273	1.0852
382	b-cells	0.3053	0.9796	2	29	37	6	2021.33	6.6667	1.017
383	barriers	0.5774	0.7701	2	29	43	8	2021.3	9.875	0.613
384	randomized phase-ii	-0.9011	0.4293	2	34	40	6	2021.13	24.3333	1.6423
385	acquired-resistance	-0.4834	0.1885	2	27	28	5	2021.1	22	2.688
386	pd-l1 expression	-0.3132	0.9195	2	42	57	10	2020.97	10.2	0.5312
387	irreversible electroporation	-0.3499	0.7405	2	19	21	5	2020.9	7.8	0.3467
388	pd-l1	0.741	0.1156	2	26	30	5	2020.9	8.6	1.8018
389	folfirinox	-0.123	0.8647	2	79	151	24	2020.88	7.0833	0.7221
390	mismatch repair deficiency	-0.4822	0.911	2	55	100	15	2020.87	16.7333	1.1023
391	tertiary lymphoid structures	0.0557	0.784	2	47	63	9	2020.86	15.8889	0.7985
392	intestinal microbiota	0.5064	0.8784	2	16	19	5	2020.8	18.8	1.1724
393	agent	0.9482	0.7669	2	7	12	5	2020.7	2	0.1879
394	cd40	0.1768	1.0483	2	30	38	5	2020.7	32.4	0.8688
395	open-label	-0.7284	0.6465	2	128	248	35	2020.61	20.8	1.2749
396	nk cells	-0.1867	0.2909	2	44	56	10	2020.6	11.1	0.5143
397	checkpoint blockade	-0.5349	0.8688	2	47	63	10	2020.5	35.5	1.5433
398	microsatellite instability	-0.2139	0.9586	2	29	36	5	2020.5	25.2	1.2632
399	checkpoint	0.6552	0.3396	2	38	44	6	2020.47	24.5	1.1762
400	acid	0.8604	0.2316	2	40	51	10	2020.3	20.8	1.0079
401	anti-pd-l1 antibody	-0.3809	0.8743	2	93	161	24	2020.3	29.125	1.1908
402	blockade	0.3344	0.8063	2	141	321	47	2020.3	27.766	1.9498
403	periodontal-disease	0.0738	0.9576	2	15	20	5	2020.3	22.4	1.0447
404	polymeric micelles	0.0451	0.6256	2	25	28	5	2020.3	17.4	1.2226
405	sirna	0.0089	0.6667	2	41	51	8	2020.17	17	2.4567
406	macrophage polarization	-0.4605	0.2546	2	38	46	7	2020.16	49.4286	2.368
407	paclitaxel	0.3623	0.6851	2	37	43	7	2020.16	31.2857	1.6586
408	nanoparticles	0.232	0.569	2	104	197	34	2020.15	28.3235	1.3769
409	design	0.9982	-0.0175	2	21	23	6	2020.13	28	1.1254
410	phase-ii	-0.5914	0.5869	2	86	148	24	2020.13	13.9583	0.8866
411	infiltrating macrophages	-0.6525	0.2971	2	70	114	16	2020.11	47.5	2.1259
412	cancer-immunotherapy	-0.7637	0.8128	2	27	31	5	2020.1	37.8	1.2328
413	ligand	0.7888	0.6186	2	27	37	5	2020.1	18.8	1.4285
414	pet	-0.0457	0.7056	2	18	18	5	2020.1	4.4	0.2294
415	recombinant human hyaluronidase	-0.6771	0.2463	2	33	37	5	2020.1	28	1.085
416	ifn-gamma	-0.1689	0.9233	2	46	59	9	2020.08	29.1111	0.8688
417	muc1	-0.2756	0.35	2	39	45	8	2020.05	6.125	0.2812
418	tumor-infiltrating macrophages	-0.6468	0.687	2	82	146	21	2019.95	56.3333	1.67
419	radiotherapy	0.2683	0.7409	2	56	86	17	2019.95	11.7059	0.7981
420	drug-delivery	-0.3444	0.2742	2	97	190	33	2019.94	31.9697	1.2893
421	pd-1 blockade	-0.5718	0.9179	2	72	120	19	2019.93	37.1053	1.7208
422	doxorubicin	0.6109	0.5828	2	36	45	8	2019.92	18.75	0.7102
423	delivery	0.6096	0.5159	2	145	320	57	2019.91	19.2456	1.1024
424	eliminate	0.7588	0.7867	2	9	14	5	2019.9	16.4	0.4677
425	penetration	0.7053	0.7762	2	22	28	5	2019.9	26.2	1.0914
426	focal adhesion kinase	-0.7957	0.3566	2	103	159	24	2019.87	25.7083	1.5581
427	chemoradiotherapy	0.2474	0.8588	2	52	83	12	2019.8	15.4167	0.7942
428	chimeric antigen receptor	-0.8215	0.6782	2	51	82	12	2019.8	45.75	1.6185
429	co-delivery	-0.8268	0.0557	2	28	33	6	2019.8	22	0.6535
430	pd-1	0.5054	0.8305	2	57	76	12	2019.8	41.25	1.3513
431	immunosuppression	-0.1648	0.2326	2	53	69	9	2019.74	25.4444	0.8399
432	ctla-4 blockade	0.0758	1.0482	2	44	52	7	2019.73	29.4286	1.2118
433	infiltrating lymphocytes	-0.466	0.6107	2	44	56	8	2019.73	18.875	0.5548
434	cell	0.1237	0.0756	2	64	96	15	2019.7	21.9333	1.856
435	distinct	0.6044	0.7386	2	26	28	5	2019.7	30.4	2.2059
436	drug	0.9287	0.4797	2	21	23	5	2019.7	23.4	1.3186
437	gm-csf	-0.3188	0.3375	2	32	37	5	2019.7	31.2	2.0877
438	improves survival	-0.4484	0.709	2	30	33	5	2019.7	47.6	1.823
439	preclinical models	-0.1445	0.1798	2	26	30	5	2019.7	11.2	0.608
440	senescence	0.0858	-0.5994	2	31	36	5	2019.7	15.2	0.4645
441	immunotherapy	0.1243	0.8462	2	254	934	141	2019.69	33.1489	1.0786
442	expressing mesothelin crs-207	-0.8444	0.9162	2	48	68	10	2019.63	33.7	1.2163
443	monoclonal-antibody	-0.8268	0.4705	2	102	147	22	2019.63	38.2273	1.2217
444	vaccination	0.4376	0.9653	2	37	55	9	2019.63	11	0.3975
445	dendritic cells	-0.3015	0.6372	2	189	465	71	2019.61	26.5211	1.0523
446	expansion	-0.0687	0.7218	2	36	42	7	2019.59	25.5714	1.0167
447	radiation-therapy	-0.3893	0.569	2	52	72	14	2019.59	23.5714	0.7751
448	cd8(+) t-cells	0.0013	0.802	2	67	98	15	2019.57	35.4667	1.176
449	t-cell immunity	-0.3184	0.8073	2	104	172	24	2019.56	37.125	1.2931
450	pharmacokinetics	0.7406	0.4689	2	39	47	8	2019.55	75.375	1.6122
451	safety	-0.1587	1.0523	2	94	207	31	2019.53	33.3871	1.2466
452	t-cell infiltration	-0.7306	0.8526	2	29	36	5	2019.5	37	1.9199
453	antigen	0.4488	0.8169	2	77	107	17	2019.48	29.4118	1.3043
454	modulation	0.4907	0.6175	2	35	47	6	2019.47	12.6667	0.3061
455	antibody	0.2334	0.9172	2	97	184	30	2019.43	56.2	1.2711
456	melanoma	0.6128	0.6895	2	62	97	16	2019.42	28	1.2049
457	antitumor immunity	-0.4018	0.7569	2	109	199	28	2019.41	30.3571	1.2388
458	indoleamine 2,3-dioxygenase	-0.462	0.6639	2	77	103	15	2019.37	14.6667	0.4779
459	tumor-associated macrophages	-0.5462	0.1172	2	167	353	53	2019.34	44.2642	1.3492
460	accumulation	0.6528	0.6247	2	73	96	16	2019.3	38.0625	1.0807
461	clinical-trial	-0.718	0.8984	2	30	38	5	2019.3	12.6	0.5536
462	depletion	0.2448	0.9851	2	22	25	5	2019.3	21.6	1.1112
463	inhibitor	-0.1885	-0.0703	2	66	91	17	2019.3	19.6471	1.2398
464	natural-killer-cells	-0.9152	0.3443	2	30	31	5	2019.3	31.8	0.8718
465	pancreatic ductal adenocarcinoma	-0.2411	0.2482	2	100	152	24	2019.3	43.0833	1.174
466	platform	0.8209	0.4098	2	33	40	7	2019.3	27.1429	1.6342
467	suppressor	0.4467	0.3591	2	26	30	5	2019.3	33.6	0.8127
468	t-cells	-0.2686	0.517	2	249	766	116	2019.28	30.4741	1.0068
469	lymphocytes	0.5259	0.724	2	97	161	24	2019.22	49.0833	1.6333
470	nanocarriers	0.814	0.5667	2	32	48	10	2019.2	31.3	1.011
471	immunity	0.3014	0.6984	2	112	213	33	2019.18	46.4242	1.2345
472	bacteria	0.7236	0.719	2	29	32	8	2019.17	52.625	1.755
473	gemcitabine	-0.1533	0.4125	2	355	1575	233	2019.17	30.4678	0.9417
474	efficacy	-0.0097	0.8763	2	121	231	38	2019.17	29.4211	1.3225
475	strategies	0.6783	0.5766	2	62	84	13	2019.15	16.9231	0.5573
476	bevacizumab	-0.5527	0.2569	2	36	42	6	2019.13	26	0.8023
477	immune cells	0.0565	0.6942	2	71	108	17	2019.12	24.0588	0.686
478	t-cell	-0.398	0.6347	2	57	68	10	2019.08	21.4	0.9712
479	myeloid cells	-0.4134	0.2272	2	112	211	29	2019.01	41.3448	1.4161
480	suppressor-cells	-0.5156	0.4252	2	221	639	96	2018.99	45.3958	1.2804
481	therapy	0.13	0.4905	2	277	977	155	2018.98	34.0968	1.0102
482	chemotherapy	0.156	0.6471	2	232	825	122	2018.95	47.1967	1.2203
483	tumors	0.548	0.635	2	151	265	42	2018.93	28	0.9052
484	b7-h1	0.0796	1.0004	2	29	39	5	2018.9	66	1.2789
485	progenitors	0.6079	0.6255	2	20	24	5	2018.9	29.2	1.4779
486	subsets	-0.0047	0.7031	2	31	36	5	2018.9	40.8	0.985
487	trans-retinoic acid	-0.646	0.2271	2	32	35	5	2018.9	42	1.0044
488	combination	-0.1831	0.7603	2	162	403	57	2018.88	24.4561	1.1094
489	ductal adenocarcinorna	-0.5908	0.6342	2	42	51	7	2018.87	20	1.1287
490	trial	-0.0792	0.8111	2	117	245	35	2018.81	55.0571	1.2327
491	prognostic-factor	-0.5813	0.3446	2	56	80	12	2018.8	32.5833	1.0708
492	vaccine	-0.1077	1.0042	2	55	75	11	2018.8	115.454	1.9094
493	fibroblast activation protein	-0.84	0.2921	2	93	156	21	2018.78	73.7619	2.1388
494	regulatory t-cells	-0.6314	0.4536	2	233	695	107	2018.77	38.6449	1.191
495	responses	0.4645	0.7004	2	105	201	30	2018.77	30.8333	1.5614
496	cyclooxygenase-2 expression	-0.9439	0.1768	2	33	43	7	2018.73	20.2857	0.736
497	myeloid suppressor-cells	-0.8458	0.3893	2	36	44	7	2018.73	51.8571	1.5622
498	peptide	0.2628	0.6338	2	31	41	7	2018.73	14.8571	0.821
499	phase-i	-0.663	0.7937	2	131	283	42	2018.73	38.9286	1.1002
500	carcinoembryonic antigen	-0.789	0.5376	2	29	35	5	2018.7	9.2	0.3477
501	chemoradiation	0.1529	0.9354	2	27	35	5	2018.7	17.6	0.4403
502	interleukin-12	-0.1236	0.7121	2	23	27	5	2018.7	6.4	0.172
503	lines	-0.1087	0.5723	2	28	30	5	2018.7	21.8	0.7329
504	sirna delivery	-0.0667	-0.2336	2	24	28	5	2018.7	60.2	2.3227
505	phase-ii trial	-0.9706	0.3313	2	94	162	24	2018.69	22.5417	0.7711
506	immune-response	-0.4759	0.773	2	65	98	14	2018.66	27.1429	0.7616
507	infiltration	0.2062	0.7571	2	102	193	29	2018.58	64.3448	1.3046
508	clinical-significance	-0.5995	0.2907	2	108	179	26	2018.57	36.9231	1.0911
509	antitumor-activity	-0.7021	0.3042	2	106	168	29	2018.51	29	0.8278
510	curative resection	-0.522	0.2238	2	31	32	5	2018.5	25.8	0.5307
511	interstitial fluid pressure	-0.3272	0.1567	2	42	65	11	2018.48	176.636	2.9075
512	vaccines	0.419	0.9208	2	33	41	6	2018.47	11.3333	0.8665
513	solid tumors	-0.4209	0.4247	2	101	168	26	2018.45	100.962	2.067
514	cd4(+)	0.4894	0.9046	2	33	48	7	2018.44	13.7143	0.4765
515	tolerance	0.5937	0.8752	2	47	59	15	2018.37	83.7333	1.0404
516	adoptive immunotherapy	-0.8713	0.7379	2	41	69	10	2018.3	36.7	1.04
517	ipilimumab	-0.0037	0.9784	2	70	121	17	2018.3	68.0588	1.4608
518	peptides	0.7816	0.553	2	22	25	5	2018.3	31.6	0.8509
519	peripheral-blood	-0.4889	0.5364	2	95	163	25	2018.3	49.16	0.9016
520	resection	-0.0812	0.642	2	72	113	18	2018.3	22.6111	0.4546
521	t-cell responses	-1.0216	0.7322	2	20	22	5	2018.3	25	0.566
522	phase-iii	-0.2916	0.1803	2	52	63	10	2018.2	24.8	0.822
523	colony-stimulating factor	-0.8513	0.5928	2	137	325	48	2018.13	39.7083	1.1998
524	algenpantucel-l immunotherapy	-1.1973	0.5954	2	41	70	10	2018.1	29.3	0.7967
525	phase	-0.1066	0.7639	2	29	34	5	2018.1	36.4	1.3753
526	standard adjuvant therapy	-1.1836	0.6253	2	41	70	10	2018.1	29.3	0.7967
527	adenocarcinoma	-0.0034	0.5106	2	278	856	130	2018.08	37.3615	0.8922
528	radiation	0.3233	0.8835	2	55	92	15	2017.97	28.7333	1.1562
529	recruitment	-0.0321	0.7566	2	49	62	9	2017.97	80.4444	1.7922
530	bone-marrow	-0.389	0.3486	2	67	107	16	2017.86	84.5	1.6227
531	secreting tumor vaccine	-0.9902	0.7798	2	67	144	20	2017.85	64.85	1.3473
532	immune suppression	-0.6239	0.17	2	68	93	14	2017.84	38.7857	0.6765
533	pancreaticoduodenectomy	-0.1499	0.6066	2	28	34	6	2017.8	19.1667	0.6139
534	peptide vaccination	-0.9341	0.7396	2	60	114	16	2017.8	31.0625	1.1989
535	phase-i trial	-1.0231	0.5094	2	46	66	12	2017.8	19.75	0.7084
536	cyclophosphamide	-0.2411	1.1127	2	25	36	5	2017.7	125	2.537
537	cell-lines	-0.0549	-0.0163	2	27	29	5	2017.5	31	0.6716
538	mast-cells	-0.5866	0.2042	2	83	141	20	2017.35	35	0.6188
539	gamma	-0.0688	0.5757	2	34	36	5	2017.3	56.4	1.0369
540	plasmacytoid dendritic cells	-0.0935	0.7445	2	29	35	5	2017.1	40.8	1.0751
541	tumor-associated macrophage	-0.4346	0.6055	2	29	33	5	2017.1	39.2	0.6715
542	tumor-infiltrating lymphocytes	-0.348	0.4687	2	32	34	5	2016.9	73	1.6467
543	th17 cells	-0.3065	0.4186	2	54	77	12	2016.75	68.5833	1.2284
544	murine model	-0.3582	0.206	2	51	72	11	2016.21	44.3636	0.7951
545	tumor-necrosis-factor	-0.4306	0.348	2	27	28	5	2015.7	25.4	0.5946
546	inflammatory cells	-0.1194	-0.0353	2	29	35	5	2014.1	52	0.7554
